# Supplementary material for: Functional and gene network analyses of transcriptional signatures characterizing pre-weaned bovine mammary parenchyma or fat pad uncovered novel inter-tissue signaling networks during development
Source: BMC Genomics. 2010 May 26;11:331. doi: 10.1186/1471-2164-11-331 (PMC2890563; doi:10.1186/1471-2164-11-331)
Supplement: Additional file 2 — Statistical analysis of genes on the microarray. The file contains statistical P-values for each gene on the microarray including Benjamini-Hochberg FDR P-values. In addition, separate sheets are included that contain the DEG and DEG sorted by fold-change both in PAR and MFP: 1,478 DEG with FDR ≤ 0.05 and fold difference (FD) >1.5; 736 DEG higher in parenchyma vs. fat pad with FDR ≤ 0.05 and FD >1.5; 742 DEG higher in fat pad vs. parenchyma with FDR ≤ 0.05 and FD >1.5; 59 DEG higher in parenchyma vs. fat pad with FDR ≤ 0.05 and FD >3; 75 DEG higher in fat pad vs. parenchyma with FDR ≤ 0.05 and FD > 3.0. [file 1471-2164-11-331-S2.XLS]

## Sheet: All data in array
Oligo_Id	Gene Symbol	GenBank Accesion #	Gene Name	LSM Estimate	SE	DF	t value	Raw P-value	FDR P	Fold change Parenchyma vs. Fat pad
OLIGO_00001	F9	NM_000133	coagulation factor IX (plasma thromboplastic component, Christmas disease, hemophilia B)	-0.512641	0.10069	16	-5.09	0.000108913	0.000265426	-1.42666
OLIGO_00002	CD6	NM_006725	CD6 molecule	0.0811741	0.0354163	16	2.29	0.0358043	0.0519891	1.05788
OLIGO_00003	MYOD1	NM_002478	myogenic differentiation 1	-0.110536	0.0461903	16	-2.39	0.0293215	0.0432917	-1.07963
OLIGO_00004	HGF	NM_000601	hepatocyte growth factor (hepapoietin A; scatter factor)	0.221108	0.0643578	16	3.44	0.00339517	0.00601469	1.16563
OLIGO_00005	KCNN2	NM_021614	potassium intermediate/small conductance calcium-activated channel, subfamily N, member 2	-0.471806	0.111619	16	-4.23	0.000641359	0.00132262	-1.38684
OLIGO_00006	PGA5	NM_014224	pepsinogen 5, group I (pepsinogen A)	-0.120179	0.133794	16	-0.9	0.382377	0.439598	-1.08687
OLIGO_00007	PGA3	NM_001079807	pepsinogen 3, group I (pepsinogen A)	-0.271106	0.0400421	16	-6.77	4.49605e-06	1.50664e-05	-1.20673
OLIGO_00008	PGA3	NM_001079807	pepsinogen 3, group I (pepsinogen A)	-0.165236	0.0363993	16	-4.54	0.000335024	0.000733194	-1.12135
OLIGO_00009	PGA3	NM_001079807	pepsinogen 3, group I (pepsinogen A)	-0.483413	0.100148	16	-4.83	0.000185829	0.000430634	-1.39805
OLIGO_00010	ALPI	NM_001631	alkaline phosphatase, intestinal	-0.620979	0.0437274	16	-14.2	1.73105e-10	2.38852e-09	-1.53792
OLIGO_00011	GAPDH	NM_002046	glyceraldehyde-3-phosphate dehydrogenase	0.163788	0.0213895	16	7.66	9.73829e-07	3.88243e-06	1.12022
OLIGO_00012	IL4R	NM_000418	interleukin 4 receptor	-0.133867	0.0388075	16	-3.45	0.00329692	0.00585393	-1.09723
OLIGO_00013	ADAM2	NM_001464	ADAM metallopeptidase domain 2 (fertilin beta)	-0.07168	0.0904678	16	-0.79	0.439761	0.497503	-1.05094
OLIGO_00014	LPHN1	NM_001008701	latrophilin 1	0.636043	0.0505428	16	12.58	1.03019e-09	1.05546e-08	1.55406
OLIGO_00015	PGA3	NM_001079807	pepsinogen 3, group I (pepsinogen A)	-0.389982	0.0818764	16	-4.76	0.000211702	0.000485082	-1.31038
OLIGO_00016	PGA3	NM_001079807	pepsinogen 3, group I (pepsinogen A)	0.139032	0.148961	16	0.93	0.364516	0.421182	1.10117
OLIGO_00017	PGA3	NM_001079807	pepsinogen 3, group I (pepsinogen A)	-0.175493	0.144398	16	-1.22	0.241867	0.291799	-1.12935
OLIGO_00018	ITGB3	NM_000212	integrin, beta 3 (platelet glycoprotein IIIa, antigen CD61)	0.75597	0.0550364	16	13.74	2.83943e-10	3.5688e-09	1.68877
OLIGO_00019	TAX			-0.0891121	0.0293443	16	-3.04	0.00785287	0.0130275	-1.06372
OLIGO_00020	KLRD1	NM_007334	killer cell lectin-like receptor subfamily D, member 1	-0.0932427	0.0431798	16	-2.16	0.0463449	0.0657747	-1.06677
OLIGO_00021	KIR3DL1	NM_013289	killer cell immunoglobulin-like receptor, three domains, long cytoplasmic tail, 1	0.170252	0.045597	16	3.73	0.00180838	0.00339503	1.12526
OLIGO_00022	ENV			0.200169	0.0336539	16	5.95	2.04434e-05	5.86752e-05	1.14883
OLIGO_00023	OFCC1	NM_153003	orofacial cleft 1 candidate 1	-0.286717	0.0747446	16	-3.84	0.00145787	0.00279072	-1.21986
OLIGO_00024	RBS1	DV934889		-0.395932	0.0304987	16	-12.98	6.53051e-10	7.19224e-09	-1.31579
OLIGO_00025	CYP2E1	NM_000773	cytochrome P450, family 2, subfamily E, polypeptide 1	0.104079	0.115987	16	0.9	0.382846	0.440099	1.07481
OLIGO_00026	FGFR1	NM_023106	fibroblast growth factor receptor 1 (fms-related tyrosine kinase 2, Pfeiffer syndrome)	0.179508	0.0386165	16	4.65	0.000267704	0.000598811	1.1325
OLIGO_00027	TRPC4	NM_016179	transient receptor potential cation channel, subfamily C, member 4	-0.61187	0.0433749	16	-14.11	1.91209e-10	2.5829e-09	-1.52824
OLIGO_00028	MSG			-0.30542	0.0327664	16	-9.32	7.23873e-08	4.02118e-07	-1.23578
OLIGO_00029	LOC668400	XM_001001272	similar to Ig heavy chain V region PJ14 precursor	1.58473	0.0652025	16	24.3	4.64853e-14	3.49325e-12	2.99951
OLIGO_00030	CR2	NM_001877	complement component (3d/Epstein Barr virus) receptor 2	-0.783835	0.0617391	16	-12.7	9.05318e-10	9.47166e-09	-1.7217
OLIGO_00031	CD4	NM_000616	CD4 molecule	-0.421911	0.0428813	16	-9.84	3.44099e-08	2.10976e-07	-1.3397
OLIGO_00032	ITGAM	NM_000632	integrin, alpha M (complement component 3 receptor 3 subunit)	-0.261715	0.0616555	16	-4.24	0.000617862	0.00127873	-1.1989
OLIGO_00033	POFUT2	NM_133635	protein O-fucosyltransferase 2	0.138548	0.126194	16	1.1	0.288497	0.342385	1.1008
OLIGO_00034	DHPS	NM_001930	deoxyhypusine synthase	-0.434567	0.0431039	16	-10.08	2.45203e-08	1.56981e-07	-1.35151
OLIGO_00035	HLA-DQB1	NM_002123	major histocompatibility complex, class II, DQ beta 1	-0.575892	0.0427453	16	-13.47	3.78053e-10	4.52154e-09	-1.4906
OLIGO_00036	ST8SIA1	NM_003034	ST8 alpha-N-acetyl-neuraminide alpha-2,8-sialyltransferase 1	-0.114579	0.0317754	16	-3.61	0.00236948	0.00434543	-1.08266
OLIGO_00037	CLCN2	NM_004366	chloride channel 2	0.170914	0.0499567	16	3.42	0.00349968	0.00618167	1.12577
OLIGO_00038	LOC614210	XM_864595	similar to Ring finger protein 166	-0.277418	0.0324599	16	-8.55	2.32884e-07	1.09195e-06	-1.21202
OLIGO_00039	MGC34646	NM_173519	hypothetical protein MGC34646	-0.40767	0.0367636	16	-11.09	6.40162e-09	4.89253e-08	-1.32654
OLIGO_00040	POMT1	NM_007171	protein-O-mannosyltransferase 1	-0.173666	0.0294994	16	-5.89	2.29477e-05	6.51437e-05	-1.12792
OLIGO_00041	PSMD4	NM_153822	proteasome (prosome, macropain) 26S subunit, non-ATPase, 4	0.184554	0.0532572	16	3.47	0.00318865	0.00568195	1.13647
OLIGO_00042	FAM130A1	NM_030809	family with sequence similarity 130, member A1	0.189321	0.0460876	16	4.11	0.00082289	0.00165803	1.14023
OLIGO_00043	ETFA	NM_000126	electron-transfer-flavoprotein, alpha polypeptide (glutaric aciduria II)	-0.852167	0.047722	16	-17.86	5.45113e-12	1.39005e-10	-1.80521
OLIGO_00044	CYP51	NM_001025319	cytochrome P450, family 51, subfamily A, polypeptide 1	0.374107	0.0778231	16	4.81	0.000193486	0.000446896	1.29604
OLIGO_00045	ZNF189	NM_003452	zinc finger protein 189	0.455383	0.0635142	16	7.17	2.22885e-06	8.03093e-06	1.37115
OLIGO_00046	TNFAIP6		tumor necrosis factor, alpha-induced protein 6	-0.570324	0.103686	16	-5.5	4.84092e-05	0.000127413	-1.48486
OLIGO_00047	TNFAIP6		tumor necrosis factor, alpha-induced protein 6	-0.370636	0.0916646	16	-4.04	0.000942091	0.00187429	-1.29292
OLIGO_00048	SMUG1		single-strand-selective monofunctional uracil-DNA glycosylase 1	-0.225138	0.0253247	16	-8.89	1.37504e-07	6.96183e-07	-1.16889
OLIGO_00049	ZNF189	NM_003452	zinc finger protein 189	0.0398892	0.0365377	16	1.09	0.291121	0.345067	1.02803
OLIGO_00050	ZNF192		zinc finger protein 192	0.189793	0.0848419	16	2.24	0.0398706	0.0573783	1.1406
OLIGO_00051	MSRB2	NM_012228	methionine sulfoxide reductase B2	-0.162544	0.0536374	16	-3.03	0.00795773	0.0131916	-1.11926
OLIGO_00052	LOC533968		similar to CCR4-NOT transcription complex, subunit 1	-0.0222565	0.0395563	16	-0.56	0.581469	0.633323	-1.01555
OLIGO_00053	C6orf106		hypothetical protein LOC617655	0.0909157	0.0765215	16	1.19	0.252129	0.303214	1.06505
OLIGO_00054	PTPNS1		protein tyrosine phosphatase, non-receptor type substrate 1 precursor	0.621329	0.130872	16	4.75	0.000218498	0.000499272	1.53829
OLIGO_00055	HADHB	NM_000183	hydroxyacyl-Coenzyme A dehydrogenase/3-ketoacyl-Coenzyme A thiolase/enoyl-Coenzyme A hydratase (trifunctional protein), beta subunit	-0.569065	0.0486577	16	-11.7	2.98387e-09	2.56423e-08	-1.48356
OLIGO_00056	MGC142452		similar to transcriptional regulator protein	0.171627	0.0316883	16	5.42	5.71225e-05	0.000147967	1.12633
OLIGO_00057	MGC142613		similar to Nucleolar protein 10	0.20579	0.0562033	16	3.66	0.00210682	0.00390423	1.15332
OLIGO_00058	MGC142613		similar to Nucleolar protein 10	-0.427531	0.0552669	16	-7.74	8.55038e-07	3.45665e-06	-1.34493
OLIGO_00059	TAGLN2	NM_003564	transgelin 2	-0.467523	0.0813068	16	-5.75	2.98283e-05	8.26937e-05	-1.38273
OLIGO_00060	MGC127582		similar to putative S1 RNA binding domain protein	0.0858473	0.147921	16	0.58	0.569756	0.622064	1.06131
OLIGO_00061	C6orf65	NM_152731	chromosome 6 open reading frame 65	0.0239519	0.116819	16	0.21	0.840131	0.865321	1.01674
OLIGO_00062	TMED6	NM_144676	transmembrane emp24 protein transport domain containing 6	0.0192184	0.0556366	16	0.35	0.734273	0.772796	1.01341
OLIGO_00063	MGC142375		similar to transmembrane emp24 protein transport domain containing 6	-0.00581794	0.0875392	16	-0.07	0.947834	0.95751	-1.00404
OLIGO_00064	MGC128514		similar to Transcription factor 4 (Immunoglobulin transcription factor 2) (ITF-2) (SL3-3 enhancer factor 2) (SEF-2)	-0.208466	0.0909638	16	-2.29	0.0358218	0.0520089	-1.15546
OLIGO_00065		AW266898		0.340422	0.105834	16	3.22	0.0053869	0.009218	1.26613
OLIGO_00066	FXR1	NM_001013439	fragile X mental retardation, autosomal homolog 1	-0.226409	0.0277316	16	-8.16	4.25554e-07	1.86337e-06	-1.16992
OLIGO_00067	LOC517545		similar to RGS6 protein n	-0.202723	0.0386322	16	-5.25	7.97223e-05	0.000199909	-1.15087
OLIGO_00068	GPX3	NM_002084	glutathione peroxidase 3 (plasma)	-0.127886	0.0421999	16	-3.03	0.00795679	0.0131916	-1.09269
OLIGO_00069	LOC782302	XM_001250930	similar to folate transporter/carrier	-0.137747	0.0418737	16	-3.29	0.0046195	0.00799251	-1.10019
OLIGO_00070	HPRT1	NM_000194	hypoxanthine phosphoribosyltransferase 1 (Lesch-Nyhan syndrome)	0.802165	0.0376717	16	21.29	3.63312e-13	1.59168e-11	1.74372
OLIGO_00071	LARP1	NM_033551	La ribonucleoprotein domain family, member 1	0.0742856	0.0310902	16	2.39	0.029538	0.0435774	1.05284
OLIGO_00072	NSL1	NM_001042549	NSL1, MIND kinetochore complex component, homolog (S. cerevisiae)	-0.143262	0.0325119	16	-4.41	0.000441288	0.000942418	-1.1044
OLIGO_00073	NSL1	NM_001042549	NSL1, MIND kinetochore complex component, homolog (S. cerevisiae)	-0.535679	0.0626542	16	-8.55	2.31699e-07	1.08832e-06	-1.44962
OLIGO_00074	PLEKHC1	NM_006832	pleckstrin homology domain containing, family C (with FERM domain) member 1	-0.562276	0.0319114	16	-17.62	6.68452e-12	1.63534e-10	-1.4766
OLIGO_00075	KIT		v-kit Hardy-Zuckerman 4 feline sarcoma viral oncogene homolog	0.166427	0.0784703	16	2.12	0.0499056	0.0703091	1.12228
OLIGO_00076	KIT		v-kit Hardy-Zuckerman 4 feline sarcoma viral oncogene homolog	-0.148176	0.056281	16	-2.63	0.0180926	0.0278736	-1.10817
OLIGO_00077	LOC788761	XR_028683	similar to C20orf94 protein	-0.0829303	0.0441094	16	-1.88	0.0784273	0.10629	-1.05917
OLIGO_00078			Transcribed locus	-0.00824036	0.0612482	16	-0.13	0.894653	0.911985	-1.00573
OLIGO_00079	LOC519843		similar to SLIT-ROBO Rho GTPase activating protein 2	-0.0198436	0.0480577	16	-0.41	0.685151	0.728382	-1.01385
OLIGO_00080	LOC531645		similar to ATP-binding cassette transporter C4	1.47827	0.0830467	16	17.8	5.7213e-12	1.44777e-10	2.78614
OLIGO_00081	PPIL1	NM_016059	peptidylprolyl isomerase (cyclophilin)-like 1	0.750197	0.0492573	16	15.23	6.0794e-11	1.01528e-09	1.68202
OLIGO_00082	EIF4G2	NM_001042559	eukaryotic translation initiation factor 4 gamma, 2	0.526626	0.0503502	16	10.46	1.4654e-08	1.00368e-07	1.44056
OLIGO_00083	Plekhb2	NM_145516	pleckstrin homology domain containing, family B (evectins) member 2	0.480756	0.0435204	16	11.05	6.75985e-09	5.12203e-08	1.39547
OLIGO_00084	C2orf43	NM_021925	chromosome 2 open reading frame 43	0.0546943	0.0528356	16	1.04	0.315978	0.371607	1.03864
OLIGO_00085	TncRNA	NR_002802	trophoblast-derived noncoding RNA	-0.22401	0.137764	16	-1.63	0.123473	0.160091	-1.16798
OLIGO_00086	SULT1A4	NM_001017389	sulfotransferase family, cytosolic, 1A, phenol-preferring, member 4	-0.736689	0.0233074	16	-31.61	7.53818e-16	1.9307e-13	-1.66635
OLIGO_00087	LOC508666	XM_585475	similar to MPIF-1	0.0549888	0.0553252	16	0.99	0.335056	0.390992	1.03885
OLIGO_00088			Transcribed locus	0.163702	0.0629969	16	2.6	0.0193968	0.0296725	1.12016
OLIGO_00089	LOC519148		similar to syntaxin 2	-0.129981	0.0537309	16	-2.42	0.0278393	0.0413196	-1.09428
OLIGO_00090	LOC519148		similar to syntaxin 2	0.0958185	0.0301744	16	3.18	0.00587245	0.00996527	1.06867
OLIGO_00091	STCH	NM_006948	stress 70 protein chaperone, microsome-associated, 60kDa	0.229761	0.0388923	16	5.91	2.20681e-05	6.29162e-05	1.17264
OLIGO_00092	LOC784675		similar to KIAA1462 protein	-0.0258247	0.0381884	16	-0.68	0.508543	0.564622	-1.01806
OLIGO_00093	KIAA1462	XM_940811	KIAA1462	-0.0162332	0.0321982	16	-0.5	0.621018	0.66976	-1.01132
OLIGO_00094	LOC616899	XM_869036	similar to RIKEN cDNA 0610030E20 gene	0.358603	0.0439937	16	8.15	4.34558e-07	1.89859e-06	1.28218
OLIGO_00095	C10orf57	NM_025125	chromosome 10 open reading frame 57	-0.0882964	0.0512545	16	-1.72	0.104211	0.137291	-1.06311
OLIGO_00096	MGC142623		similar to anthracycline-associated resistance ARX	0.313626	0.0500951	16	6.26	1.13704e-05	3.46267e-05	1.24283
OLIGO_00097	LOC529312	XM_607757	hypothetical LOC529312	-0.0883254	0.0485277	16	-1.82	0.0875017	0.11733	-1.06314
OLIGO_00098	LOC616994	XM_869163	similar to TRIP protein	0.0418743	0.0463258	16	0.9	0.379452	0.436652	1.02945
OLIGO_00099			Transcribed locus	0.238706	0.0688373	16	3.47	0.00317283	0.00565633	1.17993
OLIGO_00100		AW267112		-0.0527312	0.119216	16	-0.44	0.66418	0.708929	-1.03723
OLIGO_00101	INTS6	NM_001039937	integrator complex subunit 6	0.232744	0.0306231	16	7.6	1.07134e-06	4.22169e-06	1.17507
OLIGO_00102	FOXL2	NM_023067	forkhead box L2	-0.660708	0.0637529	16	-10.36	1.66745e-08	1.12578e-07	-1.58086
OLIGO_00103	TAF2	NM_003184	TAF2 RNA polymerase II, TATA box binding protein (TBP)-associated factor, 150kDa	0.343507	0.0308903	16	11.12	6.14953e-09	4.7326e-08	1.26884
OLIGO_00104	HPS5	NM_181507	Hermansky-Pudlak syndrome 5	-0.493951	0.0401274	16	-12.31	1.42135e-09	1.38115e-08	-1.4083
OLIGO_00105	MGC139157	NM_001076089	similar to twisted gastrulation	0.982256	0.0833787	16	11.78	2.68661e-09	2.35145e-08	1.97555
OLIGO_00106	STAU2	NM_014393	staufen, RNA binding protein, homolog 2 (Drosophila)	0.214692	0.0556098	16	3.86	0.00138378	0.00266235	1.16046
OLIGO_00107	ZNF302	NM_001012320	zinc finger protein 302	0.131067	0.0493934	16	2.65	0.0173437	0.0268196	1.0951
OLIGO_00108			Transcribed locus	0.777605	0.0920897	16	8.44	2.73271e-07	1.26301e-06	1.71428
OLIGO_00109	PLEKHC1		Pleckstrin homology domain containing, family C (with FERM domain) member 1	-0.118033	0.0532125	16	-2.22	0.0413625	0.05939	-1.08525
OLIGO_00110	SLCO1A2	NM_134431	solute carrier organic anion transporter family, member 1A2	-0.2544	0.0469705	16	-5.42	5.71154e-05	0.000147967	-1.19284
OLIGO_00111	AHR	NM_001621	aryl hydrocarbon receptor	0.384518	0.0462434	16	8.32	3.34757e-07	1.51394e-06	1.30542
OLIGO_00112	UPK3B	NM_182684	uroplakin 3B	-0.322124	0.0442217	16	-7.28	1.82977e-06	6.74341e-06	-1.25017
OLIGO_00113	FCAR	NM_002000	Fc fragment of IgA, receptor for	-0.139625	0.0832658	16	-1.68	0.112997	0.14775	-1.10162
OLIGO_00114	OASL	NM_003733	2'-5'-oligoadenylate synthetase-like	0.294289	0.0749985	16	3.92	0.00121117	0.00235934	1.22628
OLIGO_00115	DCT	NM_001922	dopachrome tautomerase (dopachrome delta-isomerase, tyrosine-related protein 2)	0.339566	0.0367118	16	9.25	8.0414e-08	4.39526e-07	1.26538
OLIGO_00116	KLK1	NM_002257	kallikrein 1	0.146682	0.0305463	16	4.8	0.00019555	0.000451112	1.10702
OLIGO_00117	CCR4	NM_005508	chemokine (C-C motif) receptor 4	0.11613	0.101552	16	1.14	0.269629	0.322301	1.08382
OLIGO_00118	CCR3	NM_178329	chemokine (C-C motif) receptor 3	0.106528	0.0375384	16	2.84	0.0118758	0.0189681	1.07663
OLIGO_00119	INSR	NM_001079817	insulin receptor	-0.130126	0.0410595	16	-3.17	0.0059505	0.0100887	-1.09439
OLIGO_00120	CCR1	NM_001295	chemokine (C-C motif) receptor 1	-0.142333	0.026206	16	-5.43	5.54398e-05	0.000144166	-1.10369
OLIGO_00121	CCR8	NM_005201	chemokine (C-C motif) receptor 8	0.146214	0.0375101	16	3.9	0.0012792	0.00247658	1.10666
OLIGO_00122	PGR	NM_000926	progesterone receptor	0.474011	0.0360891	16	13.13	5.49972e-10	6.22769e-09	1.38897
OLIGO_00123	THRSP	NM_003251	thyroid hormone responsive (SPOT14 homolog, rat)	-3.22819	0.102128	16	-31.61	7.5319e-16	1.9307e-13	-9.37089
OLIGO_00124	GBE1	NM_000158	glucan (1,4-alpha-), branching enzyme 1 (glycogen branching enzyme, Andersen disease, glycogen storage disease type IV)	-0.0650595	0.0464971	16	-1.4	0.180835	0.225301	-1.04613
OLIGO_00125			Transcribed locus	-0.375726	0.0647229	16	-5.81	2.68372e-05	7.51239e-05	-1.29749
OLIGO_00126	CHES1	NM_005197	checkpoint suppressor 1	-0.285487	0.072361	16	-3.95	0.00115786	0.00226449	-1.21882
OLIGO_00127	LOC617129	XM_869323	similar to Coiled-coil domain containing 90A	0.0261121	0.0321316	16	0.81	0.428339	0.486532	1.01826
OLIGO_00128	C10orf63	NM_145010	chromosome 10 open reading frame 63	-0.224	0.0927178	16	-2.42	0.028016	0.041554	-1.16797
OLIGO_00129	Trio	XM_888341	triple functional domain (PTPRF interacting)	0.217337	0.0417101	16	5.21	8.5788e-05	0.000213865	1.16259
OLIGO_00130	WNT5A	NM_003392	wingless-type MMTV integration site family, member 5A	-0.201951	0.0416444	16	-4.85	0.000177531	0.000412777	-1.15025
OLIGO_00131			Clone TESTIS-724 mRNA sequence	-0.206543	0.0293953	16	-7.03	2.86053e-06	1.00372e-05	-1.15392
OLIGO_00132			Transcribed locus	-0.119648	0.0483307	16	-2.48	0.024863	0.0372607	-1.08647
OLIGO_00133	LOC539217	XM_585705	similar to SMC2 protein	-2.84503	0.108239	16	-26.28	1.36663e-14	1.36229e-12	-7.18522
OLIGO_00134	TIA1	NM_022037	TIA1 cytotoxic granule-associated RNA binding protein	0.0455802	0.052992	16	0.86	0.40242	0.459929	1.0321
OLIGO_00135	ANKRD26	NM_014915	ankyrin repeat domain 26	0.124987	0.0376818	16	3.32	0.00436106	0.007576	1.0905
OLIGO_00136	TRAPPC6B	NM_001079537	trafficking protein particle complex 6B	-0.188314	0.0420763	16	-4.48	0.000382411	0.000825859	-1.13943
OLIGO_00137	ASB14	NM_130387	ankyrin repeat and SOCS box-containing 14	-0.423831	0.0356105	16	-11.9	2.31715e-09	2.08591e-08	-1.34149
OLIGO_00138	IFNW1	NM_002177	interferon, omega 1	-0.286183	0.0578347	16	-4.95	0.000145276	0.000344362	-1.21941
OLIGO_00139			MRNA; cDNA DKFZp762M127 (from clone DKFZp762M127)	0.146984	0.0299323	16	4.91	0.000156811	0.000369065	1.10725
OLIGO_00140	RAB6A	NM_002869	RAB6A, member RAS oncogene family	0.453759	0.0345727	16	13.12	5.55982e-10	6.28501e-09	1.3696
OLIGO_00141	LOC515578	NM_001075719	similar to C-terminal binding protein 1	-0.143762	0.0401109	16	-3.58	0.00248108	0.00452657	-1.10478
OLIGO_00142	ATP5E	NM_001001977	ATP synthase, H+ transporting, mitochondrial F1 complex, epsilon subunit	0.173347	0.0316202	16	5.48	5.01762e-05	0.000131567	1.12767
OLIGO_00143	SAS10	NM_020368	disrupter of silencing 10	-0.0125292	0.0491127	16	-0.26	0.801887	0.833374	-1.00872
OLIGO_00144	LOC540077		similar to putative E3 ubiquitin ligase	-0.105471	0.0241874	16	-4.36	0.000485417	0.00102674	-1.07585
OLIGO_00145	OPA3	NM_025136	optic atrophy 3 (autosomal recessive, with chorea and spastic paraplegia)	-0.0394533	0.0313707	16	-1.26	0.226566	0.275267	-1.02772
OLIGO_00146	CDAN1	NM_138477	congenital dyserythropoietic anemia, type I	-0.155617	0.0267868	16	-5.81	2.66165e-05	7.45218e-05	-1.1139
OLIGO_00147	BCS1L	NM_001079866	BCS1-like (yeast)	-0.0561482	0.041566	16	-1.35	0.195548	0.241251	-1.03969
OLIGO_00148	BC030336	XM_133786	cDNA sequence BC030336	0.0116659	0.0437908	16	0.27	0.793333	0.826168	1.00812
OLIGO_00149	LOC504598		similar to MATN4	-0.000764184	0.0294816	16	-0.03	0.979641	0.984019	-1.00053
OLIGO_00150	Nr2f2	NM_183261	nuclear receptor subfamily 2, group F, member 2	-0.239129	0.0470285	16	-5.08	0.000110345	0.000268324	-1.18028
OLIGO_00151		CR550794		-0.0725839	0.107696	16	-0.67	0.509951	0.56586	-1.0516
OLIGO_00152	LOC528615		similar to pDJA1 chaperone	-0.64759	0.0458551	16	-14.12	1.88016e-10	2.5544e-09	-1.56655
OLIGO_00153	NOG	NM_005450	noggin	-0.165348	0.0678502	16	-2.44	0.0268642	0.0399797	-1.12144
OLIGO_00154	MEGF10	NM_032446	multiple EGF-like-domains 10	-0.449136	0.0724636	16	-6.2	1.27717e-05	3.85156e-05	-1.36522
OLIGO_00155	DCTD	NM_001921	dCMP deaminase	0.153312	0.0328985	16	4.66	0.00026136	0.000586401	1.11212
OLIGO_00156	C9orf100	NM_032818	chromosome 9 open reading frame 100	0.248683	0.0278938	16	8.92	1.32343e-07	6.7469e-07	1.18812
OLIGO_00157	NFIB	NM_005596	nuclear factor I/B	0.177923	0.0539124	16	3.3	0.0045172	0.0078247	1.13125
OLIGO_00158			Transcribed locus	0.0295968	0.0235163	16	1.26	0.226243	0.274976	1.02073
OLIGO_00159	PRKD1	NM_002742	protein kinase D1	0.0519963	0.0558495	16	0.93	0.365685	0.422311	1.0367
OLIGO_00160	2810405F15Rik		RIKEN cDNA 2810405F15 gene	-0.0593735	0.0832307	16	-0.71	0.485898	0.541976	-1.04201
OLIGO_00161	USMG5	NM_032747	upregulated during skeletal muscle growth 5 homolog (mouse)	-0.110371	0.0321024	16	-3.44	0.00337742	0.00598565	-1.07951
OLIGO_00162	FNDC3B	NM_022763	fibronectin type III domain containing 3B	0.00277271	0.026215	16	0.11	0.917081	0.930911	1.00192
OLIGO_00163	PTPN1	NM_002827	protein tyrosine phosphatase, non-receptor type 1	-0.335202	0.0831466	16	-4.03	0.000966005	0.00191899	-1.26155
OLIGO_00164	ITGA8	NM_003638	integrin, alpha 8	0.221363	0.0427892	16	5.17	9.2417e-05	0.000228885	1.16583
OLIGO_00165	OR51B6	NM_001004750	olfactory receptor, family 51, subfamily B, member 6	-0.298141	0.0530333	16	-5.62	3.82214e-05	0.000103305	-1.22956
OLIGO_00166	UFD1L	NM_005659	ubiquitin fusion degradation 1 like (yeast)	0.456276	0.0416289	16	10.96	7.55641e-09	5.63861e-08	1.372
OLIGO_00167	Heatr5a	NM_177171	HEAT repeat containing 5A	-0.330785	0.0601813	16	-5.5	4.87899e-05	0.000128186	-1.2577
OLIGO_00168			Transcribed locus	-0.261881	0.0291837	16	-8.97	1.2124e-07	6.24327e-07	-1.19904
OLIGO_00169	AFF1	NM_005935	AF4/FMR2 family, member 1	-0.0135291	0.0385671	16	-0.35	0.730319	0.769429	-1.00942
OLIGO_00170	EBF3	NM_001005463	early B-cell factor 3	-0.297138	0.052174	16	-5.7	3.31615e-05	9.08327e-05	-1.2287
OLIGO_00171	ZNF267	NM_003414	zinc finger protein 267	0.218854	0.05163	16	4.24	0.000625538	0.0012928	1.16381
OLIGO_00172	MYO18B	NM_032608	myosin XVIIIB	0.190109	0.0247085	16	7.69	9.16226e-07	3.68156e-06	1.14085
OLIGO_00173	Gnaq	NM_008139	guanine nucleotide binding protein, alpha q polypeptide	-0.181987	0.0603632	16	-3.01	0.0082205	0.0136102	-1.13445
OLIGO_00174	CCND3	NM_001760	cyclin D3	0.221866	0.0343636	16	6.46	7.92876e-06	2.508e-05	1.16624
OLIGO_00175	LOC613826	XR_027492	hypothetical LOC613826	0.0546504	0.0974078	16	0.56	0.582538	0.634192	1.03861
OLIGO_00176	FOXP2	NM_148899	forkhead box P2	-0.350884	0.0498175	16	-7.04	2.77673e-06	9.77679e-06	-1.27534
OLIGO_00177	Sbno1	NM_001081203	sno, strawberry notch homolog 1 (Drosophila)	0.407915	0.0459529	16	8.88	1.40294e-07	7.08416e-07	1.32677
OLIGO_00178		CR550475		0.0518963	0.138119	16	0.38	0.712047	0.752549	1.03663
OLIGO_00179	LOC507917		MHC class I heavy chain	-0.138909	0.0332673	16	-4.18	0.000714112	0.00145813	-1.10107
OLIGO_00180	BBS5	XM_001131846	Bardet-Biedl syndrome 5	0.402833	0.0882691	16	4.56	0.000318737	0.00070102	1.3221
OLIGO_00181	ADNP	NM_015339	activity-dependent neuroprotector	0.517802	0.0412406	16	12.56	1.065e-09	1.08297e-08	1.43177
OLIGO_00182	LOC788718	XM_001254745	hypothetical protein LOC788718	0.427245	0.0888873	16	4.81	0.000193707	0.000447328	1.34466
OLIGO_00183	ATP5J2	NM_001003714	ATP synthase, H+ transporting, mitochondrial F0 complex, subunit F2	-0.159282	0.036958	16	-4.31	0.000539511	0.0011282	-1.11673
OLIGO_00184	LOC788492	XM_001255536	hypothetical protein LOC788492	0.036871	0.0945169	16	0.39	0.701607	0.743195	1.02589
OLIGO_00185			Transcribed locus	0.1837	0.0444571	16	4.13	0.000782175	0.00158273	1.13579
OLIGO_00186	LOC538590		similar to procollagen alpha 2(V)	-0.0277229	0.0723315	16	-0.38	0.70656	0.747545	-1.0194
OLIGO_00187	PSMD14	NM_005805	proteasome (prosome, macropain) 26S subunit, non-ATPase, 14	0.404471	0.0352138	16	11.49	3.86851e-09	3.20202e-08	1.3236
OLIGO_00188	KIF5A	XM_592085	kinesin family member 5A	0.475013	0.0382352	16	12.42	1.24292e-09	1.24011e-08	1.38993
OLIGO_00189	SPATS2	NM_023071	spermatogenesis associated, serine-rich 2	0.59168	0.0393232	16	15.05	7.29355e-11	1.17942e-09	1.507
OLIGO_00190			Transcribed locus	0.8542	0.167603	16	5.1	0.000107764	0.000262819	1.80776
OLIGO_00191	SNORA2B	NR_002951	small nucleolar RNA, H/ACA box 2B	0.282822	0.0344221	16	8.22	3.91635e-07	1.73334e-06	1.21657
OLIGO_00192	PTPRK	NM_002844	protein tyrosine phosphatase, receptor type, K	0.564658	0.0387307	16	14.58	1.16996e-10	1.75494e-09	1.47904
OLIGO_00193	Klf3	XM_994052	Kruppel-like factor 3 (basic)	0.218638	0.0502074	16	4.35	0.000491398	0.0010374	1.16363
OLIGO_00194	FLJ32312		hypothetical protein FLJ32312	0.158364	0.0937924	16	1.69	0.110716	0.145126	1.11602
OLIGO_00195		CR550399		0.428425	0.159495	16	2.69	0.0162259	0.0252382	1.34576
OLIGO_00196	BLOC1S2	NM_173809	biogenesis of lysosome-related organelles complex-1, subunit 2	0.198148	0.0635351	16	3.12	0.00661527	0.011129	1.14722
OLIGO_00197	FLJ11506	NM_024666	hypothetical protein FLJ11506	-0.572657	0.0521856	16	-10.97	7.43094e-09	5.55748e-08	-1.48726
OLIGO_00198		TC339478		-0.190912	0.0979043	16	-1.95	0.0689244	0.0944834	-1.14148
OLIGO_00199	AAAS	NM_015665	achalasia, adrenocortical insufficiency, alacrimia (Allgrove, triple-A)	0.484193	0.0702204	16	6.9	3.60209e-06	1.23357e-05	1.3988
OLIGO_00200	LOC786997		similar to MGC137725 protein	0.0421534	0.06589	16	0.64	0.531387	0.585962	1.02965
OLIGO_00201	LOC614201	XM_876475	hypothetical LOC614201	0.181893	0.0884722	16	2.06	0.0564845	0.0787245	1.13437
OLIGO_00202	HIF1AN	NM_017902	hypoxia-inducible factor 1, alpha subunit inhibitor	-0.53678	0.0410941	16	-13.06	5.96467e-10	6.64076e-09	-1.45073
OLIGO_00203		CR550535		-0.0310234	0.0454309	16	-0.68	0.504457	0.560528	-1.02174
OLIGO_00204	PSMD12	XM_001134072	proteasome (prosome, macropain) 26S subunit, non-ATPase, 12	-0.0528709	0.0538103	16	-0.98	0.340458	0.396738	-1.03733
OLIGO_00205	DCTN5	NM_032486	dynactin 5 (p25)	-0.192209	0.0500642	16	-3.84	0.00144778	0.00277342	-1.14251
OLIGO_00206	ADPGK	NM_031284	ADP-dependent glucokinase	0.0543953	0.0297241	16	1.83	0.0859431	0.115438	1.03842
OLIGO_00207			CDNA clone IMAGE:5302158	-0.774242	0.0576211	16	-13.44	3.93232e-10	4.6349e-09	-1.71029
OLIGO_00208	RAB11FIP4	NM_032932	RAB11 family interacting protein 4 (class II)	0.14063	0.0564422	16	2.49	0.024079	0.0361922	1.10239
OLIGO_00209	GRB2	NM_002086	growth factor receptor-bound protein 2	0.0361181	0.0293199	16	1.23	0.235798	0.285099	1.02535
OLIGO_00210	SYNPO2L	NM_024875	synaptopodin 2-like	-0.326241	0.0820694	16	-3.98	0.0010873	0.00213816	-1.25374
OLIGO_00211	FEM1C	NM_020177	fem-1 homolog c (C. elegans)	-0.0935752	0.041294	16	-2.27	0.0376711	0.0544732	-1.06701
OLIGO_00212	ESPNL	NM_194312	espin-like	0.101255	0.0322693	16	3.14	0.00635547	0.0107123	1.07271
OLIGO_00213		CR550499		-0.00430781	0.0425189	16	-0.1	0.920559	0.933844	-1.00299
OLIGO_00214	NHLH1	NM_005598	nescient helix loop helix 1	0.235514	0.0384239	16	6.13	1.45209e-05	4.3201e-05	1.17733
OLIGO_00215	PCSK2		proprotein convertase subtilisin/kexin type 2	-0.0829995	0.131228	16	-0.63	0.536007	0.590173	-1.05922
OLIGO_00216	LOC613996		similar to FLJ10769 protein	-0.201333	0.0781087	16	-2.58	0.0202402	0.0308595	-1.14976
OLIGO_00217	RNF4	NM_002938	ring finger protein 4	0.111313	0.0233009	16	4.78	0.000205673	0.000472493	1.08021
OLIGO_00218	CCDC78	NM_001031737	coiled-coil domain containing 78	-0.179072	0.0388902	16	-4.6	0.000293008	0.000649605	-1.13216
OLIGO_00219			CDNA FLJ26557 fis, clone LNF01992	-0.158361	0.0300195	16	-5.28	7.54435e-05	0.000190295	-1.11602
OLIGO_00220	NFX1	NM_002504	nuclear transcription factor, X-box binding 1	-0.317085	0.0434389	16	-7.3	1.78254e-06	6.58949e-06	-1.24581
OLIGO_00221	SLC39A5		solute carrier family 39 (metal ion transporter), member 5	0.084653	0.0314723	16	2.69	0.016106	0.0250605	1.06043
OLIGO_00222	PCTP	NM_021213	phosphatidylcholine transfer protein	-0.0688257	0.0605853	16	-1.14	0.272681	0.325509	-1.04886
OLIGO_00223	MGC134604		similar to ornithine decarboxylase-like protein	-0.175963	0.0421316	16	-4.18	0.000712662	0.00145585	-1.12972
OLIGO_00224	PML	NM_033238	promyelocytic leukemia	0.390283	0.040379	16	9.67	4.40053e-08	2.61429e-07	1.31065
OLIGO_00225	STON2		stonin 2	-0.506896	0.0534655	16	-9.48	5.73755e-08	3.28214e-07	-1.42099
OLIGO_00226	NUDT14	NM_177533	nudix (nucleoside diphosphate linked moiety X)-type motif 14	0.131624	0.0332472	16	3.96	0.00112508	0.00220656	1.09553
OLIGO_00227			Transcribed locus	-0.23244	0.0534186	16	-4.35	0.000494876	0.00104425	-1.17482
OLIGO_00228	TBC1D12	XM_937729	TBC1 domain family, member 12	0.258274	0.0677012	16	3.81	0.00152404	0.00290356	1.19605
OLIGO_00229	SOCS4	NM_199421	suppressor of cytokine signaling 4	0.307895	0.0532235	16	5.78	2.78971e-05	7.77709e-05	1.2379
OLIGO_00230	LOC535816		similar to formiminotransferase-cyclodeaminase	-0.192192	0.0462867	16	-4.15	0.000749854	0.00152478	-1.1425
OLIGO_00231	LOC617531		similar to Calcium and integrin binding family member 2	-0.0586186	0.0575265	16	-1.02	0.323372	0.379059	-1.04147
OLIGO_00232	SHANK2	NM_012309	SH3 and multiple ankyrin repeat domains 2	0.243242	0.0411279	16	5.91	2.17901e-05	6.22535e-05	1.18365
OLIGO_00233	ART4	NM_021071	ADP-ribosyltransferase 4 (Dombrock blood group)	-0.0403558	0.0619691	16	-0.65	0.524145	0.579132	-1.02837
OLIGO_00234	LRIG2	NM_014813	leucine-rich repeats and immunoglobulin-like domains 2	0.0602979	0.0501993	16	1.2	0.247165	0.297774	1.04268
OLIGO_00235	PCP4L1	XM_929467	Purkinje cell protein 4 like 1	-0.165476	0.0465178	16	-3.56	0.00262588	0.00476053	-1.12154
OLIGO_00236	WNT7A	NM_004625	wingless-type MMTV integration site family, member 7A	-0.136901	0.053921	16	-2.54	0.0218883	0.0331587	-1.09954
OLIGO_00237	Rbpj	NM_009035	recombination signal binding protein for immunoglobulin kappa J region	-0.0292298	0.0560258	16	-0.52	0.609013	0.659042	-1.02047
OLIGO_00238	REPIN1	NM_014374	replication initiator 1	-0.14948	0.0423403	16	-3.53	0.002779	0.00501764	-1.10917
OLIGO_00239	ZFHX4	NM_024721	zinc finger homeodomain 4	0.147983	0.0926334	16	1.6	0.12971	0.1671	1.10802
OLIGO_00240		CR550747		0.0202603	0.0401265	16	0.5	0.620504	0.66926	1.01414
OLIGO_00241			Transcribed locus	0.11128	0.0367486	16	3.03	0.00799575	0.0132513	1.08019
OLIGO_00242	Tmem49	NM_029478	transmembrane protein 49	0.754965	0.0384164	16	19.65	1.25397e-12	4.20999e-11	1.68759
OLIGO_00243	MGC133489		similar to NudC domain containing protein 2	-0.172489	0.0640443	16	-2.69	0.0159907	0.0249045	-1.127
OLIGO_00244	DPT	NM_001937	dermatopontin	-1.53172	0.0572375	16	-26.76	1.03179e-14	1.09224e-12	-2.89129
OLIGO_00245	FOXRED2	NM_024955	FAD-dependent oxidoreductase domain containing 2	0.095916	0.0385129	16	2.49	0.0241314	0.0362627	1.06874
OLIGO_00246	PLA2G12A	NM_030821	phospholipase A2, group XIIA	0.36068	0.0300201	16	12.01	2.0215e-09	1.85502e-08	1.28403
OLIGO_00247	CCNJ	NM_019084	cyclin J	-0.117088	0.0476342	16	-2.46	0.0257537	0.0384912	-1.08454
OLIGO_00248	PDCD2L	NM_032346	programmed cell death 2-like	0.116377	0.0651485	16	1.79	0.093006	0.123846	1.08401
OLIGO_00249	GABPAP	NR_002723	GA binding protein transcription factor, alpha subunit pseudogene	0.0733032	0.0494437	16	1.48	0.15762	0.199146	1.05212
OLIGO_00250	GLYCTK	NM_145262	glycerate kinase	-0.136631	0.0393717	16	-3.47	0.00315553	0.00563021	-1.09933
OLIGO_00251	RCP9	NM_014478	calcitonin gene-related peptide-receptor component protein	0.327309	0.0524968	16	6.23	1.1928e-05	3.62101e-05	1.25467
OLIGO_00252	LOC509696		similar to prenyl diphosphate synthase, subunit 1	0.233219	0.148776	16	1.57	0.13654	0.175081	1.17545
OLIGO_00253	LOC617177		similar to Chromosome 15 open reading frame 17	0.0797541	0.0418639	16	1.91	0.0749042	0.101995	1.05684
OLIGO_00254	MGC139258		similar to Zinc-finger protein RFP (Ret finger protein) (Tripartite motif protein 27)	-0.0797943	0.0405442	16	-1.97	0.0666379	0.0916237	-1.05687
OLIGO_00255	MLSTD2	NM_032228	male sterility domain containing 2	-0.346719	0.0356463	16	-9.73	4.03372e-08	2.42243e-07	-1.27166
OLIGO_00256	ARID4A	NM_002892	AT rich interactive domain 4A (RBP1-like)	-0.117129	0.036252	16	-3.23	0.00522604	0.00896936	-1.08457
OLIGO_00257	BIVM	NM_017693	basic, immunoglobulin-like variable motif containing	0.165726	0.0529106	16	3.13	0.00643104	0.0108314	1.12173
OLIGO_00258	LOC781335		similar to mitogen-activated protein kinase kinase kinase kinase 5	-0.075014	0.0667605	16	-1.12	0.277748	0.330867	-1.05337
OLIGO_00259	ACMSD	NM_138326	aminocarboxymuconate semialdehyde decarboxylase	-0.866694	0.0823015	16	-10.53	1.33143e-08	9.26194e-08	-1.82348
OLIGO_00260			CDNA clone IMAGE:5302680	0.0416953	0.0291479	16	1.43	0.171821	0.215055	1.02932
OLIGO_00261	LOC730828	XM_001129287	similar to TatD DNase domain containing 1	-0.0489871	0.0618406	16	-0.79	0.43986	0.497573	-1.03454
OLIGO_00262		CR551819		-0.228218	0.0522275	16	-4.37	0.000476304	0.00100956	-1.17139
OLIGO_00263		TC352941		-0.0304222	0.0384477	16	-0.79	0.440364	0.497972	-1.02131
OLIGO_00264	SOX5		SRY (sex determining region Y)-box 5	-0.602247	0.0670276	16	-8.99	1.19155e-07	6.15024e-07	-1.51808
OLIGO_00265	MGC142748		similar to calcium/calmodulin-dependent protein kinase IG	-0.421141	0.032462	16	-12.97	6.59404e-10	7.23821e-09	-1.33899
OLIGO_00266	TMEM93	NM_031298	transmembrane protein 93	0.0378219	0.0801147	16	0.47	0.643232	0.690349	1.02656
OLIGO_00267	ELOVL6	NM_024090	ELOVL family member 6, elongation of long chain fatty acids (FEN1/Elo2, SUR4/Elo3-like, yeast)	-1.13566	0.0754661	16	-15.05	7.27923e-11	1.17854e-09	-2.19718
OLIGO_00268	HRB		HIV-1 Rev binding protein	-0.0898758	0.0265657	16	-3.38	0.00379263	0.00665919	-1.06428
OLIGO_00269	MGC128152		similar to CG9119-PA	0.0055455	0.0445874	16	0.12	0.902568	0.918923	1.00385
OLIGO_00270	PDCL	NM_005388	phosducin-like	0.14851	0.0422105	16	3.52	0.00285102	0.00513439	1.10842
OLIGO_00271	FBN1	NM_000138	fibrillin 1	-0.230961	0.0571189	16	-4.04	0.000941858	0.00187411	-1.17362
OLIGO_00272	CTSC	NM_001814	cathepsin C	0.0551098	0.0336904	16	1.64	0.121404	0.157609	1.03894
OLIGO_00273	LOC789199	XM_001256021	similar to R kappa B	0.171766	0.0426922	16	4.02	0.000982557	0.00194947	1.12644
OLIGO_00274	RAI14	NM_015577	retinoic acid induced 14	0.621402	0.058038	16	10.71	1.05344e-08	7.53434e-08	1.53837
OLIGO_00275			Transcribed locus, strongly similar to XP_512065.1 similar to squamous cell carcinoma-related protein-1 [Pan troglodytes]	-0.210394	0.0539833	16	-3.9	0.0012808	0.00247933	-1.157
OLIGO_00276	NAPE-PLD		N-acyl-phosphatidylethanolamine-hydrolyzing phospholipase D	-0.171829	0.0322859	16	-5.32	6.87598e-05	0.000174867	-1.12649
OLIGO_00277	DENND3	NM_014957	DENN/MADD domain containing 3	-0.132712	0.0479608	16	-2.77	0.013742	0.0216644	-1.09635
OLIGO_00278	ZBTB7A	NM_015898	zinc finger and BTB domain containing 7A	0.20226	0.0445413	16	4.54	0.00033405	0.000731423	1.1505
OLIGO_00279	LOC507623		hypothetical LOC507623	-0.298147	0.0586545	16	-5.08	0.000110714	0.000269074	-1.22956
OLIGO_00280			Transcribed locus	1.04231	0.108846	16	9.58	5.00247e-08	2.91316e-07	2.05952
OLIGO_00281	Cdgap	NM_020260	Cdc42 GTPase-activating protein	-0.141455	0.0519679	16	-2.72	0.0150772	0.0235787	-1.10302
OLIGO_00282	THOC3	NM_032361	THO complex 3	0.346738	0.0530656	16	6.53	6.88175e-06	2.21647e-05	1.27168
OLIGO_00283	4930444P10Rik	XM_988110	RIKEN cDNA 4930444P10 gene	0.398935	0.0619131	16	6.44	8.11904e-06	2.56025e-05	1.31853
OLIGO_00284		CR551657		-0.255292	0.0470968	16	-5.42	5.66207e-05	0.000146868	-1.19358
OLIGO_00285	CHCHD7	NM_001011668	coiled-coil-helix-coiled-coil-helix domain containing 7	-0.0315575	0.0287732	16	-1.1	0.288976	0.342862	-1.02211
OLIGO_00286		CR551660		-0.109243	0.036885	16	-2.96	0.00918389	0.0150425	-1.07866
OLIGO_00287			Transcribed locus	0.176453	0.0350987	16	5.03	0.000123854	0.00029741	1.1301
OLIGO_00288	GALNTL1	NM_020692	UDP-N-acetyl-alpha-D-galactosamine:polypeptide N-acetylgalactosaminyltransferase-like 1	-0.558682	0.0700953	16	-7.97	5.8192e-07	2.46133e-06	-1.47292
OLIGO_00289	PECR	NM_018441	peroxisomal trans-2-enoyl-CoA reductase	-0.0630361	0.0414984	16	-1.52	0.148274	0.188362	-1.04466
OLIGO_00290	B230112C05Rik	XM_913243	RIKEN cDNA B230112C05 gene	0.990303	0.0719105	16	13.77	2.73278e-10	3.4544e-09	1.9866
OLIGO_00291	CNTN5	NM_175566	contactin 5	-0.091809	0.0536456	16	-1.71	0.10632	0.139834	-1.06571
OLIGO_00292		CR550905		-0.0329276	0.0529458	16	-0.62	0.542761	0.596569	-1.02309
OLIGO_00293	TPT1		tumor protein, translationally-controlled 1	0.379389	0.0453386	16	8.37	3.07977e-07	1.40336e-06	1.30079
OLIGO_00294	EEF1A2	NM_001958	eukaryotic translation elongation factor 1 alpha 2	0.548457	0.0416681	16	13.16	5.33001e-10	6.06557e-09	1.46252
OLIGO_00295	NOVA1	NM_002515	neuro-oncological ventral antigen 1	-0.262084	0.0464629	16	-5.64	3.68429e-05	9.98439e-05	-1.19921
OLIGO_00296	ISCA2	NM_194279	iron-sulfur cluster assembly 2 homolog (S. cerevisiae)	0.167106	0.0612403	16	2.73	0.0148706	0.0232776	1.1228
OLIGO_00297	C5orf14	NM_024715	chromosome 5 open reading frame 14	0.191233	0.0459798	16	4.16	0.000739147	0.00150578	1.14174
OLIGO_00298	LOC784763	XM_001252028	hypothetical protein LOC784763	0.443371	0.0633979	16	6.99	3.03041e-06	1.05801e-05	1.35978
OLIGO_00299	LOC389073	XM_943977	similar to RIKEN cDNA D630023F18	-0.389079	0.0637535	16	-6.1	1.52605e-05	4.51785e-05	-1.30956
OLIGO_00300	Ing2	NM_023503	inhibitor of growth family, member 2	0.379394	0.100578	16	3.77	0.00166799	0.00315154	1.3008
OLIGO_00301			Transcribed locus	0.129778	0.0452963	16	2.87	0.0112247	0.0180302	1.09413
OLIGO_00302			Transcribed locus	-0.131444	0.0440242	16	-2.99	0.00873591	0.0143595	-1.09539
OLIGO_00303	MRPS35	NM_021821	mitochondrial ribosomal protein S35	-0.203849	0.0519783	16	-3.92	0.0012166	0.00236784	-1.15177
OLIGO_00304		CR551700		-0.0370231	0.0748564	16	-0.49	0.627613	0.675803	-1.02599
OLIGO_00305	PITPNA	NM_006224	phosphatidylinositol transfer protein, alpha	-0.194002	0.0290873	16	-6.67	5.38682e-06	1.76972e-05	-1.14393
OLIGO_00306			Transcribed locus, moderately similar to XP_414124.2 similar to KIAA0390 [Gallus gallus]	0.438001	0.0654004	16	6.7	5.12629e-06	1.69555e-05	1.35473
OLIGO_00307	DCUN1D5	NM_032299	DCN1, defective in cullin neddylation 1, domain containing 5 (S. cerevisiae)	0.127882	0.04268	16	3	0.00854526	0.0140828	1.09269
OLIGO_00308	SNAPC3	NM_001039697	small nuclear RNA activating complex, polypeptide 3, 50kDa	-0.0218319	0.0348225	16	-0.63	0.539537	0.593469	-1.01525
OLIGO_00309	B4GALT2	NM_001005417	UDP-Gal:betaGlcNAc beta 1,4- galactosyltransferase, polypeptide 2	-0.279165	0.0369571	16	-7.55	1.15819e-06	4.52228e-06	-1.21349
OLIGO_00310		CR551284		-0.624875	0.0507802	16	-12.31	1.42823e-09	1.38438e-08	-1.54208
OLIGO_00311	ZNF576	NM_024327	zinc finger protein 576	-0.310434	0.0572657	16	-5.42	5.65805e-05	0.000146793	-1.24008
OLIGO_00312	MAPRE3	NM_012326	microtubule-associated protein, RP/EB family, member 3	-0.53017	0.0434291	16	-12.21	1.60394e-09	1.52899e-08	-1.4441
OLIGO_00313	PTPLAD1	NM_016395	protein tyrosine phosphatase-like A domain containing 1	0.51171	0.0365089	16	14.02	2.10416e-10	2.79291e-09	1.42574
OLIGO_00314	DHRS7B	NM_015510	dehydrogenase/reductase (SDR family) member 7B	-0.219652	0.0338669	16	-6.49	7.5157e-06	2.39275e-05	-1.16445
OLIGO_00315	AK2	NM_013411	adenylate kinase 2	-0.218839	0.0440396	16	-4.97	0.000139277	0.000331089	-1.1638
OLIGO_00316	PSRC1	NM_032636	proline/serine-rich coiled-coil 1	0.38145	0.0505126	16	7.55	1.16245e-06	4.53623e-06	1.30265
OLIGO_00317	C9orf39	NM_017738	chromosome 9 open reading frame 39	0.063903	0.109855	16	0.58	0.568871	0.621547	1.04529
OLIGO_00318	LRRTM1	NM_178839	leucine rich repeat transmembrane neuronal 1	-0.0036905	0.047418	16	-0.08	0.938929	0.949817	-1.00256
OLIGO_00319	LOC533598		similar to Ankyrin repeat and SOCS box-containing protein 13	-0.0661037	0.0502336	16	-1.32	0.206742	0.253646	-1.04689
OLIGO_00320	CYP2D6	NM_000106	cytochrome P450, family 2, subfamily D, polypeptide 6	-0.419429	0.0861405	16	-4.87	0.000170562	0.000398108	-1.3374
OLIGO_00321	NSMCE4A	NM_017615	non-SMC element 4 homolog A (S. cerevisiae)	0.196873	0.0446797	16	4.41	0.000441421	0.000942422	1.14621
OLIGO_00322	DYSF	NM_003494	dysferlin, limb girdle muscular dystrophy 2B (autosomal recessive)	-0.705876	0.0540107	16	-13.07	5.91817e-10	6.60008e-09	-1.63113
OLIGO_00323	ARV1	NM_022786	ARV1 homolog (S. cerevisiae)	0.0628794	0.03303	16	1.9	0.0750942	0.102233	1.04455
OLIGO_00324	CHM-I		chondromodulin I	-0.0234723	0.112302	16	-0.21	0.837078	0.862645	-1.0164
OLIGO_00325	DHRS12	NM_024705	dehydrogenase/reductase (SDR family) member 12	-0.505973	0.0450398	16	-11.23	5.31805e-09	4.19497e-08	-1.42008
OLIGO_00326	CD47	NM_001025079	CD47 molecule	0.0812495	0.0304243	16	2.67	0.0167517	0.0259829	1.05793
OLIGO_00327			Transcribed locus	-0.364385	0.0419243	16	-8.69	1.86131e-07	9.06387e-07	-1.28733
OLIGO_00328	MBP	NM_001025100	myelin basic protein	0.039451	0.0652719	16	0.6	0.554046	0.607764	1.02772
OLIGO_00329	PTP4A1	NM_003463	protein tyrosine phosphatase type IVA, member 1	0.425818	0.0381429	16	11.16	5.81597e-09	4.52581e-08	1.34333
OLIGO_00330	CAND2	NM_012298	cullin-associated and neddylation-dissociated 2 (putative)	0.0538229	0.0414386	16	1.3	0.2124	0.25977	1.03801
OLIGO_00331	FAM26B	NM_015916	family with sequence similarity 26, member B	0.0530381	0.0287937	16	1.84	0.0840868	0.113117	1.03745
OLIGO_00332	GATAD2B	NM_020699	GATA zinc finger domain containing 2B	0.581327	0.0500848	16	11.61	3.32862e-09	2.81489e-08	1.49622
OLIGO_00333			Transcribed locus	0.576284	0.047601	16	12.11	1.80992e-09	1.68182e-08	1.491
OLIGO_00334	LOC129607	NM_207315	hypothetical protein LOC129607	-0.519516	0.0485086	16	-10.71	1.04934e-08	7.51309e-08	-1.43347
OLIGO_00335	COX7A1	NM_001864	cytochrome c oxidase subunit VIIa polypeptide 1 (muscle)	-0.11494	0.0594002	16	-1.94	0.0708681	0.0968975	-1.08293
OLIGO_00336	E130014J05Rik	NM_001040400	RIKEN cDNA E130014J05 gene	0.0417687	0.0455598	16	0.92	0.372866	0.429874	1.02938
OLIGO_00337	PLEKHF2	NM_024613	pleckstrin homology domain containing, family F (with FYVE domain) member 2	-0.370631	0.0518151	16	-7.15	2.29476e-06	8.22837e-06	-1.29292
OLIGO_00338			Clone HLS_IMAGE_297084 mRNA sequence	0.0144157	0.0475656	16	0.3	0.765741	0.800893	1.01004
OLIGO_00339	ITPR2	NM_002223	inositol 1,4,5-triphosphate receptor, type 2	0.715006	0.0436768	16	16.37	2.04549e-11	4.15997e-10	1.64149
OLIGO_00340		CR456019		0.08874	0.0301365	16	2.94	0.0095168	0.0155333	1.06344
OLIGO_00341	LY6D	NM_003695	lymphocyte antigen 6 complex, locus D	-0.159697	0.0366577	16	-4.36	0.000489606	0.00103412	-1.11705
OLIGO_00342	ASTN1	NM_004319	astrotactin 1	-0.52286	0.0789032	16	-6.63	5.82099e-06	1.89927e-05	-1.4368
OLIGO_00343	EIF5B	NM_015904	eukaryotic translation initiation factor 5B	0.0319396	0.0377163	16	0.85	0.409574	0.467309	1.02239
OLIGO_00344	RNF138	NM_016271	ring finger protein 138	0.317559	0.0641373	16	4.95	0.000144411	0.000342556	1.24622
OLIGO_00345		CR453207		-0.116278	0.0466637	16	-2.49	0.0240664	0.0361815	-1.08393
OLIGO_00346	PDCD11	NM_014976	programmed cell death 11	0.181136	0.0443274	16	4.09	0.000860923	0.00172758	1.13378
OLIGO_00347	2007-09-09	NM_006640	septin 9	0.49567	0.034214	16	14.49	1.2856e-10	1.88666e-09	1.40998
OLIGO_00348	2007-09-03	NM_145733	septin 3	1.15292	0.117387	16	9.82	3.52668e-08	2.15105e-07	2.22364
OLIGO_00349	LOC615130		similar to Protocadherin beta 14 precursor (PCDH-beta14)	-0.189008	0.056353	16	-3.35	0.00403311	0.00704878	-1.13998
OLIGO_00350	DPF3	NM_012074	D4, zinc and double PHD fingers, family 3	-0.28769	0.0353399	16	-8.14	4.41987e-07	1.92471e-06	-1.22068
OLIGO_00351		TC389287		0.241355	0.0482681	16	5	0.000130786	0.000312473	1.1821
OLIGO_00352	RAP2C	NM_021183	RAP2C, member of RAS oncogene family	0.0992255	0.0354343	16	2.8	0.0128343	0.0203641	1.0712
OLIGO_00353	LIMK1	NM_002314	LIM domain kinase 1	0.159244	0.0289074	16	5.51	4.76308e-05	0.000125513	1.1167
OLIGO_00354	FAM131A	NM_144635	family with sequence similarity 131, member A	-0.840162	0.0417874	16	-20.11	8.82257e-13	3.16235e-11	-1.79025
OLIGO_00355	MYOM2	NM_003970	myomesin (M-protein) 2, 165kDa	-0.366394	0.0883612	16	-4.15	0.000758808	0.00154051	-1.28913
OLIGO_00356		TC364269		-0.155566	0.0465862	16	-3.34	0.00415987	0.00725215	-1.11386
OLIGO_00357	PTGFRN	NM_020440	prostaglandin F2 receptor negative regulator	0.404868	0.0505937	16	8	5.5245e-07	2.35319e-06	1.32397
OLIGO_00358	HIC1	NM_006497	hypermethylated in cancer 1	-0.447233	0.0234699	16	-19.06	2.01459e-12	6.21181e-11	-1.36342
OLIGO_00359	LOC514643	XM_592526	similar to Slingshot homolog 3 (Drosophila)	-0.171237	0.0449777	16	-3.81	0.00154916	0.00294422	-1.12602
OLIGO_00360			Transcribed locus	-0.166582	0.022104	16	-7.54	1.19271e-06	4.63656e-06	-1.1224
OLIGO_00361	LOC781545	XM_001249992	hypothetical protein LOC781545	-0.0724882	0.0267405	16	-2.71	0.0154266	0.0240882	-1.05153
OLIGO_00362		CR452516		-0.086607	0.0385489	16	-2.25	0.0391266	0.0564239	-1.06187
OLIGO_00363	ROR2	NM_004560	receptor tyrosine kinase-like orphan receptor 2	-0.546712	0.0465702	16	-11.74	2.82566e-09	2.44571e-08	-1.46075
OLIGO_00364	SFI1	NM_014775	Sfi1 homolog, spindle assembly associated (yeast)	0.170073	0.0321	16	5.3	7.20886e-05	0.000182527	1.12512
OLIGO_00365	PHF19	NM_015651	PHD finger protein 19	-0.502679	0.0407995	16	-12.32	1.40273e-09	1.36565e-08	-1.41684
OLIGO_00366	KIAA1644	XM_936510	KIAA1644 protein	0.139327	0.0465635	16	2.99	0.00861867	0.0141914	1.10139
OLIGO_00367	BCL2L1	NM_001191	BCL2-like 1	0.120791	0.0302267	16	4	0.00104033	0.00205494	1.08733
OLIGO_00368	NUDT9	NM_024047	nudix (nucleoside diphosphate linked moiety X)-type motif 9	0.191486	0.034477	16	5.55	4.36028e-05	0.000115797	1.14194
OLIGO_00369	NDUFS6	NM_175810	NADH dehydrogenase (ubiquinone) Fe-S protein 6, 13kDa (NADH-coenzyme Q reductase)	-0.246161	0.0473302	16	-5.2	8.74684e-05	0.000217604	-1.18605
OLIGO_00370	LOC515401		similar to LIM and senescent cell antigen-like domains 2	-0.0460389	0.0264873	16	-1.74	0.101389	0.133813	-1.03243
OLIGO_00371	JMY		junction-mediating and regulatory protein	0.650898	0.0706031	16	9.22	8.40954e-08	4.55889e-07	1.57015
OLIGO_00372		CR453301		-0.00800402	0.062258	16	-0.13	0.899306	0.916235	-1.00556
OLIGO_00373	RPS6KB1	NM_003161	ribosomal protein S6 kinase, 70kDa, polypeptide 1	0.189315	0.0484312	16	3.91	0.00124999	0.00242571	1.14022
OLIGO_00374	C10orf38	NM_001010924	chromosome 10 open reading frame 38	-0.14977	0.0642576	16	-2.33	0.0331724	0.0484968	-1.10939
OLIGO_00375		TC318131		-0.0406069	0.116247	16	-0.35	0.731408	0.770454	-1.02855
OLIGO_00376	MGC142826		similar to melanoma ubiquitous mutated protein	0.78141	0.03622	16	21.57	2.96655e-13	1.35641e-11	1.71881
OLIGO_00377	LOC506318	XM_582748	similar to VKORC1-like protein 1	-0.544703	0.0440163	16	-12.38	1.31565e-09	1.29803e-08	-1.45872
OLIGO_00378	MTRF1		mitochondrial translational release factor 1	-0.0354821	0.0780619	16	-0.45	0.655548	0.701406	-1.0249
OLIGO_00379			CDNA clone IMAGE:4813920	-0.105137	0.0380805	16	-2.76	0.0139181	0.0219158	-1.0756
OLIGO_00380	LOC145758		hypothetical protein LOC145758	0.406995	0.0471954	16	8.62	2.06652e-07	9.89602e-07	1.32592
OLIGO_00381	MMP11	NM_005940	matrix metallopeptidase 11 (stromelysin 3)	0.128025	0.0382366	16	3.35	0.00408241	0.0071293	1.0928
OLIGO_00382	LOC727741	XM_001125812	similar to CXYorf1-related protein	0.329161	0.0573158	16	5.74	3.02422e-05	8.3701e-05	1.25628
OLIGO_00383	MME	NM_000902	membrane metallo-endopeptidase	0.725374	0.0746071	16	9.72	4.05707e-08	2.43424e-07	1.65333
OLIGO_00384	BDH1	NM_203315	3-hydroxybutyrate dehydrogenase, type 1	-0.687549	0.0842009	16	-8.17	4.24687e-07	1.86037e-06	-1.61055
OLIGO_00385	FMO1	NM_002021	flavin containing monooxygenase 1	-1.25527	0.187355	16	-6.7	5.10124e-06	1.68979e-05	-2.38712
OLIGO_00386	LOC517953		similar to Ribosomal protein S6 kinase, 90kDa, polypeptide 2	0.0866341	0.0386038	16	2.24	0.0393172	0.056668	1.06189
OLIGO_00387	PAPPA	NM_002581	pregnancy-associated plasma protein A, pappalysin 1	0.291935	0.0785186	16	3.72	0.00186976	0.00349937	1.22428
OLIGO_00388	CENPF	NM_016343	centromere protein F, 350/400ka (mitosin)	0.347272	0.0373085	16	9.31	7.37803e-08	4.08317e-07	1.27215
OLIGO_00389	TMEM176A	NM_018487	transmembrane protein 176A	-0.375095	0.0445258	16	-8.42	2.81874e-07	1.30141e-06	-1.29693
OLIGO_00390	NEIL2	NM_145043	nei like 2 (E. coli)	-0.191879	0.0434523	16	-4.42	0.000432767	0.000925116	-1.14225
OLIGO_00391	TFB1M	NM_016020	transcription factor B1, mitochondrial	0.0350914	0.0617853	16	0.57	0.577948	0.629844	1.02462
OLIGO_00392	TMEM143	NM_018273	transmembrane protein 143	-0.0951506	0.0316071	16	-3.01	0.00829717	0.0137137	-1.06818
OLIGO_00393	ZNF503	NM_032772	zinc finger protein 503	-0.246211	0.0544433	16	-4.52	0.000347137	0.000756346	-1.18609
OLIGO_00394				-0.246027	0.0580327	16	-4.24	0.000624798	0.00129148	-1.18594
OLIGO_00395	ATP6V0D1	NM_004691	ATPase, H+ transporting, lysosomal 38kDa, V0 subunit d1	0.410194	0.0348941	16	11.76	2.7711e-09	2.40634e-08	1.32886
OLIGO_00396	CABLES1	NM_138375	Cdk5 and Abl enzyme substrate 1	0.121754	0.0841853	16	1.45	0.167408	0.210112	1.08806
OLIGO_00397	C19orf15	NM_021185	chromosome 19 open reading frame 15	-0.12274	0.0276518	16	-4.44	0.000412679	0.000885315	-1.0888
OLIGO_00398	KIAA0430	NM_014647	KIAA0430	0.354048	0.045004	16	7.87	6.88776e-07	2.85035e-06	1.27814
OLIGO_00399	CCDC72	NM_015933	coiled-coil domain containing 72	0.63292	0.0343708	16	18.41	3.40568e-12	9.46747e-11	1.5507
OLIGO_00400			Transcribed locus	-0.0632368	0.0707282	16	-0.89	0.38453	0.441881	-1.04481
OLIGO_00401	Epc1	NM_007935	enhancer of polycomb homolog 1 (Drosophila)	0.264262	0.0382849	16	6.9	3.55672e-06	1.21992e-05	1.20102
OLIGO_00402	LOC783837		hypothetical protein LOC783837	0.0540011	0.0508845	16	1.06	0.304335	0.359028	1.03814
OLIGO_00403	LOC535072	XM_615057	similar to Anaphase-promoting complex subunit 7 (APC7) (Cyclosome subunit 7)	0.0412394	0.0348583	16	1.18	0.254067	0.305207	1.029
OLIGO_00404	OCIAD1		OCIA domain containing 1	0.192344	0.0347943	16	5.53	4.58726e-05	0.000121339	1.14262
OLIGO_00405	FREQ	NM_014286	frequenin homolog (Drosophila)	-0.0532612	0.0390687	16	-1.36	0.191675	0.237046	-1.03761
OLIGO_00406				0.364013	0.0573464	16	6.35	9.68142e-06	2.99523e-05	1.287
OLIGO_00407	AKAP1	NM_003488	A kinase (PRKA) anchor protein 1	-0.690868	0.0864323	16	-7.99	5.60721e-07	2.38631e-06	-1.61425
OLIGO_00408	LIPC	NM_000236	lipase, hepatic	-0.272058	0.131831	16	-2.06	0.0556587	0.0777369	-1.20753
OLIGO_00409	RAD23B	NM_002874	RAD23 homolog B (S. cerevisiae)	-0.0695918	0.0280871	16	-2.48	0.0247584	0.0371125	-1.04942
OLIGO_00410			Transcribed locus	0.125197	0.0351594	16	3.56	0.00260612	0.00472867	1.09066
OLIGO_00411	CA14	NM_012113	carbonic anhydrase XIV	-0.580171	0.0840849	16	-6.9	3.5736e-06	1.22444e-05	-1.49503
OLIGO_00412		CR451890		0.0409852	0.0633258	16	0.65	0.526672	0.581585	1.02882
OLIGO_00413	MRPL15	NM_014175	mitochondrial ribosomal protein L15	-0.961998	0.0538671	16	-17.86	5.44266e-12	1.39005e-10	-1.94801
OLIGO_00414	MBD5	NM_018328	methyl-CpG binding domain protein 5	0.161852	0.026051	16	6.21	1.24244e-05	3.75452e-05	1.11872
OLIGO_00415	ZEB1	NM_030751	zinc finger E-box binding homeobox 1	-0.384351	0.0320133	16	-12.01	2.04264e-09	1.86935e-08	-1.30527
OLIGO_00416	FLJ23861	NM_152519	hypothetical protein FLJ23861	0.0504891	0.0673044	16	0.75	0.464047	0.520934	1.03562
OLIGO_00417	NCAN	NM_004386	neurocan	-0.0864791	0.0901102	16	-0.96	0.351484	0.407722	-1.06178
OLIGO_00418	MGAT1	NM_002406	mannosyl (alpha-1,3-)-glycoprotein beta-1,2-N-acetylglucosaminyltransferase	-0.281886	0.0382174	16	-7.38	1.5648e-06	5.87629e-06	-1.21578
OLIGO_00419	ZIC5	NM_033132	Zic family member 5 (odd-paired homolog, Drosophila)	-0.0885676	0.0284652	16	-3.11	0.00671705	0.0112859	-1.06331
OLIGO_00420	HMG2L1	NM_014250	high-mobility group protein 2-like 1	0.00744731	0.046903	16	0.16	0.875828	0.89654	1.00518
OLIGO_00421	LOC785448	XM_001252387	hypothetical protein LOC785448	-0.0962547	0.0495232	16	-1.94	0.0697436	0.0955076	-1.06899
OLIGO_00422	TSHZ1	NM_005786	teashirt family zinc finger 1	-0.0882999	0.0381814	16	-2.31	0.0343795	0.0501127	-1.06312
OLIGO_00423	C17orf63	NM_001077498	chromosome 17 open reading frame 63	-0.180096	0.0354262	16	-5.08	0.000110582	0.000268853	-1.13296
OLIGO_00424		CR452335		-0.246042	0.0312476	16	-7.87	6.81011e-07	2.82459e-06	-1.18595
OLIGO_00425	LOC512355		similar to TNF receptor-associated factor 2	-0.212044	0.0423534	16	-5.01	0.000129157	0.000309137	-1.15833
OLIGO_00426	LOC508882		similar to integral membrane serine protease Seprase	-0.638316	0.0944518	16	-6.76	4.59676e-06	1.53496e-05	-1.55651
OLIGO_00427		CR453018		0.247307	0.0953366	16	2.59	0.0195763	0.0299263	1.18699
OLIGO_00428	SSX3	NM_021014	synovial sarcoma, X breakpoint 3	0.157064	0.0332896	16	4.72	0.000232074	0.000527478	1.11502
OLIGO_00429	LOC787354	XM_001252985	hypothetical protein LOC787354	-0.144881	0.142334	16	-1.02	0.323873	0.379579	-1.10564
OLIGO_00430	LOC505940		similar to rho/rac guanine nucleotide exchange factor (GEF) 2	-0.683533	0.0480589	16	-14.22	1.6922e-10	2.33892e-09	-1.60607
OLIGO_00431	UNC84B	NM_015374	unc-84 homolog B (C. elegans)	0.427479	0.0659348	16	6.48	7.54841e-06	2.40201e-05	1.34488
OLIGO_00432	PLA2G4A	NM_024420	phospholipase A2, group IVA (cytosolic, calcium-dependent)	-0.350337	0.0543197	16	-6.45	8.02926e-06	2.53616e-05	-1.27486
OLIGO_00433	MPDZ	NM_003829	multiple PDZ domain protein	0.0735002	0.109554	16	0.67	0.51185	0.567296	1.05227
OLIGO_00434	SSBP2	NM_012446	single-stranded DNA binding protein 2	0.359911	0.0484874	16	7.42	1.44482e-06	5.4785e-06	1.28335
OLIGO_00435	LOC504245		similar to Rho GTPase activating protein 17	-0.126591	0.0338433	16	-3.74	0.00178313	0.00335143	-1.09171
OLIGO_00436	GSS	NM_000178	glutathione synthetase	-0.375719	0.0515416	16	-7.29	1.81314e-06	6.68584e-06	-1.29749
OLIGO_00437	FZR1	NM_016263	fizzy/cell division cycle 20 related 1 (Drosophila)	0.083124	0.0410267	16	2.03	0.0597632	0.0828586	1.05931
OLIGO_00438	LOC785513	XR_028212	hypothetical protein LOC785513	-0.137765	0.040178	16	-3.43	0.00344395	0.00609459	-1.1002
OLIGO_00439	MAP7	NM_003980	microtubule-associated protein 7	0.336373	0.0607026	16	5.54	4.46968e-05	0.000118536	1.26258
OLIGO_00440	EPHX1	NM_000120	epoxide hydrolase 1, microsomal (xenobiotic)	-1.31319	0.0483863	16	-27.14	8.27729e-15	9.32365e-13	-2.4849
OLIGO_00441	MPND	NM_032868	MPN domain containing	0.239541	0.0386428	16	6.2	1.27537e-05	3.847e-05	1.18062
OLIGO_00442	LOC615899	XM_867828	hypothetical LOC615899	0.106287	0.0400908	16	2.65	0.0174282	0.0269376	1.07645
OLIGO_00443	Gabpb2	NM_029885	GA repeat binding protein, beta 2	0.354436	0.0372719	16	9.51	5.50488e-08	3.15858e-07	1.27849
OLIGO_00444	LOC526472	XM_604843	similar to CLIM2	-0.189423	0.0388535	16	-4.88	0.000168435	0.000393906	-1.14031
OLIGO_00445	MGC152005		similar to PABP1-dependent poly A-specific ribonuclease subunit PAN3	0.434161	0.0890132	16	4.88	0.000167691	0.000392443	1.35112
OLIGO_00446	LOC535165		hypothetical LOC535165	-0.356936	0.0417525	16	-8.55	2.32026e-07	1.0887e-06	-1.2807
OLIGO_00447	SUGT1	NM_006704	SGT1, suppressor of G2 allele of SKP1 (S. cerevisiae)	0.153974	0.0327588	16	4.7	0.000240743	0.000544847	1.11263
OLIGO_00448			Transcribed locus	0.0823184	0.121605	16	0.68	0.508118	0.564292	1.05872
OLIGO_00449	LCAT	NM_000229	lecithin-cholesterol acyltransferase	0.0136923	0.0289701	16	0.47	0.642856	0.690001	1.00954
OLIGO_00450	ANP32A	NM_006305	acidic (leucine-rich) nuclear phosphoprotein 32 family, member A	-0.213536	0.0295095	16	-7.24	1.98753e-06	7.25623e-06	-1.15953
OLIGO_00451	LOC615899	XM_867828	hypothetical LOC615899	-0.00111303	0.0298508	16	-0.04	0.970718	0.976462	-1.00077
OLIGO_00452	PTS	NM_000317	6-pyruvoyltetrahydropterin synthase	-0.294072	0.044195	16	-6.65	5.5408e-06	1.81544e-05	-1.2261
OLIGO_00453	LOC514819		similar to transmembrane receptor	0.404064	0.0594472	16	6.8	4.28852e-06	1.44403e-05	1.32323
OLIGO_00454	LOC532276		similar to kinesin-like motor protein C20orf23	0.130881	0.0406177	16	3.22	0.00532259	0.00912326	1.09496
OLIGO_00455	LOC526526	XM_604898	similar to small GTPase RAB6B	-0.367882	0.110702	16	-3.32	0.0043038	0.00748439	-1.29046
OLIGO_00456			Transcribed locus	0.0630438	0.135569	16	0.47	0.648175	0.694193	1.04467
OLIGO_00457		CR452295		0.00419409	0.104749	16	0.04	0.968557	0.97488	1.00291
OLIGO_00458	HOXD3	NM_006898	homeobox D3	0.20075	0.0292254	16	6.87	3.7737e-06	1.28825e-05	1.1493
OLIGO_00459	CHM	NM_000390	choroideremia (Rab escort protein 1)	0.0303783	0.0357966	16	0.85	0.408601	0.46627	1.02128
OLIGO_00460	LOC615707	XM_867583	similar to Ttc15 protein	0.0154483	0.0485414	16	0.32	0.754411	0.79054	1.01077
OLIGO_00461	YES1	NM_005433	v-yes-1 Yamaguchi sarcoma viral oncogene homolog 1	0.726615	0.0506322	16	14.35	1.48064e-10	2.10657e-09	1.65475
OLIGO_00462	DCUN1D3	NM_173475	DCN1, defective in cullin neddylation 1, domain containing 3 (S. cerevisiae)	1.12291	0.058198	16	19.29	1.66336e-12	5.35979e-11	2.17785
OLIGO_00463			Transcribed locus	0.296036	0.0287703	16	10.29	1.84364e-08	1.22417e-07	1.22777
OLIGO_00464	RUTBC1	NM_014853	RUN and TBC1 domain containing 1	0.0386328	0.0282121	16	1.37	0.189799	0.235033	1.02714
OLIGO_00465	SPTLC3	NM_018327	serine palmitoyltransferase, long chain base subunit 3	-0.193081	0.0567248	16	-3.4	0.00363082	0.00639542	-1.1432
OLIGO_00466	BCAT1	NM_005504	branched chain aminotransferase 1, cytosolic	-0.0809793	0.0786629	16	-1.03	0.318581	0.374218	-1.05774
OLIGO_00467			CDNA FLJ42249 fis, clone TKIDN2007667	-0.0189951	0.0488402	16	-0.39	0.702459	0.743859	-1.01325
OLIGO_00468	LOC509535		hypothetical LOC509535	0.243542	0.0260944	16	9.33	7.11268e-08	3.96026e-07	1.1839
OLIGO_00469		TC357395		0.278311	0.0850637	16	3.27	0.00479584	0.00827062	1.21277
OLIGO_00470	FKBP14	NM_017946	FK506 binding protein 14, 22 kDa	-0.481863	0.0573289	16	-8.41	2.90399e-07	1.33566e-06	-1.39655
OLIGO_00471	ACAT1	NM_000019	acetyl-Coenzyme A acetyltransferase 1 (acetoacetyl Coenzyme A thiolase)	-1.3269	0.0485443	16	-27.33	7.40117e-15	8.62988e-13	-2.50864
OLIGO_00472	Slc9a3r2	NM_023055	solute carrier family 9 (sodium/hydrogen exchanger), isoform 3 regulator 2	-0.421056	0.0451286	16	-9.33	7.14377e-08	3.97509e-07	-1.33891
OLIGO_00473	ZFYVE19	NM_001077268	zinc finger, FYVE domain containing 19	0.238287	0.038477	16	6.19	1.28944e-05	3.88501e-05	1.17959
OLIGO_00474	KIAA0258	XM_941746	KIAA0258	-0.141673	0.0315184	16	-4.49	0.000367365	0.000796087	-1.10318
OLIGO_00475	TECT1	NM_001082538	tectonic 1	0.0446973	0.0386994	16	1.15	0.265054	0.317491	1.03147
OLIGO_00476	RAD51	NM_002875	RAD51 homolog (RecA homolog, E. coli) (S. cerevisiae)	0.709145	0.0494065	16	14.35	1.47691e-10	2.10353e-09	1.63484
OLIGO_00477	ZCCHC11	NM_001009881	zinc finger, CCHC domain containing 11	-0.26796	0.0646045	16	-4.15	0.000756976	0.00153761	-1.2041
OLIGO_00478	MXRA5	NM_015419	matrix-remodelling associated 5	0.982804	0.0814989	16	12.06	1.91602e-09	1.76802e-08	1.9763
OLIGO_00479	LOC538798		hypothetical LOC538798	0.458309	0.140625	16	3.26	0.0049259	0.00847948	1.37393
OLIGO_00480			CDNA FLJ43397 fis, clone OCBBF2009788	-0.135236	0.0547276	16	-2.47	0.0250907	0.037585	-1.09827
OLIGO_00481	TMEM141	NM_032928	transmembrane protein 141	0.118686	0.0260754	16	4.55	0.000326771	0.000717025	1.08575
OLIGO_00482	RAMP2	NM_005854	receptor (G protein-coupled) activity modifying protein 2	-0.450162	0.0448734	16	-10.03	2.62803e-08	1.66735e-07	-1.36619
OLIGO_00483	LOC538492		hypothetical LOC538492	0.0499411	0.0787821	16	0.63	0.535095	0.589364	1.03522
OLIGO_00484	KRT10	NM_000421	keratin 10 (epidermolytic hyperkeratosis; keratosis palmaris et plantaris)	-0.0681715	0.0625763	16	-1.09	0.292109	0.346176	-1.04839
OLIGO_00485	MGC52498	NM_001042693	hypothetical protein MGC52498	-0.162238	0.0376039	16	-4.31	0.000534411	0.00111859	-1.11902
OLIGO_00486	CCDC131	NM_144982	coiled-coil domain containing 131	-0.0899338	0.0332256	16	-2.71	0.015555	0.0242772	-1.06432
OLIGO_00487	LOC617894		similar to Rho-related GTP-binding protein RhoF (Rho-family GTPase Rif) (Rho in filopodia)	-0.049155	0.0505526	16	-0.97	0.345346	0.401692	-1.03466
OLIGO_00488	SERAC1	NM_032861	serine active site containing 1	0.149775	0.0465209	16	3.22	0.00535353	0.00916875	1.1094
OLIGO_00489	LOC513601		similar to Chromosome 6 open reading frame 151	0.0109374	0.0664635	16	0.16	0.871349	0.892621	1.00761
OLIGO_00490	C2orf24	NM_015680	chromosome 2 open reading frame 24	-0.432262	0.0389317	16	-11.1	6.28644e-09	4.81561e-08	-1.34935
OLIGO_00491	SLC2A12	NM_145176	solute carrier family 2 (facilitated glucose transporter), member 12	-0.277945	0.0348775	16	-7.97	5.83002e-07	2.46355e-06	-1.21247
OLIGO_00492	Mark2	NM_001080388	MAP/microtubule affinity-regulating kinase 2	0.160022	0.0271349	16	5.9	2.25066e-05	6.40148e-05	1.1173
OLIGO_00493	HSPB2	NM_001541	heat shock 27kDa protein 2	0.0893779	0.0342915	16	2.61	0.0190902	0.0292609	1.06391
OLIGO_00494		CR455464		0.392123	0.0892759	16	4.39	0.00045449	0.000967496	1.31232
OLIGO_00495	CRYZ	NM_001889	crystallin, zeta (quinone reductase)	-0.691688	0.039247	16	-17.62	6.66124e-12	1.63271e-10	-1.61517
OLIGO_00496	VWF	NM_000552	von Willebrand factor	-0.863437	0.053313	16	-16.2	2.40645e-11	4.76258e-10	-1.81937
OLIGO_00497		CR453640		-0.0333594	0.0340731	16	-0.98	0.342127	0.398472	-1.02339
OLIGO_00498	UBL4A	NM_014235	ubiquitin-like 4A	-0.227378	0.04395	16	-5.17	9.23759e-05	0.000228869	-1.17071
OLIGO_00499	PPAP2B	NM_003713	phosphatidic acid phosphatase type 2B	-0.737083	0.044923	16	-16.41	1.97616e-11	4.04379e-10	-1.6668
OLIGO_00500	LOC788054	XM_001255230	similar to Bcl-Rambo	0.10193	0.0329674	16	3.09	0.00699826	0.0117301	1.07321
OLIGO_00501	LOC538447		similar to serine/threonine kinase	-0.292844	0.0936231	16	-3.13	0.00648906	0.0109222	-1.22505
OLIGO_00502	ZNF711	NM_021998	zinc finger protein 711	0.362081	0.0878715	16	4.12	0.000801247	0.00161887	1.28528
OLIGO_00503	MGC138013		similar to CG33096-PB	0.0906865	0.0610864	16	1.48	0.157094	0.198538	1.06488
OLIGO_00504	R3HCC1	XM_939319	R3H domain and coiled-coil containing 1	-0.32059	0.0353	16	-9.08	1.03084e-07	5.42679e-07	-1.24884
OLIGO_00505	RWDD4A	NM_152682	RWD domain containing 4A	0.595217	0.0488759	16	12.18	1.66145e-09	1.57189e-08	1.5107
OLIGO_00506			CDNA: FLJ22539 fis, clone HRC13227	-0.539144	0.103118	16	-5.23	8.28068e-05	0.000207134	-1.45311
OLIGO_00507			Homo sapiens, clone IMAGE:4393354, mRNA	0.751015	0.0654973	16	11.47	3.96557e-09	3.26808e-08	1.68298
OLIGO_00508	ULK2	NM_014683	unc-51-like kinase 2 (C. elegans)	-1.54801	0.0656986	16	-23.56	7.53972e-14	4.88325e-12	-2.92413
OLIGO_00509	FLJ20674	XM_001134341	hypothetical protein FLJ20674	-0.494847	0.0419949	16	-11.78	2.67728e-09	2.34638e-08	-1.40917
OLIGO_00510	NCAPG2	NM_017760	non-SMC condensin II complex, subunit G2	0.0911636	0.0265377	16	3.44	0.00339772	0.00601841	1.06523
OLIGO_00511	AP2B1	NM_001030006	adaptor-related protein complex 2, beta 1 subunit	-0.2067	0.0369184	16	-5.6	3.99613e-05	0.00010746	-1.15405
OLIGO_00512	BCL7C	NM_004765	B-cell CLL/lymphoma 7C	0.0629583	0.0357633	16	1.76	0.0974357	0.129109	1.04461
OLIGO_00513	DST	NM_183380	dystonin	-0.0824333	0.0424307	16	-1.94	0.0698541	0.0956392	-1.0588
OLIGO_00514	LOC789239	XM_001256047	hypothetical protein LOC789239	-0.0935753	0.0269654	16	-3.47	0.00315606	0.00563021	-1.06701
OLIGO_00515			Full-length cDNA clone CS0DL005YA15 of B cells (Ramos cell line) Cot 25-normalized of Homo sapiens (human)	0.180085	0.049428	16	3.64	0.00218907	0.00404615	1.13295
OLIGO_00516	CAMP	NM_004345	cathelicidin antimicrobial peptide	0.191704	0.0580316	16	3.3	0.00448669	0.00777795	1.14211
OLIGO_00517	PEMT	NM_148172	phosphatidylethanolamine N-methyltransferase	-0.808959	0.0502057	16	-16.11	2.60026e-11	5.078e-10	-1.75195
OLIGO_00518	BPTF	NM_182641	bromodomain PHD finger transcription factor	0.357238	0.0281435	16	12.69	9.07882e-10	9.48661e-09	1.28097
OLIGO_00519	KBTBD6	NM_152903	kelch repeat and BTB (POZ) domain containing 6	-0.143115	0.0368592	16	-3.88	0.00132093	0.0025492	-1.10429
OLIGO_00520	PHF8		PHD finger protein 8	-0.0522108	0.0882064	16	-0.59	0.562178	0.615208	-1.03685
OLIGO_00521	FNDC1	NM_032532	fibronectin type III domain containing 1	-0.687058	0.0718791	16	-9.56	5.12922e-08	2.97652e-07	-1.61
OLIGO_00522	USP19	NM_006677	ubiquitin specific peptidase 19	0.116174	0.0354838	16	3.27	0.00477365	0.00823878	1.08386
OLIGO_00523	RIPK5	NM_199462	receptor interacting protein kinase 5	0.0769817	0.0351116	16	2.19	0.0434747	0.0621402	1.05481
OLIGO_00524	EPB49	NM_001978	erythrocyte membrane protein band 4.9 (dematin)	-0.237462	0.0578846	16	-4.1	0.000832466	0.00167402	-1.17892
OLIGO_00525	Akt3	NM_011785	thymoma viral proto-oncogene 3	-0.641685	0.0402927	16	-15.93	3.10285e-11	5.89453e-10	-1.56015
OLIGO_00526	KIF19		kinesin family member 19	0.0385722	0.0399529	16	0.97	0.34869	0.40512	1.0271
OLIGO_00527	BGLAP		bone gamma-carboxyglutamate (gla) protein (osteocalcin)	-0.0242988	0.0341769	16	-0.71	0.487339	0.543309	-1.01699
OLIGO_00528	CDC2L2	NM_033528	cell division cycle 2-like 2 (PITSLRE proteins)	-0.0983624	0.0305396	16	-3.22	0.0053389	0.00914885	-1.07056
OLIGO_00529	H2AFY		H2A histone family, member Y	-0.0469192	0.0292985	16	-1.6	0.12884	0.16606	-1.03306
OLIGO_00530	PTPRS		protein tyrosine phosphatase, receptor type, S	-0.182897	0.0509677	16	-3.59	0.0024583	0.00448748	-1.13516
OLIGO_00531	TMCC3	NM_001038063	transmembrane and coiled-coil domain family 3	0.41705	0.0541115	16	7.71	8.9641e-07	3.6074e-06	1.33519
OLIGO_00532	ZBTB43	NM_014007	zinc finger and BTB domain containing 43	0.141055	0.0343929	16	4.1	0.000834297	0.00167745	1.10271
OLIGO_00533	SERINC3		Serine incorporator 3	0.380146	0.0490795	16	7.75	8.41341e-07	3.40855e-06	1.30147
OLIGO_00534	LRRC8A	NM_019594	leucine rich repeat containing 8 family, member A	0.405844	0.0392179	16	10.35	1.70206e-08	1.14507e-07	1.32486
OLIGO_00535	NFIA	NM_005595	nuclear factor I/A	-0.688305	0.0558635	16	-12.32	1.40191e-09	1.36565e-08	-1.61139
OLIGO_00536	MGC138020		similar to CG11388-PA	-0.0798371	0.0433719	16	-1.84	0.0842784	0.11334	-1.0569
OLIGO_00537			Transcribed locus	0.353343	0.0476435	16	7.42	1.46052e-06	5.53169e-06	1.27752
OLIGO_00538	DENND4B	XM_001130684	DENN/MADD domain containing 4B	-0.0775219	0.0405125	16	-1.91	0.0737442	0.100582	-1.0552
OLIGO_00539	GHR	NM_000163	growth hormone receptor	-1.27898	0.0696487	16	-18.36	3.55374e-12	9.81683e-11	-2.42668
OLIGO_00540	LOC533853		similar to sentrin-specific protease SENP6	0.300985	0.0659271	16	4.57	0.000317604	0.000698876	1.23199
OLIGO_00541	ANAPC2	NM_013366	anaphase promoting complex subunit 2	0.0233793	0.0319272	16	0.73	0.474594	0.531558	1.01634
OLIGO_00542		TC377686		0.527918	0.0571547	16	9.24	8.19486e-08	4.46441e-07	1.44185
OLIGO_00543	Zfp469		zinc finger protein 469	-0.0117438	0.0348429	16	-0.34	0.740461	0.778825	-1.00817
OLIGO_00544	ZNF764	NM_033410	zinc finger protein 764	-0.460937	0.0398789	16	-11.56	3.53498e-09	2.95734e-08	-1.37644
OLIGO_00545	FUNDC1	NM_173794	FUN14 domain containing 1	0.237698	0.0369869	16	6.43	8.37461e-06	2.63458e-05	1.17911
OLIGO_00546	LOC387978		hypothetical gene supported by BX248251	-0.0870818	0.100713	16	-0.86	0.400009	0.457527	-1.06222
OLIGO_00547	LOC529365	XM_607812	similar to HARL2754	-0.245241	0.0510068	16	-4.81	0.000193146	0.000446265	-1.18529
OLIGO_00548	CCHCR1	NM_019052	coiled-coil alpha-helical rod protein 1	0.0788534	0.024455	16	3.22	0.00529853	0.00908672	1.05618
OLIGO_00549	ACBD3	NM_022735	acyl-Coenzyme A binding domain containing 3	0.182649	0.0392259	16	4.66	0.000263423	0.00059043	1.13497
OLIGO_00550		CR452266		0.00383275	0.0315214	16	0.12	0.904736	0.920848	1.00266
OLIGO_00551	MAPK4	NM_002747	mitogen-activated protein kinase 4	-0.131267	0.041336	16	-3.18	0.00587084	0.0099649	-1.09526
OLIGO_00552	MAP3K12	NM_006301	mitogen-activated protein kinase kinase kinase 12	-0.132045	0.0420516	16	-3.14	0.0063255	0.0106658	-1.09585
OLIGO_00553	ZNF585B	NM_152279	zinc finger protein 585B	0.0640167	0.0682135	16	0.94	0.361952	0.418548	1.04537
OLIGO_00554	SMYD1	NM_198274	SET and MYND domain containing 1	-0.215978	0.0616985	16	-3.5	0.00296017	0.0053122	-1.16149
OLIGO_00555	LOC731559	XM_001130046	hypothetical protein LOC731559	-0.1529	0.0402649	16	-3.8	0.00158153	0.00300144	-1.1118
OLIGO_00556	ZBTB41	NM_194314	zinc finger and BTB domain containing 41	-0.198671	0.0317065	16	-6.27	1.12588e-05	3.43121e-05	-1.14764
OLIGO_00557	SORBS1	NM_006434	sorbin and SH3 domain containing 1	-0.420273	0.0496061	16	-8.47	2.61466e-07	1.2114e-06	-1.33818
OLIGO_00558			Transcribed locus	0.0287219	0.0577096	16	0.5	0.625468	0.673821	1.02011
OLIGO_00559			Transcribed locus	-0.080614	0.0310981	16	-2.59	0.0196478	0.0300184	-1.05747
OLIGO_00560	ZNF550	NM_001039654	zinc finger protein 550	0.338781	0.032471	16	10.43	1.51747e-08	1.03294e-07	1.26469
OLIGO_00561	SETMAR	NM_006515	SET domain and mariner transposase fusion gene	0.129768	0.0506024	16	2.56	0.0207859	0.0316261	1.09412
OLIGO_00562	RRS1	NM_015169	RRS1 ribosome biogenesis regulator homolog (S. cerevisiae)	0.327902	0.0542969	16	6.04	1.72063e-05	5.03322e-05	1.25519
OLIGO_00563	Nufip2	NM_001024205	nuclear fragile X mental retardation protein interacting protein 2	-0.228495	0.0408597	16	-5.59	4.04813e-05	0.000108682	-1.17161
OLIGO_00564			Transcribed locus	0.274511	0.129246	16	2.12	0.0496148	0.0699142	1.20958
OLIGO_00565	CD40	NM_152854	CD40 molecule, TNF receptor superfamily member 5	-0.385869	0.0804538	16	-4.8	0.000197872	0.000455887	-1.30665
OLIGO_00566	SAV1	NM_021818	salvador homolog 1 (Drosophila)	-0.0742229	0.0431214	16	-1.72	0.10448	0.137604	-1.05279
OLIGO_00567	PPP2CB	NM_004156	protein phosphatase 2 (formerly 2A), catalytic subunit, beta isoform	0.266722	0.0309008	16	8.63	2.04126e-07	9.78929e-07	1.20307
OLIGO_00568	MAP2K7	NM_145185	mitogen-activated protein kinase kinase 7	-0.103935	0.0365062	16	-2.85	0.0116517	0.0186461	-1.0747
OLIGO_00569	TBL1XR1	NM_024665	transducin (beta)-like 1X-linked receptor 1	0.796593	0.054115	16	14.72	1.01285e-10	1.55264e-09	1.73699
OLIGO_00570	NPY	NM_000905	neuropeptide Y	-0.00216355	0.0328959	16	-0.07	0.948376	0.957912	-1.0015
OLIGO_00571	Fbxo45	NM_173439	F-box protein 45	-0.0161501	0.0495598	16	-0.33	0.748744	0.785471	-1.01126
OLIGO_00572			Transcribed locus, moderately similar to NP_065603.1 containing 3 [Mus musculus]	0.23454	0.0411518	16	5.7	3.28913e-05	9.01484e-05	1.17653
OLIGO_00573	SPATA7	NM_001040428	spermatogenesis associated 7	0.00253069	0.0405243	16	0.06	0.950979	0.960102	1.00176
OLIGO_00574	SFXN4	NM_213649	sideroflexin 4	0.0596147	0.0651293	16	0.92	0.373609	0.430451	1.04219
OLIGO_00575	MGC142734	XM_001255008	similar to phosphatidate cytidylyltransferase 2	-0.485611	0.0356678	16	-13.61	3.2368e-10	3.98884e-09	-1.40018
OLIGO_00576			Transcribed locus	-0.501848	0.0510543	16	-9.83	3.48656e-08	2.13246e-07	-1.41603
OLIGO_00577	LOC789303		hypothetical protein LOC789303	0.236764	0.0778895	16	3.04	0.00780434	0.0129535	1.17835
OLIGO_00578			Transcribed locus	-0.195608	0.0683207	16	-2.86	0.0112715	0.0180945	-1.14521
OLIGO_00579	TXLNB	NM_153235	taxilin beta	-0.375827	0.159857	16	-2.35	0.0318718	0.0466777	-1.29758
OLIGO_00580	LOC526469		similar to Mitogen-activated protein kinase kinase 4	-0.199227	0.05955	16	-3.35	0.00410565	0.00716422	-1.14808
OLIGO_00581	TBC1D7	NM_016495	TBC1 domain family, member 7	-0.226164	0.0421019	16	-5.37	6.23281e-05	0.000160045	-1.16972
OLIGO_00582	NT5C	NM_014595	5', 3'-nucleotidase, cytosolic	0.0599663	0.0393987	16	1.52	0.147517	0.187489	1.04244
OLIGO_00583	PLA2G1B	NM_000928	phospholipase A2, group IB (pancreas)	-0.254883	0.0629783	16	-4.05	0.000934661	0.00186202	-1.19324
OLIGO_00584	IDE	NM_004969	insulin-degrading enzyme	0.364581	0.0523223	16	6.97	3.16911e-06	1.09949e-05	1.28751
OLIGO_00585	PODXL	NM_005397	podocalyxin-like	-0.361533	0.0354353	16	-10.2	2.07634e-08	1.35828e-07	-1.28479
OLIGO_00586	NRAS	NM_002524	neuroblastoma RAS viral (v-ras) oncogene homolog	0.161147	0.0470588	16	3.42	0.00347667	0.00614429	1.11818
OLIGO_00587		CR454134		-0.0464606	0.0423781	16	-1.1	0.289161	0.342989	-1.03273
OLIGO_00588	SRPK1	NM_003137	SFRS protein kinase 1	0.533684	0.0452223	16	11.8	2.61941e-09	2.31093e-08	1.44762
OLIGO_00589	B3GNT1	NM_006876	UDP-GlcNAc:betaGal beta-1,3-N-acetylglucosaminyltransferase 1	-0.193462	0.0335036	16	-5.77	2.84697e-05	7.92086e-05	-1.1435
OLIGO_00590	PCGF3	NM_006315	polycomb group ring finger 3	0.557047	0.0468394	16	11.89	2.34312e-09	2.09931e-08	1.47126
OLIGO_00591	INPP5F	NM_014937	inositol polyphosphate-5-phosphatase F	0.126082	0.0382328	16	3.3	0.00454069	0.00786334	1.09133
OLIGO_00592			Transcribed locus	0.493258	0.0805358	16	6.12	1.46484e-05	4.35315e-05	1.40762
OLIGO_00593	Efna5	NM_010109	ephrin A5	-0.320956	0.0440152	16	-7.29	1.80596e-06	6.66307e-06	-1.24916
OLIGO_00594	LOC789374		similar to KIAA2003 protein	0.021146	0.0306293	16	0.69	0.499846	0.555897	1.01477
OLIGO_00595	Myom3	XM_977215	myomesin family, member 3	-0.240197	0.0368559	16	-6.52	7.09729e-06	2.27429e-05	-1.18115
OLIGO_00596	TPM2	NM_213674	tropomyosin 2 (beta)	0.118967	0.0496276	16	2.4	0.0290806	0.04296	1.08596
OLIGO_00597	ZIC4	NM_032153	Zic family member 4	-0.19261	0.0497918	16	-3.87	0.00136171	0.00262293	-1.14283
OLIGO_00598	LETM1	NM_012318	leucine zipper-EF-hand containing transmembrane protein 1	0.189962	0.0356013	16	5.34	6.69209e-05	0.000170681	1.14073
OLIGO_00599	OLIG3	NM_175747	oligodendrocyte transcription factor 3	-0.144345	0.0865346	16	-1.67	0.114752	0.149721	-1.10523
OLIGO_00600	PMP22	NM_153321	peripheral myelin protein 22	-0.576483	0.0444359	16	-12.97	6.59409e-10	7.23821e-09	-1.49121
OLIGO_00601	FOXP1	NM_032682	forkhead box P1	-0.0778471	0.0343606	16	-2.27	0.0377063	0.0545122	-1.05544
OLIGO_00602	BCAS4	NM_001076474	breast carcinoma amplified sequence 4	0.353819	0.0328176	16	10.78	9.54879e-09	6.87762e-08	1.27794
OLIGO_00603	TNXB	NM_019105	tenascin XB	-0.172685	0.0392799	16	-4.4	0.000450709	0.00096022	-1.12715
OLIGO_00604	C19orf60	NM_017967	chromosome 19 open reading frame 60	0.122185	0.0379087	16	3.22	0.00531301	0.00911037	1.08838
OLIGO_00605	GNB3	NM_002075	guanine nucleotide binding protein (G protein), beta polypeptide 3	0.0926449	0.0419309	16	2.21	0.0420666	0.0603031	1.06632
OLIGO_00606			Transcribed locus	0.0350993	0.0317815	16	1.1	0.285753	0.339463	1.02463
OLIGO_00607	SUFU	NM_016169	suppressor of fused homolog (Drosophila)	0.449213	0.0565865	16	7.94	6.12835e-07	2.56843e-06	1.36529
OLIGO_00608			Transcribed locus	0.0911502	0.0506877	16	1.8	0.0910269	0.121504	1.06522
OLIGO_00609	C2orf32	NM_015463	chromosome 2 open reading frame 32	-0.368432	0.0528474	16	-6.97	3.14884e-06	1.09331e-05	-1.29095
OLIGO_00610	NOLA1	NM_001035303	nucleolar protein family A, member 1	0.451551	0.0400059	16	11.29	4.97059e-09	3.96809e-08	1.36751
OLIGO_00611		CR453846		-0.200835	0.124517	16	-1.61	0.126311	0.163259	-1.14936
OLIGO_00612	TNRC6C	NM_018996	trinucleotide repeat containing 6C	0.144276	0.0653143	16	2.21	0.0421089	0.0603439	1.10518
OLIGO_00613	ENTPD7	NM_020354	ectonucleoside triphosphate diphosphohydrolase 7	0.275225	0.0533385	16	5.16	9.49187e-05	0.000234293	1.21018
OLIGO_00614	PRDM16	NM_022114	PR domain containing 16	0.0162004	0.038951	16	0.42	0.682995	0.726439	1.01129
OLIGO_00615	BCL2L12	NM_138639	BCL2-like 12 (proline rich)	0.0485978	0.0317397	16	1.53	0.145266	0.184912	1.03426
OLIGO_00616	LOC518356		similar to SH3 and PX domains 2B	-0.0929436	0.0682474	16	-1.36	0.192109	0.237539	-1.06654
OLIGO_00617	C1orf43	NM_015449	chromosome 1 open reading frame 43	0.371598	0.0287572	16	12.92	6.99006e-10	7.60424e-09	1.29379
OLIGO_00618	LOC507091	XM_001250984	similar to M-phase phosphoprotein, mpp8	-0.0712057	0.0377271	16	-1.89	0.0773851	0.105028	-1.05059
OLIGO_00619	SLC45A4		solute carrier family 45, member 4	0.143415	0.0487534	16	2.94	0.00957541	0.0156175	1.10452
OLIGO_00620			Transcribed locus, weakly similar to XP_218963.4 similar to Rho guanine nucleotide exchange factor (GEF) 17 [Rattus norvegicus]	-0.294583	0.032264	16	-9.13	9.59015e-08	5.11526e-07	-1.22653
OLIGO_00621	CPOX	NM_000097	coproporphyrinogen oxidase	-0.236291	0.0465937	16	-5.07	0.00011337	0.000274925	-1.17796
OLIGO_00622	LOC538614		hypothetical LOC538614	0.0291814	0.0717401	16	0.41	0.68957	0.731905	1.02043
OLIGO_00623	LOC536469		similar to rabconnectin-3 beta	-0.0818953	0.135571	16	-0.6	0.554261	0.60795	-1.05841
OLIGO_00624	ACVR2A	NM_001616	activin A receptor, type IIA	0.175747	0.0611743	16	2.87	0.0110449	0.0177586	1.12955
OLIGO_00625	LRRC45	NM_144999	leucine rich repeat containing 45	0.0775543	0.0333862	16	2.32	0.0336888	0.0492246	1.05523
OLIGO_00626	LOC493869	NM_001008397	similar to RIKEN cDNA 2310016C16	-0.284027	0.0529097	16	-5.37	6.27826e-05	0.000161118	-1.21759
OLIGO_00627		TC338082		-0.575439	0.0503278	16	-11.43	4.13069e-09	3.38732e-08	-1.49013
OLIGO_00628	LOC789156	XM_001255993	hypothetical protein LOC789156	-0.440915	0.0490017	16	-9	1.16869e-07	6.04635e-07	-1.35747
OLIGO_00629	ZNF574	NM_022752	zinc finger protein 574	-0.102877	0.0475019	16	-2.17	0.045782	0.06505	-1.07391
OLIGO_00630	VPS35	NM_018206	vacuolar protein sorting 35 homolog (S. cerevisiae)	0.286133	0.0368092	16	7.77	8.03418e-07	3.27291e-06	1.21937
OLIGO_00631	TARS	NM_152295	threonyl-tRNA synthetase	-0.0633182	0.0438715	16	-1.44	0.168239	0.211015	-1.04487
OLIGO_00632	PSMD11	NM_002815	proteasome (prosome, macropain) 26S subunit, non-ATPase, 11	0.219215	0.0482668	16	4.54	0.000333515	0.000730374	1.1641
OLIGO_00633	S100A1	NM_006271	S100 calcium binding protein A1	-0.0428957	0.0395973	16	-1.08	0.294731	0.348816	-1.03018
OLIGO_00634	INCENP		inner centromere protein antigens 135/155kDa	0.25021	0.0366213	16	6.83	4.02723e-06	1.36473e-05	1.18938
OLIGO_00635	MEOX2	NM_005924	mesenchyme homeobox 2	-1.33087	0.0616173	16	-21.6	2.91382e-13	1.3413e-11	-2.51554
OLIGO_00636	SH2D3A	NM_005490	SH2 domain containing 3A	0.539807	0.0573577	16	9.41	6.34666e-08	3.58266e-07	1.45378
OLIGO_00637	HFM1	NM_001017975	HFM1, ATP-dependent DNA helicase homolog (S. cerevisiae)	0.436209	0.1308	16	3.33	0.00419865	0.00731208	1.35304
OLIGO_00638		CR456143		-0.00651181	0.0574452	16	-0.11	0.911158	0.925891	-1.00452
OLIGO_00639	CDON	XM_001133286	Cdon homolog (mouse)	-0.887037	0.0398194	16	-22.28	1.80455e-13	9.41252e-12	-1.84937
OLIGO_00640	VAV3	NM_001079874	vav 3 oncogene	1.10347	0.0604986	16	18.24	3.94127e-12	1.05912e-10	2.14871
OLIGO_00641	LOC537480		similar to Receptor-type tyrosine-protein phosphatase S precursor (R-PTP-S) (Protein-tyrosine phosphatase sigma) (R-PTP-sigma)	-0.049266	0.0410578	16	-1.2	0.247638	0.298273	-1.03474
OLIGO_00642		CR453443		0.0968214	0.0424212	16	2.28	0.0364861	0.0528984	1.06941
OLIGO_00643	AP3D1	NM_001077523	adaptor-related protein complex 3, delta 1 subunit	0.302331	0.0321065	16	9.42	6.29818e-08	3.55832e-07	1.23314
OLIGO_00644	LOC782049	XM_001250195	hypothetical protein LOC782049	0.34986	0.0355637	16	9.84	3.44814e-08	2.11286e-07	1.27444
OLIGO_00645	DCX	NM_178152	doublecortex; lissencephaly, X-linked (doublecortin)	-1.51842	0.0735898	16	-20.63	5.91268e-13	2.27842e-11	-2.86478
OLIGO_00646	RNASE1	NM_198232	ribonuclease, RNase A family, 1 (pancreatic)	-0.0306815	0.0970058	16	-0.32	0.755875	0.791823	-1.02149
OLIGO_00647	FAM78B	NM_001017961	family with sequence similarity 78, member B	-0.752223	0.0536504	16	-14.02	2.09346e-10	2.78428e-09	-1.68439
OLIGO_00648	TSPAN7	NM_004615	tetraspanin 7	-0.414495	0.0570526	16	-7.27	1.89099e-06	6.94007e-06	-1.33283
OLIGO_00649	C11orf24	NM_022338	chromosome 11 open reading frame 24	-0.0412436	0.0269591	16	-1.53	0.145581	0.185241	-1.029
OLIGO_00650	CENPH		centromere protein H	0.20915	0.0281017	16	7.44	1.39704e-06	5.32169e-06	1.15601
OLIGO_00651	LOC506730		similar to microfilament and actin filament cross-linker protein	0.106457	0.0544242	16	1.96	0.0681492	0.0935036	1.07658
OLIGO_00652	WDR5	NM_017588	WD repeat domain 5	0.106766	0.0410695	16	2.6	0.0193551	0.0296122	1.07681
OLIGO_00653			Transcribed locus	-0.126078	0.0570704	16	-2.21	0.0420904	0.0603306	-1.09132
OLIGO_00654	AMD1		adenosylmethionine decarboxylase 1	-0.154881	0.0732225	16	-2.12	0.0504512	0.0710249	-1.11333
OLIGO_00655	SYF2	NM_015484	SYF2 homolog, RNA splicing factor (S. cerevisiae)	-0.15499	0.0304669	16	-5.09	0.000109817	0.000267287	-1.11341
OLIGO_00656	KIF5A		kinesin family member 5A	-0.331215	0.0732748	16	-4.52	0.000348693	0.000759442	-1.25807
OLIGO_00657	UTX	NM_021140	ubiquitously transcribed tetratricopeptide repeat, X chromosome	0.103261	0.0683401	16	1.51	0.150289	0.190647	1.0742
OLIGO_00658	LOC525346		similar to nuclear receptor coactivator-1	-0.326162	0.0754541	16	-4.32	0.000525274	0.00110121	-1.25367
OLIGO_00659	C6orf113	NM_145062	chromosome 6 open reading frame 113	0.428159	0.0659553	16	6.49	7.43499e-06	2.37047e-05	1.34552
OLIGO_00660	CNOT6	NM_015455	CCR4-NOT transcription complex, subunit 6	0.319851	0.0386812	16	8.27	3.60183e-07	1.61407e-06	1.2482
OLIGO_00661	MGC128517		similar to Actin-related protein 10 (hARP11)	-0.599444	0.0524672	16	-11.43	4.17605e-09	3.4204e-08	-1.51513
OLIGO_00662	SNORD12	NR_003030	small nucleolar RNA, C/D box 12	-0.560721	0.0584015	16	-9.6	4.82478e-08	2.82893e-07	-1.47501
OLIGO_00663	FUNDC2	NM_023934	FUN14 domain containing 2	-0.0657607	0.0356009	16	-1.85	0.0833002	0.112184	-1.04664
OLIGO_00664	RAP1A	NM_002884	RAP1A, member of RAS oncogene family	-0.234673	0.0508832	16	-4.61	0.000288557	0.000640914	-1.17664
OLIGO_00665	MGC143184	XM_873081	similar to Armadillo repeat containing 7	-0.0714339	0.0377762	16	-1.89	0.0768759	0.104412	-1.05076
OLIGO_00666			Homo sapiens, clone IMAGE:5745274, mRNA	0.0156416	0.0395803	16	0.4	0.697925	0.739826	1.0109
OLIGO_00667	CSTF2T	NM_015235	cleavage stimulation factor, 3' pre-RNA, subunit 2, 64kDa, tau variant	-0.0400209	0.035529	16	-1.13	0.276595	0.329618	-1.02813
OLIGO_00668	MSRB3	NM_001031679	methionine sulfoxide reductase B3	-0.134163	0.0451698	16	-2.97	0.00902304	0.0148003	-1.09746
OLIGO_00669			Transcribed locus	-0.104922	0.0399554	16	-2.63	0.0183456	0.0282077	-1.07544
OLIGO_00670	LOC284019		hypothetical protein LOC284019	0.121265	0.0432134	16	2.81	0.0126786	0.0201484	1.08769
OLIGO_00671	DHRS1	NM_138452	dehydrogenase/reductase (SDR family) member 1	0.103847	0.0476514	16	2.18	0.0445982	0.0635611	1.07464
OLIGO_00672	KIAA0143	NM_015137	KIAA0143 protein	0.0818862	0.0462296	16	1.77	0.095555	0.126884	1.0584
OLIGO_00673	SEMA4C	NM_017789	sema domain, immunoglobulin domain (Ig), transmembrane domain (TM) and short cytoplasmic domain, (semaphorin) 4C	-0.393569	0.045361	16	-8.68	1.90512e-07	9.24326e-07	-1.31364
OLIGO_00674	UNC93B1	NM_030930	unc-93 homolog B1 (C. elegans)	0.502173	0.0396118	16	12.68	9.24923e-10	9.63431e-09	1.41634
OLIGO_00675	EIF2AK3	NM_004836	eukaryotic translation initiation factor 2-alpha kinase 3	0.218416	0.0354959	16	6.15	1.38858e-05	4.14978e-05	1.16346
OLIGO_00676			Transcribed locus	0.351269	0.10883	16	3.23	0.00526243	0.00902597	1.27568
OLIGO_00677	hCG_1776980	XM_939016	hCG1776980	-0.437182	0.0371733	16	-11.76	2.7533e-09	2.39401e-08	-1.35396
OLIGO_00678	RNASE4	NM_002937	ribonuclease, RNase A family, 4	-1.48153	0.0446315	16	-33.19	3.48039e-16	1.15463e-13	-2.79245
OLIGO_00679		TC378547		-0.434508	0.0460787	16	-9.43	6.17877e-08	3.5028e-07	-1.35145
OLIGO_00680	LOC614786	XM_866411	hypothetical LOC614786	0.398345	0.0755497	16	5.27	7.58443e-05	0.00019127	1.318
OLIGO_00681	MGC134282		hypothetical protein LOC616423	-0.0144884	0.0817645	16	-0.18	0.861578	0.884251	-1.01009
OLIGO_00682	DIDO1	NM_033081	death inducer-obliterator 1	0.401304	0.061241	16	6.55	6.6517e-06	2.14759e-05	1.3207
OLIGO_00683	SYT9	NM_175733	synaptotagmin IX	0.0587544	0.0803937	16	0.73	0.475448	0.532425	1.04157
OLIGO_00684	NF1	NM_001042492	neurofibromin 1 (neurofibromatosis, von Recklinghausen disease, Watson disease)	0.517447	0.0998497	16	5.18	9.07879e-05	0.000225229	1.43142
OLIGO_00685			Transcribed locus	0.671433	0.0895017	16	7.5	1.26382e-06	4.8915e-06	1.59265
OLIGO_00686	KIAA1688	NM_025251	KIAA1688 protein	0.263229	0.0565785	16	4.65	0.00026552	0.000594529	1.20016
OLIGO_00687	C12orf23	NM_152261	chromosome 12 open reading frame 23	-0.033871	0.0562848	16	-0.6	0.555753	0.609233	-1.02376
OLIGO_00688	MGC33212	NM_152773	hypothetical protein MGC33212	-0.342037	0.061259	16	-5.58	4.11746e-05	0.00011032	-1.26755
OLIGO_00689	TNPO3	NM_012470	transportin 3	-0.00359426	0.0413294	16	-0.09	0.931778	0.943518	-1.00249
OLIGO_00690			Transcribed locus	-0.029188	0.0821698	16	-0.36	0.727067	0.766368	-1.02044
OLIGO_00691	PYCRL	NM_023078	pyrroline-5-carboxylate reductase-like	0.239041	0.0325747	16	7.34	1.66846e-06	6.2163e-06	1.18021
OLIGO_00692	MUSK	NM_005592	muscle, skeletal, receptor tyrosine kinase	0.194904	0.0257461	16	7.57	1.12662e-06	4.41198e-06	1.14465
OLIGO_00693			Transcribed locus	-0.312376	0.0435646	16	-7.17	2.22643e-06	8.02896e-06	-1.24175
OLIGO_00694	LOC541084		hypothetical LOC541084	0.0583946	0.0870079	16	0.67	0.511704	0.567182	1.04131
OLIGO_00695	Zbtb26	NM_199025	zinc finger and BTB domain containing 26	-0.0307958	0.085725	16	-0.36	0.724113	0.763922	-1.02158
OLIGO_00696	GATAD2A	NM_017660	GATA zinc finger domain containing 2A	0.463467	0.0481077	16	9.63	4.60348e-08	2.7154e-07	1.37885
OLIGO_00697	MLYCD	NM_012213	malonyl-CoA decarboxylase	-0.335355	0.0485842	16	-6.9	3.55643e-06	1.21992e-05	-1.26169
OLIGO_00698	KCNE1L	NM_012282	KCNE1-like	-0.331289	0.0580704	16	-5.7	3.25388e-05	8.93487e-05	-1.25814
OLIGO_00699	UBE3B	NM_130466	ubiquitin protein ligase E3B	-0.0450925	0.0351177	16	-1.28	0.217411	0.265409	-1.03175
OLIGO_00700	ALG9	NM_001077690	asparagine-linked glycosylation 9 homolog (S. cerevisiae, alpha- 1,2-mannosyltransferase)	-0.129065	0.0341584	16	-3.78	0.00164597	0.00311394	-1.09358
OLIGO_00701	ASH1L	NM_018489	ash1 (absent, small, or homeotic)-like (Drosophila)	-0.00196658	0.0298436	16	-0.07	0.948277	0.957885	-1.00136
OLIGO_00702	MRPL3	NM_007208	mitochondrial ribosomal protein L3	-0.235086	0.0409198	16	-5.75	3.01199e-05	8.34191e-05	-1.17698
OLIGO_00703			Transcribed locus	-0.580775	0.0674814	16	-8.61	2.12214e-07	1.01038e-06	-1.49565
OLIGO_00704	PDCD10	NM_145859	programmed cell death 10	0.214059	0.0546805	16	3.91	0.00123487	0.00239883	1.15995
OLIGO_00705	PIK4CA	NM_058004	phosphatidylinositol 4-kinase, catalytic, alpha polypeptide	0.0900318	0.0312225	16	2.88	0.0108033	0.0174208	1.06439
OLIGO_00706	RP5-1022P6.2		hypothetical protein KIAA1434	-0.0876985	0.0411033	16	-2.13	0.0487027	0.0687605	-1.06267
OLIGO_00707	SVOP	NM_018711	SV2 related protein homolog (rat)	0.0821788	0.0295801	16	2.78	0.0134322	0.0212188	1.05862
OLIGO_00708	LOC512652		similar to slingshot-2L	0.0114696	0.083566	16	0.14	0.892543	0.910394	1.00798
OLIGO_00709		CR453968		0.0593978	0.113754	16	0.52	0.608713	0.658794	1.04203
OLIGO_00710	C21orf66	NM_016631	chromosome 21 open reading frame 66	0.0324514	0.0389488	16	0.83	0.417008	0.47476	1.02275
OLIGO_00711	C1orf14	NM_030933	chromosome 1 open reading frame 14	0.103732	0.0468307	16	2.22	0.0416134	0.0597078	1.07455
OLIGO_00712	Nanos3	NM_194059	nanos homolog 3 (Drosophila)	0.172032	0.0296788	16	5.8	2.72876e-05	7.632e-05	1.12664
OLIGO_00713	TMEM66	NM_016127	transmembrane protein 66	0.637028	0.034716	16	18.35	3.59452e-12	9.85858e-11	1.55512
OLIGO_00714	2007-03-09	NM_138396	membrane-associated ring finger (C3HC4) 9	0.245145	0.0724295	16	3.38	0.00378099	0.00664228	1.18521
OLIGO_00715	LOC529829		similar to Phosphatidylserine synthase 2	0.117038	0.046353	16	2.52	0.0225147	0.0340196	1.08451
OLIGO_00716	MGC128008		hypothetical LOC510399	0.225167	0.0936293	16	2.4	0.0286398	0.0423843	1.16891
OLIGO_00717			CDNA FLJ37541 fis, clone BRCAN2026340	-0.453703	0.0385057	16	-11.78	2.67974e-09	2.34699e-08	-1.36955
OLIGO_00718		TC320497		-0.260918	0.0821317	16	-3.18	0.00585602	0.00994376	-1.19824
OLIGO_00719		CR453913		-0.319603	0.0729326	16	-4.38	0.00046412	0.000986098	-1.24799
OLIGO_00720	DHX29	NM_019030	DEAH (Asp-Glu-Ala-His) box polypeptide 29	0.171918	0.0513378	16	3.35	0.004078	0.00712253	1.12655
OLIGO_00721	TRIM72		Tripartite motif-containing 72	-0.35919	0.0976853	16	-3.68	0.00203899	0.00379148	-1.28271
OLIGO_00722	UBE4A	NM_004788	ubiquitination factor E4A (UFD2 homolog, yeast)	0.0125674	0.0303515	16	0.41	0.684327	0.727622	1.00875
OLIGO_00723	PHF14	NM_001007157	PHD finger protein 14	0.301964	0.0361213	16	8.36	3.11958e-07	1.41955e-06	1.23282
OLIGO_00724			Transcribed locus	-0.340426	0.046981	16	-7.25	1.95409e-06	7.15779e-06	-1.26613
OLIGO_00725	PTPRM	NM_002845	protein tyrosine phosphatase, receptor type, M	-0.608526	0.0617522	16	-9.85	3.36774e-08	2.0751e-07	-1.5247
OLIGO_00726	SMARCE1	NM_003079	SWI/SNF related, matrix associated, actin dependent regulator of chromatin, subfamily e, member 1	0.437086	0.0547795	16	7.98	5.73761e-07	2.43225e-06	1.35387
OLIGO_00727	SLC35A1	NM_006416	solute carrier family 35 (CMP-sialic acid transporter), member A1	0.539916	0.0466419	16	11.58	3.45959e-09	2.90711e-08	1.45389
OLIGO_00728	ABHD8	NM_024527	abhydrolase domain containing 8	-0.146721	0.0497198	16	-2.95	0.00939185	0.0153483	-1.10705
OLIGO_00729	LOC511233	XM_588529	hypothetical LOC511233	-0.0157397	0.0361298	16	-0.44	0.668916	0.71341	-1.01097
OLIGO_00730	LOC520833		similar to ubiquitin-fusion degradation protein 2	0.622003	0.0858426	16	7.25	1.9547e-06	7.15806e-06	1.53901
OLIGO_00731	KIAA1305	NM_025081	KIAA1305	0.114949	0.0580008	16	1.98	0.0649438	0.0893963	1.08294
OLIGO_00732	MGC137411		hypothetical protein MGC137411	0.000517662	0.0910489	16	0.01	0.995534	0.996285	1.00036
OLIGO_00733	LOC530973		similar to KIAA1956 protein	-0.0976683	0.0715222	16	-1.37	0.190967	0.236281	-1.07004
OLIGO_00734	LOC504954		similar to downregulated in ovarian cancer 1	-0.154811	0.0265	16	-5.84	2.5014e-05	7.04964e-05	-1.11328
OLIGO_00735			Transcribed locus	-0.127554	0.0487731	16	-2.62	0.0187507	0.028777	-1.09244
OLIGO_00736	LOC782644		similar to RAP30	-0.0178266	0.0356513	16	-0.5	0.623862	0.672172	-1.01243
OLIGO_00737	MIB1	NM_020774	mindbomb homolog 1 (Drosophila)	0.392709	0.0452221	16	8.68	1.88291e-07	9.14556e-07	1.31286
OLIGO_00738			CDNA FLJ41254 fis, clone BRAMY2033594	-0.117572	0.0400688	16	-2.93	0.00972364	0.0158351	-1.08491
OLIGO_00739			Transcribed locus	0.262716	0.0908839	16	2.89	0.0106449	0.0171864	1.19974
OLIGO_00740			Transcribed locus	-0.267898	0.041741	16	-6.42	8.50484e-06	2.67048e-05	-1.20405
OLIGO_00741	LOC534594	XM_614413	similar to dTDP-D-glucose 4,6-dehydratase	-0.0952629	0.0362488	16	-2.63	0.0182693	0.0281066	-1.06826
OLIGO_00742	FGB	XM_587666	fibrinogen beta chain	-0.204143	0.134658	16	-1.52	0.149023	0.189222	-1.152
OLIGO_00743	LOC339745		hypothetical protein LOC339745	0.107214	0.101807	16	1.05	0.307938	0.362924	1.07715
OLIGO_00744		CR454439		0.12405	0.0320842	16	3.87	0.00136732	0.00263297	1.08979
OLIGO_00745	ZNF326	NM_181781	zinc finger protein 326	0.30753	0.0408743	16	7.52	1.21802e-06	4.72525e-06	1.23759
OLIGO_00746	ARHGEF9	NM_015185	Cdc42 guanine nucleotide exchange factor (GEF) 9	0.0428061	0.0445252	16	0.96	0.350661	0.407053	1.03012
OLIGO_00747	ADD3	NM_001121	adducin 3 (gamma)	-0.453495	0.0413384	16	-10.97	7.46148e-09	5.5709e-08	-1.36935
OLIGO_00748	TCF20	NM_181492	transcription factor 20 (AR1)	0.366819	0.0382223	16	9.6	4.85348e-08	2.84138e-07	1.28951
OLIGO_00749	VCL	NM_014000	vinculin	0.429487	0.0417301	16	10.29	1.83767e-08	1.22143e-07	1.34675
OLIGO_00750	Phip	NM_001081216	pleckstrin homology domain interacting protein	0.156917	0.0508319	16	3.09	0.00707015	0.0118431	1.1149
OLIGO_00751	LOC534164		similar to SLIT2	0.340242	0.111586	16	3.05	0.00765212	0.0127248	1.26597
OLIGO_00752			Transcribed locus	-0.287084	0.0905915	16	-3.17	0.005953	0.0100916	-1.22017
OLIGO_00753	MGC128771	NM_001035477	similar to RNA (guanine-9-) methyltransferase domain containing 2	-0.380325	0.0371181	16	-10.25	1.95579e-08	1.2896e-07	-1.30164
OLIGO_00754	LOC513431		hypothetical LOC513431	0.302268	0.0273124	16	11.07	6.58442e-09	5.01202e-08	1.23308
OLIGO_00755	C1orf19	NM_052965	chromosome 1 open reading frame 19	-0.100461	0.0804539	16	-1.25	0.229744	0.278719	-1.07212
OLIGO_00756	RPH3AL	NM_006987	rabphilin 3A-like (without C2 domains)	-0.0467711	0.0225169	16	-2.08	0.0542527	0.0759733	-1.03295
OLIGO_00757	CBARA1	NM_006077	calcium binding atopy-related autoantigen 1	-0.359951	0.0452012	16	-7.96	5.88602e-07	2.48088e-06	-1.28338
OLIGO_00758	Crk	NM_133656	v-crk sarcoma virus CT10 oncogene homolog (avian)	0.381736	0.10011	16	3.81	0.00152968	0.00291264	1.30291
OLIGO_00759			MRNA; cDNA DKFZp686E21208 (from clone DKFZp686E21208)	0.416998	0.0358942	16	11.62	3.28524e-09	2.78176e-08	1.33515
OLIGO_00760	CILP2	NM_153221	cartilage intermediate layer protein 2	0.143144	0.0267549	16	5.35	6.50466e-05	0.000166284	1.10431
OLIGO_00761	FUT10	NM_032664	fucosyltransferase 10 (alpha (1,3) fucosyltransferase)	-0.130265	0.0299527	16	-4.35	0.000497236	0.00104856	-1.09449
OLIGO_00762	C11orf10	NM_014206	chromosome 11 open reading frame 10	-0.165739	0.037729	16	-4.39	0.000453892	0.000966534	-1.12174
OLIGO_00763	PARP16	NM_017851	poly (ADP-ribose) polymerase family, member 16	-0.391867	0.052961	16	-7.4	1.50392e-06	5.67663e-06	-1.31209
OLIGO_00764	Dpysl5	NM_023047	dihydropyrimidinase-like 5	0.0932958	0.0859558	16	1.09	0.293831	0.347907	1.0668
OLIGO_00765	CLK3	NM_001292	CDC-like kinase 3	0.0804658	0.0222236	16	3.62	0.00229636	0.00422641	1.05736
OLIGO_00766	APOD	NM_001647	apolipoprotein D	0.167935	0.0695232	16	2.42	0.028039	0.0415835	1.12345
OLIGO_00767	RBCK1	NM_031229	RanBP-type and C3HC4-type zinc finger containing 1	-0.101836	0.0259686	16	-3.92	0.0012174	0.00236905	-1.07314
OLIGO_00768	NUP93		nucleoporin 93kDa	-0.00645573	0.0334466	16	-0.19	0.849375	0.873282	-1.00448
OLIGO_00769	MARK1	NM_018650	MAP/microtubule affinity-regulating kinase 1	0.0170756	0.0728071	16	0.23	0.817547	0.846663	1.01191
OLIGO_00770		CR454555		-0.247482	0.0330574	16	-7.49	1.29726e-06	4.99031e-06	-1.18713
OLIGO_00771	PIK3R4	NM_014602	phosphoinositide-3-kinase, regulatory subunit 4, p150	-0.343477	0.030258	16	-11.35	4.58094e-09	3.69758e-08	-1.26881
OLIGO_00772	CCDC75	NM_174931	coiled-coil domain containing 75	-0.0831334	0.06348	16	-1.31	0.208825	0.255775	-1.05932
OLIGO_00773	KLHL7	NM_018846	kelch-like 7 (Drosophila)	-0.127173	0.0594387	16	-2.14	0.0481487	0.068058	-1.09215
OLIGO_00774			Transcribed locus	0.288527	0.0575342	16	5.01	0.000127002	0.000304419	1.22139
OLIGO_00775	C3orf64	NM_173654	chromosome 3 open reading frame 64	0.182005	0.0294666	16	6.18	1.32928e-05	3.99236e-05	1.13446
OLIGO_00776	ATP2B4		ATPase, Ca++ transporting, plasma membrane 4	-0.00471168	0.0515576	16	-0.09	0.92832	0.940376	-1.00327
OLIGO_00777	ZNF553	NM_152652	zinc finger protein 553	0.128363	0.0474496	16	2.71	0.0156032	0.0243467	1.09305
OLIGO_00778	NPHP1	NM_000272	nephronophthisis 1 (juvenile)	-0.233612	0.0474175	16	-4.93	0.000151761	0.000358452	-1.17578
OLIGO_00779	PPOX	NM_000309	protoporphyrinogen oxidase	0.207512	0.0391903	16	5.29	7.25555e-05	0.000183429	1.15469
OLIGO_00780	GMPPA		GDP-mannose pyrophosphorylase A	-0.552863	0.0495312	16	-11.16	5.8296e-09	4.53376e-08	-1.46699
OLIGO_00781	ATBF1	NM_006885	AT-binding transcription factor 1	-0.371028	0.0423271	16	-8.77	1.66118e-07	8.20993e-07	-1.29327
OLIGO_00782		CR454918		-0.0870106	0.0474785	16	-1.83	0.0855332	0.114923	-1.06217
OLIGO_00783			Transcribed locus	0.306702	0.0590562	16	5.19	8.87942e-05	0.000220572	1.23688
OLIGO_00784	POLE2	NM_002692	polymerase (DNA directed), epsilon 2 (p59 subunit)	-0.0512992	0.0489079	16	-1.05	0.309813	0.365037	-1.0362
OLIGO_00785	Tmem179	NM_178915	transmembrane protein 179	-0.150457	0.0397802	16	-3.78	0.00163292	0.0030919	-1.10992
OLIGO_00786		TC315824		-0.285428	0.0396459	16	-7.2	2.11754e-06	7.66994e-06	-1.21877
OLIGO_00787	LBA1	XM_940627	lupus brain antigen 1	0.141238	0.0273615	16	5.16	9.45485e-05	0.000233521	1.10285
OLIGO_00788			Transcribed locus	0.151985	0.0335633	16	4.53	0.000342892	0.000748313	1.1111
OLIGO_00789		CR454841		-0.0846548	0.0501899	16	-1.69	0.11106	0.145534	-1.06043
OLIGO_00790			Transcribed locus	-0.0204496	0.0895211	16	-0.23	0.822204	0.850423	-1.01428
OLIGO_00791	LOC504258		similar to sialic acid binding immunoglobulin-like lectin 10	-0.167395	0.0824587	16	-2.03	0.0593202	0.082296	-1.12303
OLIGO_00792			Transcribed locus	-0.00545528	0.0298073	16	-0.18	0.857083	0.880319	-1.00379
OLIGO_00793	DCAKD		dephospho-CoA kinase domain containing	-0.0456666	0.0716208	16	-0.64	0.532743	0.587213	-1.03216
OLIGO_00794	WHSC2	NM_005663	Wolf-Hirschhorn syndrome candidate 2	0.0998132	0.0432942	16	2.31	0.034869	0.0507394	1.07163
OLIGO_00795	COMMD7	NM_053041	COMM domain containing 7	0.21401	0.0339553	16	6.3	1.05181e-05	3.22773e-05	1.15991
OLIGO_00796	MLLT3	NM_004529	myeloid/lymphoid or mixed-lineage leukemia (trithorax homolog, Drosophila); translocated to, 3	0.182758	0.0646107	16	2.83	0.012105	0.0193179	1.13505
OLIGO_00797	IMMT	NM_006839	inner membrane protein, mitochondrial (mitofilin)	0.0238163	0.0417632	16	0.57	0.576417	0.62856	1.01665
OLIGO_00798	DDX26B	NM_182540	DEAD/H (Asp-Glu-Ala-Asp/His) box polypeptide 26B	0.673841	0.0561283	16	12.01	2.04416e-09	1.86935e-08	1.59532
OLIGO_00799	USH2A	NM_206933	Usher syndrome 2A (autosomal recessive, mild)	0.175177	0.153456	16	1.14	0.270441	0.323155	1.1291
OLIGO_00800	FAM60A	NM_021238	family with sequence similarity 60, member A	0.867518	0.0577421	16	15.02	7.45971e-11	1.20482e-09	1.82452
OLIGO_00801	LOC617606		similar to DEP domain containing 6	-3.11167	0.0981347	16	-31.71	7.1699e-16	1.9307e-13	-8.64383
OLIGO_00802	KCMF1	XM_001133393	potassium channel modulatory factor 1	0.131724	0.0324235	16	4.06	0.000904798	0.00180714	1.0956
OLIGO_00803	KIAA0831	NM_014924	KIAA0831	-0.0878335	0.0498263	16	-1.76	0.0970226	0.128613	-1.06277
OLIGO_00804	TMEM32	NM_173470	transmembrane protein 32	0.0179316	0.0462561	16	0.39	0.703378	0.744773	1.01251
OLIGO_00805	MGC152232	NM_001078001	hypothetical LOC534560	0.519931	0.0686562	16	7.57	1.12147e-06	4.397e-06	1.43389
OLIGO_00806			Transcribed locus	0.127987	0.12671	16	1.01	0.327492	0.383312	1.09277
OLIGO_00807		CR455633		-0.194056	0.0535647	16	-3.62	0.00228624	0.00420932	-1.14398
OLIGO_00808	TM4SF18	NM_138786	transmembrane 4 L six family member 18	0.0241632	0.0441694	16	0.55	0.591888	0.642893	1.01689
OLIGO_00809	TIMM10	NM_012456	translocase of inner mitochondrial membrane 10 homolog (yeast)	0.38737	0.043281	16	8.95	1.25584e-07	6.43696e-07	1.30801
OLIGO_00810		CR453664		-0.0155191	0.0275843	16	-0.56	0.581501	0.633323	-1.01082
OLIGO_00811			Transcribed locus	0.252678	0.036513	16	6.92	3.44725e-06	1.18636e-05	1.19142
OLIGO_00812	CDKL5		cyclin-dependent kinase-like 5	-0.0968566	0.0405268	16	-2.39	0.0295037	0.0435414	-1.06944
OLIGO_00813	LOC528986		similar to KIAA0191	-0.00390114	0.0377746	16	-0.1	0.919029	0.932603	-1.00271
OLIGO_00814	NFIX	NM_002501	nuclear factor I/X (CCAAT-binding transcription factor)	-0.00250355	0.0238493	16	-0.1	0.917701	0.93147	-1.00174
OLIGO_00815	MET	NM_000245	met proto-oncogene (hepatocyte growth factor receptor)	0.725489	0.0518514	16	13.99	2.15921e-10	2.85454e-09	1.65346
OLIGO_00816	RAB5A	NM_004162	RAB5A, member RAS oncogene family	0.127832	0.0374201	16	3.42	0.00353765	0.00624374	1.09265
OLIGO_00817	FLJ45455	NM_207386	FLJ45455 protein	-0.351123	0.0799247	16	-4.39	0.000453631	0.000966133	-1.27555
OLIGO_00818	Zfp35	NM_011755	zinc finger protein 35	0.0675444	0.0441801	16	1.53	0.145832	0.185543	1.04793
OLIGO_00819	SHKBP1	NM_138392	SH3KBP1 binding protein 1	-0.456074	0.0444294	16	-10.27	1.90624e-08	1.25943e-07	-1.3718
OLIGO_00820			Transcribed locus	-0.0363502	0.0398051	16	-0.91	0.37469	0.431584	-1.02552
OLIGO_00821	KIAA1468	NM_020854	KIAA1468	0.207704	0.052753	16	3.94	0.00117754	0.00229857	1.15485
OLIGO_00822	Kcnh1	NM_010600	potassium voltage-gated channel, subfamily H (eag-related), member 1	-0.885817	0.0695821	16	-12.73	8.69948e-10	9.17289e-09	-1.84781
OLIGO_00823	SRD5A2L	NM_024592	steroid 5 alpha-reductase 2-like	-0.276344	0.0476187	16	-5.8	2.69342e-05	7.5378e-05	-1.21112
OLIGO_00824	PRPF18	NM_001075323	PRP18 pre-mRNA processing factor 18 homolog (S. cerevisiae)	0.256411	0.0569484	16	4.5	0.000361655	0.000784611	1.1945
OLIGO_00825	Neud4	NM_013874	neuronal d4 domain family member	-0.410475	0.035	16	-11.73	2.86659e-09	2.47628e-08	-1.32912
OLIGO_00826	ANK2	NM_020977	ankyrin 2, neuronal	-0.698251	0.0515201	16	-13.55	3.46244e-10	4.21211e-09	-1.62254
OLIGO_00827	CCDC71	NM_022903	coiled-coil domain containing 71	-0.0496571	0.0337711	16	-1.47	0.160844	0.202757	-1.03502
OLIGO_00828	RRP9	NM_004704	RRP9, small subunit (SSU) processome component, homolog (yeast)	0.286284	0.0280609	16	10.2	2.07741e-08	1.35831e-07	1.2195
OLIGO_00829	OCRL	NM_000276	oculocerebrorenal syndrome of Lowe	0.0481477	0.0376154	16	1.28	0.218794	0.266925	1.03394
OLIGO_00830	ADAMTS4	NM_005099	ADAM metallopeptidase with thrombospondin type 1 motif, 4	-0.0883844	0.0265762	16	-3.33	0.00428108	0.00744976	-1.06318
OLIGO_00831	MST1	NM_020998	macrophage stimulating 1 (hepatocyte growth factor-like)	-0.352489	0.0398401	16	-8.85	1.46651e-07	7.3575e-07	-1.27676
OLIGO_00832	LOC784403		similar to serine/threonine protein kinase PFTAIRE-1	0.792584	0.0336371	16	23.56	7.53713e-14	4.88325e-12	1.73217
OLIGO_00833	MAML1	NM_014757	mastermind-like 1 (Drosophila)	0.308843	0.0421681	16	7.32	1.70921e-06	6.35205e-06	1.23871
OLIGO_00834	NOPE	NM_020962	likely ortholog of mouse neighbor of Punc E11	-0.478234	0.0879794	16	-5.44	5.49584e-05	0.000143144	-1.39304
OLIGO_00835	SFRP4	NM_003014	secreted frizzled-related protein 4	-0.546991	0.068865	16	-7.94	6.08426e-07	2.55375e-06	-1.46104
OLIGO_00836	TAZ	NM_000116	tafazzin (cardiomyopathy, dilated 3A (X-linked); endocardial fibroelastosis 2; Barth syndrome)	-0.238848	0.0427081	16	-5.59	4.04525e-05	0.000108627	-1.18005
OLIGO_00837	ZFP1	NM_153688	zinc finger protein 1 homolog (mouse)	0.694392	0.0520189	16	13.35	4.33251e-10	5.04382e-09	1.6182
OLIGO_00838	LOC530398		similar to KIAA0369	-0.0337989	0.138922	16	-0.24	0.810869	0.841217	-1.0237
OLIGO_00839	CARS2	NM_024537	cysteinyl-tRNA synthetase 2, mitochondrial (putative)	-0.054042	0.0218399	16	-2.47	0.0249207	0.0373388	-1.03817
OLIGO_00840			Transcribed locus	-0.303086	0.0236743	16	-12.8	8.01162e-10	8.55347e-09	-1.23378
OLIGO_00841	LOC504652	XM_580808	similar to Thymidine kinase 1, soluble	0.477083	0.0483022	16	9.88	3.26194e-08	2.01459e-07	1.39193
OLIGO_00842	EIF4G3		eukaryotic translation initiation factor 4 gamma, 3	0.255669	0.0445857	16	5.73	3.07472e-05	8.49391e-05	1.19389
OLIGO_00843			Transcribed locus	0.0967529	0.0316825	16	3.05	0.0075779	0.0126124	1.06936
OLIGO_00844		CR453359		-0.2695	0.0470936	16	-5.72	3.14473e-05	8.67105e-05	-1.20539
OLIGO_00845		CR453360		-0.234757	0.0499418	16	-4.7	0.000240543	0.000544486	-1.17671
OLIGO_00846	LOC615365		hypothetical protein LOC615365	-0.121138	0.0834731	16	-1.45	0.166042	0.208536	-1.08759
OLIGO_00847	RNGTT	NM_003800	RNA guanylyltransferase and 5'-phosphatase	0.263818	0.110296	16	2.39	0.029388	0.0433803	1.20065
OLIGO_00848			Transcribed locus	0.881061	0.0558955	16	15.76	3.62394e-11	6.68944e-10	1.84173
OLIGO_00849	RNF19	NM_015435	ring finger protein 19	-0.105787	0.0385157	16	-2.75	0.0143339	0.0225145	-1.07608
OLIGO_00850	NKRF	NM_017544	NF-kappaB repressing factor	0.12054	0.043048	16	2.8	0.012838	0.0203675	1.08714
OLIGO_00851	SCRN3	NM_024583	secernin 3	-0.408071	0.0618715	16	-6.6	6.15779e-06	2.00275e-05	-1.32691
OLIGO_00852	CTH	NM_001902	cystathionase (cystathionine gamma-lyase)	-0.0867199	0.0657209	16	-1.32	0.205567	0.252377	-1.06195
OLIGO_00853	LOC506950	XM_583477	similar to FLJ12649 protein	-0.266539	0.0449812	16	-5.93	2.1328e-05	6.09765e-05	-1.20292
OLIGO_00854	GDPD5		glycerophosphodiester phosphodiesterase domain containing 5	-0.170703	0.0271004	16	-6.3	1.05922e-05	3.24822e-05	-1.12561
OLIGO_00855	SEC61A2		Sec61 alpha 2 subunit (S. cerevisiae)	0.464405	0.0393733	16	11.79	2.64012e-09	2.32303e-08	1.37975
OLIGO_00856	C4orf8	NM_003704	chromosome 4 open reading frame 8	-0.397886	0.0394334	16	-10.09	2.42431e-08	1.55297e-07	-1.31758
OLIGO_00857	NME6	NM_005793	non-metastatic cells 6, protein expressed in (nucleoside-diphosphate kinase)	0.171403	0.038097	16	4.5	0.000364207	0.000790019	1.12615
OLIGO_00858	NEFM	NM_005382	neurofilament, medium polypeptide 150kDa	1.8729	0.107779	16	17.38	8.25935e-12	1.93103e-10	3.66268
OLIGO_00859	LOC527883	XM_606290	similar to CG8566-PD	0.237174	0.0384989	16	6.16	1.36986e-05	4.10309e-05	1.17868
OLIGO_00860	FTS		fused toes homolog	-0.322964	0.0392729	16	-8.22	3.8711e-07	1.71388e-06	-1.2509
OLIGO_00861		CR455934		-0.109817	0.034138	16	-3.22	0.00538342	0.00921324	-1.07909
OLIGO_00862	TSEN34	NM_001077446	tRNA splicing endonuclease 34 homolog (S. cerevisiae)	0.480951	0.0339428	16	14.17	1.78958e-10	2.44385e-09	1.39566
OLIGO_00863	OLIG2	NM_005806	oligodendrocyte lineage transcription factor 2	-0.407117	0.0638334	16	-6.38	9.15805e-06	2.84927e-05	-1.32603
OLIGO_00864	JMJD1A	NM_018433	jumonji domain containing 1A	0.0914579	0.0349416	16	2.62	0.0186668	0.0286616	1.06545
OLIGO_00865	C10orf88	NM_024942	chromosome 10 open reading frame 88	0.0660531	0.0438677	16	1.51	0.151621	0.192226	1.04685
OLIGO_00866		CR455885		0.109367	0.0651373	16	1.68	0.112568	0.147262	1.07875
OLIGO_00867	PCBD2	NM_032151	pterin-4 alpha-carbinolamine dehydratase/dimerization cofactor of hepatocyte nuclear factor 1 alpha (TCF1) 2	-0.0784174	0.0255546	16	-3.07	0.007347	0.0122635	-1.05586
OLIGO_00868	PPP2R3B	NM_013239	protein phosphatase 2 (formerly 2A), regulatory subunit B'', beta	-0.313694	0.0504008	16	-6.22	1.21705e-05	3.68871e-05	-1.24289
OLIGO_00869	LOC532573		similar to Flotillin-1	-0.147212	0.0502746	16	-2.93	0.00984775	0.0160213	-1.10743
OLIGO_00870	MTF2	NM_007358	metal response element binding transcription factor 2	0.180527	0.0258286	16	6.99	3.05188e-06	1.06338e-05	1.1333
OLIGO_00871	ZIC5	NM_033132	Zic family member 5 (odd-paired homolog, Drosophila)	-0.220155	0.115845	16	-1.9	0.0755506	0.102802	-1.16486
OLIGO_00872	WDR73	XM_001255634	WD repeat domain 73	0.0325034	0.0509251	16	0.64	0.532335	0.586861	1.02279
OLIGO_00873			Transcribed locus, weakly similar to NP_001040571.1 protein LOC364556 [Rattus norvegicus]	0.387195	0.148808	16	2.6	0.0192631	0.0294816	1.30785
OLIGO_00874	FRMD4A	NM_018027	FERM domain containing 4A	-0.142652	0.0682053	16	-2.09	0.0527894	0.0740414	-1.10393
OLIGO_00875	ZNF672	NM_024836	zinc finger protein 672	-0.40686	0.0416241	16	-9.77	3.76849e-08	2.28383e-07	-1.3258
OLIGO_00876		CR452434		-0.0822946	0.0643502	16	-1.28	0.219186	0.26733	-1.0587
OLIGO_00877	G3BP2	NM_203505	GTPase activating protein (SH3 domain) binding protein 2	0.784338	0.0509106	16	15.41	5.11486e-11	8.86573e-10	1.7223
OLIGO_00878	LEPREL1	NM_018192	leprecan-like 1	0.0861222	0.0442999	16	1.94	0.0696862	0.0954388	1.06151
OLIGO_00879	BMF	NM_001003943	Bcl2 modifying factor	0.157718	0.0509956	16	3.09	0.00698465	0.0117088	1.11552
OLIGO_00880		CR452390		-0.253735	0.0307742	16	-8.25	3.74099e-07	1.66853e-06	-1.19229
OLIGO_00881			Primary neuroblastoma cDNA, clone:Nbla04246, full insert sequence	0.043548	0.12959	16	0.34	0.741204	0.779411	1.03065
OLIGO_00882	APEX2	NM_014481	APEX nuclease (apurinic/apyrimidinic endonuclease) 2	-0.10186	0.0506178	16	-2.01	0.061332	0.0848563	-1.07316
OLIGO_00883	LOC504698	XM_580860	similar to transferrin receptor	0.0557947	0.0729535	16	0.76	0.455525	0.512582	1.03943
OLIGO_00884	HEATR1	NM_018072	HEAT repeat containing 1	0.1869	0.0405743	16	4.61	0.000291922	0.000647521	1.13831
OLIGO_00885	AFTPH	NM_203437	aftiphilin	0.26891	0.0538915	16	4.99	0.000133578	0.000318455	1.2049
OLIGO_00886	NCAPH2	NM_152299	non-SMC condensin II complex, subunit H2	0.0350196	0.0311211	16	1.13	0.277072	0.330126	1.02457
OLIGO_00887	ANK1	NM_020481	ankyrin 1, erythrocytic	-0.166096	0.03116	16	-5.33	6.76396e-05	0.000172249	-1.12202
OLIGO_00888		CR452642		0.288229	0.0391197	16	7.37	1.5862e-06	5.94487e-06	1.22114
OLIGO_00889	DHX16	NM_003587	DEAH (Asp-Glu-Ala-His) box polypeptide 16	-0.0957867	0.0558663	16	-1.71	0.105725	0.139148	-1.06865
OLIGO_00890		CR452597		0.0994194	0.0262465	16	3.79	0.00161338	0.00305838	1.07134
OLIGO_00891		CR452064		0.271654	0.0778001	16	3.49	0.00301602	0.00540584	1.20719
OLIGO_00892	SPTAN1	NM_003127	spectrin, alpha, non-erythrocytic 1 (alpha-fodrin)	0.268189	0.039138	16	6.85	3.88661e-06	1.32246e-05	1.2043
OLIGO_00893	THSD4	NM_024817	thrombospondin, type I, domain containing 4	-0.612314	0.0463827	16	-13.2	5.10363e-10	5.81893e-09	-1.52871
OLIGO_00894	SPTBN1	NM_178313	spectrin, beta, non-erythrocytic 1	-0.299244	0.0494643	16	-6.05	1.68644e-05	4.94083e-05	-1.2305
OLIGO_00895	CMYA3	NM_152381	cardiomyopathy associated 3	-0.204101	0.10859	16	-1.88	0.0785058	0.106386	-1.15197
OLIGO_00896	DDX31	NM_022779	DEAD (Asp-Glu-Ala-Asp) box polypeptide 31	0.0468688	0.063092	16	0.74	0.468331	0.525209	1.03302
OLIGO_00897	TMEM119	NM_181724	transmembrane protein 119	0.378043	0.0981564	16	3.85	0.00141105	0.00270963	1.29958
OLIGO_00898			CDNA FLJ33647 fis, clone BRAMY2024374	-0.276217	0.0392067	16	-7.05	2.76823e-06	9.75206e-06	-1.21102
OLIGO_00899			Transcribed locus	0.148585	0.0377125	16	3.94	0.00117104	0.00228621	1.10848
OLIGO_00900	NIN	NM_020921	ninein (GSK3B interacting protein)	0.180446	0.0617898	16	2.92	0.0100098	0.0162539	1.13323
OLIGO_00901	EIF3S1	NM_003758	eukaryotic translation initiation factor 3, subunit 1 alpha, 35kDa	0.0910313	0.0482504	16	1.89	0.077491	0.10514	1.06513
OLIGO_00902	D11LGP1	NM_001075703	LGP1 homolog	-0.00484852	0.0331955	16	-0.15	0.885699	0.904735	-1.00337
OLIGO_00903	HERC4	NM_015601	hect domain and RLD 4	0.0542514	0.060195	16	0.9	0.380816	0.438069	1.03832
OLIGO_00904	FCER1G	NM_004106	Fc fragment of IgE, high affinity I, receptor for; gamma polypeptide	-0.291636	0.0299167	16	-9.75	3.91194e-08	2.35784e-07	-1.22403
OLIGO_00905			CDNA FLJ30196 fis, clone BRACE2001375	-0.47611	0.0499072	16	-9.54	5.26843e-08	3.0493e-07	-1.39099
OLIGO_00906	CARTPT	NM_004291	CART prepropeptide	-2.09443	0.0640475	16	-32.7	4.40865e-16	1.15463e-13	-4.27058
OLIGO_00907			Transcribed locus	-0.196601	0.0517816	16	-3.8	0.00158359	0.00300493	-1.146
OLIGO_00908	CSTF1	NM_001033522	cleavage stimulation factor, 3' pre-RNA, subunit 1, 50kDa	0.472802	0.0436033	16	10.84	8.80452e-09	6.44305e-08	1.3878
OLIGO_00909	MSI2		Musashi homolog 2 (Drosophila)	-0.0560587	0.0741479	16	-0.76	0.460612	0.51756	-1.03962
OLIGO_00910	ELOVL1	NM_022821	elongation of very long chain fatty acids (FEN1/Elo2, SUR4/Elo3, yeast)-like 1	0.267578	0.0336331	16	7.96	5.9583e-07	2.50816e-06	1.20379
OLIGO_00911	WFIKKN2	NM_175575	WAP, follistatin/kazal, immunoglobulin, kunitz and netrin domain containing 2	-0.0226042	0.0341163	16	-0.66	0.517042	0.572242	-1.01579
OLIGO_00912	C1QTNF3	NM_030945	C1q and tumor necrosis factor related protein 3	-1.99055	0.0997	16	-19.97	9.828e-13	3.45664e-11	-3.97388
OLIGO_00913	FLJ30092	XM_497354	AF-1 specific protein phosphatase	-0.203897	0.0573732	16	-3.55	0.00264479	0.00479163	-1.15181
OLIGO_00914	RTN1	NM_206852	reticulon 1	-0.63603	0.108146	16	-5.88	2.32053e-05	6.58316e-05	-1.55405
OLIGO_00915	AKAP12		A kinase (PRKA) anchor protein (gravin) 12	-1.15083	0.041551	16	-27.7	6.01801e-15	7.56337e-13	-2.22041
OLIGO_00916	SLC22A5	NM_003060	solute carrier family 22 (organic cation transporter), member 5	0.991076	0.0856398	16	11.57	3.47315e-09	2.91481e-08	1.98767
OLIGO_00917	2310067E19Rik		RIKEN cDNA 2310067E19 gene	0.492207	0.0351936	16	13.99	2.17295e-10	2.867e-09	1.4066
OLIGO_00918	PTEN	NM_000314	phosphatase and tensin homolog (mutated in multiple advanced cancers 1)	-0.142623	0.0503998	16	-2.83	0.0120744	0.0192736	-1.10391
OLIGO_00919	SLC26A6	NM_001040454	solute carrier family 26, member 6	0.251685	0.0254526	16	9.89	3.21037e-08	1.98459e-07	1.1906
OLIGO_00920	ZNF660	NM_173658	zinc finger protein 660	0.628786	0.0480968	16	13.07	5.89061e-10	6.57487e-09	1.54626
OLIGO_00921	WDR68	NM_005828	WD repeat domain 68	0.185929	0.0513139	16	3.62	0.00228368	0.0042052	1.13755
OLIGO_00922	INMT	NM_006774	indolethylamine N-methyltransferase	0.0730442	0.0473217	16	1.54	0.14224	0.181513	1.05193
OLIGO_00923	MGC139502	XM_001253023	similar to multiple C2-domains with two transmembrane regions 2	-0.319623	0.0346019	16	-9.24	8.18901e-08	4.46306e-07	-1.248
OLIGO_00924	LOC504245		similar to Rho GTPase activating protein 17	-0.1843	0.0539659	16	-3.42	0.00354525	0.00625632	-1.13627
OLIGO_00925	VMO1	NM_182566	vitelline membrane outer layer 1 homolog (chicken)	-0.185835	0.0390215	16	-4.76	0.000212	0.000485682	-1.13747
OLIGO_00926			CDNA FLJ42233 fis, clone THYMU3000420	0.031123	0.0504691	16	0.62	0.546126	0.600019	1.02181
OLIGO_00927	DACH1	NM_080760	dachshund homolog 1 (Drosophila)	0.567331	0.0917983	16	6.18	1.3205e-05	3.96949e-05	1.48178
OLIGO_00928	SNHG8	NR_003192	small nucleolar RNA host gene (non-protein coding) 8	-0.124379	0.0547903	16	-2.27	0.0373756	0.0540812	-1.09004
OLIGO_00929	ZNF585A	NM_152655	zinc finger protein 585A	-0.130084	0.0301152	16	-4.32	0.000528706	0.00110788	-1.09436
OLIGO_00930	TMEM27	NM_020665	transmembrane protein 27	-0.341359	0.0450186	16	-7.58	1.10346e-06	4.33025e-06	-1.26695
OLIGO_00931			CDNA clone IMAGE:5262055	0.041738	0.0556448	16	0.75	0.464096	0.520944	1.02935
OLIGO_00932			Transcribed locus	0.0675871	0.0509086	16	1.33	0.202936	0.249437	1.04796
OLIGO_00933			Full length insert cDNA clone ZA04F06	0.0184588	0.0505901	16	0.36	0.719987	0.760053	1.01288
OLIGO_00934	MGC143401	NM_001075435	similar to myosin binding protein H	-0.366899	0.0604121	16	-6.07	1.61329e-05	4.74644e-05	-1.28958
OLIGO_00935	PAX9	NM_006194	paired box gene 9	-0.371573	0.0746285	16	-4.98	0.000136542	0.000325171	-1.29376
OLIGO_00936	WIPI1	NM_017983	WD repeat domain, phosphoinositide interacting 1	-0.858721	0.04375	16	-19.63	1.27803e-12	4.26888e-11	-1.81343
OLIGO_00937	CNTNAP1	NM_003632	contactin associated protein 1	0.36611	0.0319469	16	11.46	3.99736e-09	3.2902e-08	1.28887
OLIGO_00938	RP6-213H19.1	NM_016542	serine/threonine protein kinase MST4	0.449989	0.0726407	16	6.19	1.28521e-05	3.87317e-05	1.36603
OLIGO_00939	DLL1	NM_005618	delta-like 1 (Drosophila)	0.0699965	0.0249832	16	2.8	0.0127953	0.0203096	1.04971
OLIGO_00940	RASGEF1C	NM_175062	RasGEF domain family, member 1C	-0.206601	0.0561709	16	-3.68	0.0020344	0.00378506	-1.15397
OLIGO_00941		CR451804		-0.0505383	0.0626061	16	-0.81	0.431364	0.489339	-1.03565
OLIGO_00942	CNNM3	NM_017623	cyclin M3	0.160144	0.0236353	16	6.78	4.45518e-06	1.49445e-05	1.1174
OLIGO_00943	BDNF	NM_170731	brain-derived neurotrophic factor	0.815477	0.116939	16	6.97	3.13826e-06	1.09078e-05	1.75988
OLIGO_00944	NHEDC1	NM_139173	Na-H-exchanger protein	-0.479515	0.0709048	16	-6.76	4.55836e-06	1.52367e-05	-1.39428
OLIGO_00945	NOV	NM_002514	nephroblastoma overexpressed gene	-1.31027	0.0545289	16	-24.03	5.5541e-14	3.89459e-12	-2.47988
OLIGO_00946	LOC510737		similar to RNA binding protein DEF-3	0.235755	0.0370156	16	6.37	9.30613e-06	2.89127e-05	1.17752
OLIGO_00947	MGC137879		similar to Periodic tryptophan protein 1 homolog (Keratinocyte protein IEF SSP 9502)	0.181219	0.0951153	16	1.91	0.0748791	0.101982	1.13384
OLIGO_00948	C14orf101	NM_017799	chromosome 14 open reading frame 101	0.206295	0.0703323	16	2.93	0.00974627	0.0158688	1.15372
OLIGO_00949	KIAA0182	NM_014615	KIAA0182	-0.103908	0.0381658	16	-2.72	0.0150598	0.0235543	-1.07468
OLIGO_00950	DNAJC3		DnaJ (Hsp40) homolog, subfamily C, member 3	-0.392714	0.0570754	16	-6.88	3.69711e-06	1.2635e-05	-1.31286
OLIGO_00951	OFD1	NM_003611	oral-facial-digital syndrome 1	0.0400606	0.0425895	16	0.94	0.360884	0.417386	1.02816
OLIGO_00952	COPS7A	NM_016319	COP9 constitutive photomorphogenic homolog subunit 7A (Arabidopsis)	-0.142279	0.0253327	16	-5.62	3.86213e-05	0.00010428	-1.10365
OLIGO_00953	LOC533984	XM_613578	similar to SUB1 homolog (S. cerevisiae)	0.365045	0.0458061	16	7.97	5.82841e-07	2.46355e-06	1.28792
OLIGO_00954	SNX1	NM_003099	sorting nexin 1	0.00634627	0.0391265	16	0.16	0.87318	0.894013	1.00441
OLIGO_00955			Transcribed locus	0.490846	0.164223	16	2.99	0.00867793	0.0142819	1.40527
OLIGO_00956	EIF4G3	NM_003760	eukaryotic translation initiation factor 4 gamma, 3	0.081328	0.0355686	16	2.29	0.0361916	0.0525055	1.05799
OLIGO_00957	LOC537696		similar to PAX1	-0.0239495	0.0576991	16	-0.42	0.683598	0.726906	-1.01674
OLIGO_00958	CHMP4C	NM_152284	chromatin modifying protein 4C	0.554931	0.0784878	16	7.07	2.64939e-06	9.36576e-06	1.4691
OLIGO_00959	CDK5R1	NM_174512	cyclin-dependent kinase 5, regulatory subunit 1 (p35)	0.0250839	0.11448	16	0.22	0.829333	0.856194	1.01754
OLIGO_00960	CD320	NM_016579	CD320 molecule	-0.012632	0.0400732	16	-0.32	0.756667	0.79259	-1.00879
OLIGO_00961	GYG1	NM_004130	glycogenin 1	-0.419088	0.042173	16	-9.94	2.9976e-08	1.8705e-07	-1.33708
OLIGO_00962	TFB2M	NM_001038127	transcription factor B2, mitochondrial	-0.233603	0.134394	16	-1.74	0.101379	0.133813	-1.17577
OLIGO_00963	SMAD2	NM_001003652	SMAD family member 2	0.421687	0.0545369	16	7.73	8.60177e-07	3.47266e-06	1.33949
OLIGO_00964	ARHGEF7	NM_003899	Rho guanine nucleotide exchange factor (GEF) 7	0.138845	0.0477833	16	2.91	0.0103178	0.0167132	1.10102
OLIGO_00965	LOC540437		similar to myosin-like protein	-3.04184	0.0873937	16	-34.81	1.64628e-16	0	-8.23541
OLIGO_00966	AFAP1	NM_198595	actin filament associated protein 1	0.394674	0.0426226	16	9.26	7.92117e-08	4.34028e-07	1.31465
OLIGO_00967	IFT52	NM_016004	intraflagellar transport 52 homolog (Chlamydomonas)	-0.258826	0.0433347	16	-5.97	1.95036e-05	5.62579e-05	-1.1965
OLIGO_00968	LPIN2	NM_014646	lipin 2	-0.319017	0.0454591	16	-7.02	2.90454e-06	1.01728e-05	-1.24748
OLIGO_00969	PVRL3		poliovirus receptor-related 3	-0.202865	0.0456938	16	-4.44	0.000411911	0.000884094	-1.15098
OLIGO_00970	LOC505573	XM_581880	similar to Cartilage intermediate layer protein, nucleotide pyrophosphohydrolase	-0.188546	0.0516532	16	-3.65	0.0021577	0.00399373	-1.13961
OLIGO_00971		CR451751		-0.12059	0.0388332	16	-3.11	0.00680354	0.0114211	-1.08718
OLIGO_00972			Transcribed locus	-0.467529	0.0515029	16	-9.08	1.03724e-07	5.45351e-07	-1.38274
OLIGO_00973	JAM3	NM_032801	junctional adhesion molecule 3	-0.0105713	0.0373633	16	-0.28	0.780856	0.814518	-1.00735
OLIGO_00974			Transcribed locus	0.0548845	0.169572	16	0.32	0.750384	0.78688	1.03878
OLIGO_00975	P2RY2	NM_176072	purinergic receptor P2Y, G-protein coupled, 2	0.11753	0.0427067	16	2.75	0.0141748	0.0222937	1.08488
OLIGO_00976	LOC522422	XM_600703	similar to cadherin EGF LAG seven-pass G-type receptor 1	-0.00378851	0.0342045	16	-0.11	0.913184	0.927594	-1.00263
OLIGO_00977		CR452093		0.0108418	0.120256	16	0.09	0.929282	0.941279	1.00754
OLIGO_00978	KLHL29	XM_001134449	kelch-like 29 (Drosophila)	-0.0556695	0.0385859	16	-1.44	0.168385	0.211158	-1.03934
OLIGO_00979	C8orf34	NM_052958	chromosome 8 open reading frame 34	-0.0978115	0.0884661	16	-1.11	0.285231	0.338883	-1.07015
OLIGO_00980	C80913	NM_011274	expressed sequence C80913	0.0755844	0.0485876	16	1.56	0.139352	0.178308	1.05379
OLIGO_00981	Cdh20	NM_011800	cadherin 20	-0.359253	0.0578935	16	-6.21	1.25988e-05	3.802e-05	-1.28276
OLIGO_00982	KRT13	NM_002274	keratin 13	-0.867764	0.0600191	16	-14.46	1.32495e-10	1.93065e-09	-1.82483
OLIGO_00983	RKHD3	NM_032246	ring finger and KH domain containing 3	-1.2981	0.0824072	16	-15.75	3.66e-11	6.74051e-10	-2.45905
OLIGO_00984	Nat12	NM_001081430	N-acetyltransferase 12	0.1529	0.0465576	16	3.28	0.00467315	0.00808112	1.1118
OLIGO_00985			Transcribed locus	0.181491	0.0527448	16	3.44	0.00335723	0.00595224	1.13406
OLIGO_00986	GLTSCR1	NM_015711	glioma tumor suppressor candidate region gene 1	-0.206099	0.0398244	16	-5.18	9.20763e-05	0.000228212	-1.15356
OLIGO_00987	CHCHD3		coiled-coil-helix-coiled-coil-helix domain containing 3	0.0177126	0.0261919	16	0.68	0.508532	0.564622	1.01235
OLIGO_00988		TC333027		-0.0399032	0.0539038	16	-0.74	0.469863	0.526575	-1.02804
OLIGO_00989	CDO1	NM_001801	cysteine dioxygenase, type I	-0.24001	0.0574083	16	-4.18	0.000706363	0.00144431	-1.181
OLIGO_00990	POU3F1	NM_002699	POU domain, class 3, transcription factor 1	0.109861	0.0305069	16	3.6	0.00239319	0.00438097	1.07912
OLIGO_00991	TMEM125	NM_144626	transmembrane protein 125	0.183062	0.038663	16	4.73	0.000224287	0.000511043	1.13529
OLIGO_00992	FZD3	NM_017412	frizzled homolog 3 (Drosophila)	0.575208	0.0488487	16	11.78	2.70435e-09	2.36206e-08	1.48989
OLIGO_00993	GRM7	NM_000844	glutamate receptor, metabotropic 7	0.53009	0.0581066	16	9.12	9.70008e-08	5.1573e-07	1.44402
OLIGO_00994	LOC389203	XM_001131316	hypothetical gene supported by BC032431	-0.408336	0.0388627	16	-10.51	1.37414e-08	9.50998e-08	-1.32715
OLIGO_00995	ANTXR2	NM_058172	anthrax toxin receptor 2	-0.824229	0.0442097	16	-18.64	2.81764e-12	8.14016e-11	-1.77059
OLIGO_00996	LOC614583	XM_866137	similar to SERTA domain containing 4	0.129771	0.063078	16	2.06	0.0563368	0.0785434	1.09412
OLIGO_00997	CDCA7L	NM_018719	cell division cycle associated 7-like	0.940688	0.0406209	16	23.16	9.87311e-14	5.7844e-12	1.91944
OLIGO_00998			Transcribed locus	-0.40567	0.0355463	16	-11.41	4.24306e-09	3.46938e-08	-1.3247
OLIGO_00999			Transcribed locus	-0.0665486	0.0825258	16	-0.81	0.431837	0.489834	-1.04721
OLIGO_01000	R3HDM1	NM_015361	R3H domain containing 1	-0.234993	0.0363529	16	-6.46	7.81682e-06	2.47732e-05	-1.1769
OLIGO_01001	ALDH7A1	XM_001127838	aldehyde dehydrogenase 7 family, member A1	0.19393	0.0336667	16	5.76	2.92499e-05	8.12089e-05	1.14388
OLIGO_01002	LOC538952	XM_583872	similar to Proline rich 15	0.309431	0.073985	16	4.18	0.000704006	0.00144067	1.23922
OLIGO_01003	TSPYL2	NM_022117	TSPY-like 2	-0.100699	0.0530065	16	-1.9	0.075643	0.102917	-1.07229
OLIGO_01004	LOC513942		similar to ZFP1 protein	-0.126604	0.0348198	16	-3.64	0.00222368	0.00410554	-1.09172
OLIGO_01005	ALS2CL	NM_147129	ALS2 C-terminal like	-0.169477	0.0299558	16	-5.66	3.56602e-05	9.70357e-05	-1.12465
OLIGO_01006	PIGX	NM_017861	phosphatidylinositol glycan anchor biosynthesis, class X	-0.36783	0.0412754	16	-8.91	1.33098e-07	6.78017e-07	-1.29041
OLIGO_01007	LETMD1	NM_001024668	LETM1 domain containing 1	-0.0245831	0.0392988	16	-0.63	0.540436	0.594359	-1.01719
OLIGO_01008	LOC527084	XM_605473	similar to Coiled-coil domain containing 77	0.0228528	0.0419039	16	0.55	0.593027	0.643866	1.01597
OLIGO_01009	LOC529193	XM_607635	similar to serine/threonine kinase 22B	-0.420679	0.043121	16	-9.76	3.87052e-08	2.33605e-07	-1.33856
OLIGO_01010	RUTBC2	NM_133454	RUN and TBC1 domain containing 2	0.255371	0.0368733	16	6.93	3.41439e-06	1.17658e-05	1.19364
OLIGO_01011	PHACTR3	NM_080672	phosphatase and actin regulator 3	-0.261429	0.066482	16	-3.93	0.00118993	0.00232105	-1.19867
OLIGO_01012	LOC526884		similar to WD-repeat protein 6	-0.0459525	0.0442462	16	-1.04	0.314449	0.370104	-1.03236
OLIGO_01013	MGC133696		hypothetical LOC523361	0.155699	0.0486886	16	3.2	0.00560299	0.00955586	1.11396
OLIGO_01014	WDR33		WD-repeat protein 33	0.115099	0.0382419	16	3.01	0.00830873	0.0137288	1.08305
OLIGO_01015	LRRC15	NM_130830	leucine rich repeat containing 15	-0.039368	0.0335054	16	-1.17	0.257195	0.308801	-1.02766
OLIGO_01016	Cdca7		cell division cycle associated 7	-0.276955	0.037983	16	-7.29	1.80716e-06	6.66561e-06	-1.21164
OLIGO_01017	PSPC1	NM_001042414	paraspeckle component 1	0.169481	0.0366301	16	4.63	0.000279875	0.000624247	1.12465
OLIGO_01018	LOC784717		similar to ZNF239 protein	0.00200686	0.078133	16	0.03	0.979826	0.984131	1.00139
OLIGO_01019	Dnm3os	NR_002870	dynamin 3, opposite strand	0.314666	0.0845963	16	3.72	0.00186356	0.00348826	1.24372
OLIGO_01020	MGC127476		hypothetical protein MGC127476	-0.460402	0.0361366	16	-12.74	8.59927e-10	9.11482e-09	-1.37593
OLIGO_01021	HOXB2	NM_002145	homeobox B2	-0.017353	0.0334792	16	-0.52	0.611327	0.660867	-1.0121
OLIGO_01022	CECR5	NM_033070	cat eye syndrome chromosome region, candidate 5	0.211791	0.0465893	16	4.55	0.00033064	0.000724916	1.15813
OLIGO_01023	LOC130074	NM_001009993	p20	-0.374556	0.0369391	16	-10.14	2.26351e-08	1.46126e-07	-1.29644
OLIGO_01024	APOOL	NM_198450	apolipoprotein O-like	0.00392764	0.0419666	16	0.09	0.926597	0.938918	1.00273
OLIGO_01025	ACPT	NM_033068	acid phosphatase, testicular	0.0796437	0.0284762	16	2.8	0.0129249	0.0204932	1.05676
OLIGO_01026			Transcribed locus	0.261617	0.0280315	16	9.33	7.11414e-08	3.96026e-07	1.19882
OLIGO_01027			Transcribed locus	0.0994146	0.0493524	16	2.01	0.0610973	0.084591	1.07134
OLIGO_01028		TC331954		0.00555399	0.0580916	16	0.1	0.92502	0.937606	1.00386
OLIGO_01029	TMEM49	NM_030938	transmembrane protein 49	-0.0788508	0.0424776	16	-1.86	0.0819235	0.110509	-1.05618
OLIGO_01030		CR452744		-0.104196	0.0559669	16	-1.86	0.0811122	0.109515	-1.07489
OLIGO_01031			Transcribed locus	-0.14051	0.0294321	16	-4.77	0.000206998	0.000475371	-1.10229
OLIGO_01032	FRAS1	NM_025074	Fraser syndrome 1	-0.0685736	0.0303238	16	-2.26	0.0380186	0.0549098	-1.04868
OLIGO_01033	ECE2	NM_001037324	endothelin converting enzyme 2	-0.0962708	0.0387596	16	-2.48	0.0244583	0.0367099	-1.06901
OLIGO_01034	GLI3	NM_000168	GLI-Kruppel family member GLI3 (Greig cephalopolysyndactyly syndrome)	0.866883	0.0530077	16	16.35	2.07692e-11	4.20457e-10	1.82372
OLIGO_01035	NOSIP	NM_015953	nitric oxide synthase interacting protein	-0.427105	0.0449861	16	-9.49	5.62791e-08	3.22638e-07	-1.34453
OLIGO_01036	PRO1853	NM_144736	hypothetical protein PRO1853	-0.216252	0.0474402	16	-4.56	0.000322236	0.000707894	-1.16171
OLIGO_01037	ARHGEF11	NM_198236	Rho guanine nucleotide exchange factor (GEF) 11	0.0263948	0.0230664	16	1.14	0.269332	0.322003	1.01846
OLIGO_01038	COPS8		COP9 constitutive photomorphogenic homolog subunit 8 (Arabidopsis)	-0.251369	0.0406146	16	-6.19	1.29866e-05	3.91102e-05	-1.19034
OLIGO_01039	MIA3	XM_496436	melanoma inhibitory activity family, member 3	-0.109513	0.0507015	16	-2.16	0.046295	0.0657145	-1.07886
OLIGO_01040	HRC	NM_002152	histidine rich calcium binding protein	-0.455554	0.0602619	16	-7.56	1.14696e-06	4.485e-06	-1.37131
OLIGO_01041	SIPA1L2	NM_020808	signal-induced proliferation-associated 1 like 2	-0.420702	0.0355135	16	-11.85	2.47954e-09	2.20811e-08	-1.33858
OLIGO_01042	KIF20A	NM_005733	kinesin family member 20A	0.558544	0.04387	16	12.73	8.68684e-10	9.17098e-09	1.47278
OLIGO_01043			Transcribed locus	-0.617142	0.0562088	16	-10.98	7.37363e-09	5.53336e-08	-1.53383
OLIGO_01044	RAP1B	NM_015646	RAP1B, member of RAS oncogene family	0.134268	0.0454938	16	2.95	0.00938416	0.0153395	1.09754
OLIGO_01045	SETD6	NM_024860	SET domain containing 6	-0.360356	0.0406794	16	-8.86	1.44253e-07	7.26192e-07	-1.28374
OLIGO_01046		CR453572		-0.241122	0.0452635	16	-5.33	6.80858e-05	0.000173252	-1.18191
OLIGO_01047	LOC665113	XM_976912	similar to [Segment 1 of 2] Traf2 and NCK-interacting kinase	-0.171637	0.048117	16	-3.57	0.00257207	0.00467521	-1.12634
OLIGO_01048	USP6NL	XM_943800	USP6 N-terminal like	0.517811	0.056931	16	9.1	1.01024e-07	5.33061e-07	1.43178
OLIGO_01049	NMRAL1	NM_020677	NmrA-like family domain containing 1	-0.323961	0.0297889	16	-10.88	8.44428e-09	6.22408e-08	-1.25176
OLIGO_01050	MMD	NM_012329	monocyte to macrophage differentiation-associated	0.538685	0.0449681	16	11.98	2.10968e-09	1.92396e-08	1.45265
OLIGO_01051	SEC23A	NM_006364	Sec23 homolog A (S. cerevisiae)	0.29808	0.0474265	16	6.29	1.08665e-05	3.32386e-05	1.22951
OLIGO_01052	FBXL3	NM_012158	F-box and leucine-rich repeat protein 3	-0.0497368	0.0398046	16	-1.25	0.229443	0.27838	-1.03508
OLIGO_01053	AZIN1	NM_148174	antizyme inhibitor 1	0.940415	0.0500151	16	18.8	2.47347e-12	7.28881e-11	1.91908
OLIGO_01054	MGEA5	NM_012215	meningioma expressed antigen 5 (hyaluronidase)	0.198514	0.0625108	16	3.18	0.00587011	0.0099649	1.14752
OLIGO_01055				-0.254731	0.0534904	16	-4.76	0.00021208	0.00048578	-1.19311
OLIGO_01056	MTCH2	NM_014342	mitochondrial carrier homolog 2 (C. elegans)	0.0741915	0.0379396	16	1.96	0.0682176	0.0935725	1.05277
OLIGO_01057	CEP192	NM_032142	centrosomal protein 192kDa	0.0807461	0.0309372	16	2.61	0.0189518	0.0290723	1.05756
OLIGO_01058	NRBF2	NM_030759	nuclear receptor binding factor 2	-0.0880015	0.0595156	16	-1.48	0.158656	0.20036	-1.0629
OLIGO_01059	AS3MT	NM_020682	arsenic (+3 oxidation state) methyltransferase	-0.179267	0.0451414	16	-3.97	0.00109637	0.00215473	-1.13231
OLIGO_01060	HNF4A	NM_001015557	hepatocyte nuclear factor 4, alpha	-0.691611	0.137078	16	-5.05	0.000119436	0.000287896	-1.61509
OLIGO_01061			Transcribed locus	-0.206655	0.0866402	16	-2.39	0.0297822	0.0439035	-1.15401
OLIGO_01062	LOC614816		hypothetical LOC614816	0.0729974	0.0367516	16	1.99	0.0644133	0.0887121	1.0519
OLIGO_01063	MCART1	NM_033412	mitochondrial carrier triple repeat 1	0.0541158	0.0498768	16	1.08	0.294004	0.34808	1.03822
OLIGO_01064	CTPS	NM_001905	CTP synthase	0.510412	0.0567496	16	8.99	1.17545e-07	6.07898e-07	1.42446
OLIGO_01065	ACADM	NM_000016	acyl-Coenzyme A dehydrogenase, C-4 to C-12 straight chain	-0.729762	0.0679235	16	-10.74	1.00316e-08	7.20193e-08	-1.65837
OLIGO_01066	ZBTB11	NM_014415	zinc finger and BTB domain containing 11	0.252534	0.0429691	16	5.88	2.33889e-05	6.6297e-05	1.1913
OLIGO_01067	TRIM2	NM_015271	tripartite motif-containing 2	0.630895	0.06972	16	9.05	1.08271e-07	5.67237e-07	1.54853
OLIGO_01068	CDKN2C	NM_001262	cyclin-dependent kinase inhibitor 2C (p18, inhibits CDK4)	-0.119366	0.0300191	16	-3.98	0.00108471	0.00213449	-1.08626
OLIGO_01069			Transcribed locus	0.192474	0.065726	16	2.93	0.00984225	0.0160152	1.14272
OLIGO_01070	GRTP1	NM_024719	growth hormone regulated TBC protein 1	-0.376114	0.226295	15	-1.66	0.117253	0.152714	-1.29784
OLIGO_01071	CDH11	NM_001797	cadherin 11, type 2, OB-cadherin (osteoblast)	1.57848	0.0740296	16	21.32	3.55795e-13	1.57226e-11	2.98656
OLIGO_01072	LOC532940		similar to chemokine C-C motif receptor-like 1 adjacent	0.248368	0.137669	16	1.8	0.0900749	0.120427	1.18786
OLIGO_01073	Usp27x	XM_977826	ubiquitin specific peptidase 27, X chromosome	0.265612	0.0431246	16	6.16	1.3734e-05	4.11017e-05	1.20215
OLIGO_01074	ZNF696	NM_030895	zinc finger protein 696	0.646364	0.0304495	16	21.23	3.81248e-13	1.63509e-11	1.56522
OLIGO_01075	PARC	NM_015089	p53-associated parkin-like cytoplasmic protein	0.22516	0.0335196	16	6.72	4.94539e-06	1.64351e-05	1.16891
OLIGO_01076	TGM4	NM_003241	transglutaminase 4 (prostate)	0.278846	0.0385479	16	7.23	1.99578e-06	7.28234e-06	1.21322
OLIGO_01077	ACTR2	NM_005722	ARP2 actin-related protein 2 homolog (yeast)	0.0986657	0.0740645	16	1.33	0.201473	0.247856	1.07078
OLIGO_01078	KIAA1217	NM_019590	KIAA1217	1.12425	0.0459937	16	24.44	4.25281e-14	3.28667e-12	2.17989
OLIGO_01079		TC387924		0.103713	0.0530223	16	1.96	0.0681532	0.0935036	1.07454
OLIGO_01080	MAP1LC3A	NM_032514	microtubule-associated protein 1 light chain 3 alpha	-0.02517	0.0810577	16	-0.31	0.760175	0.795699	-1.0176
OLIGO_01081	LOC511110	XM_875838	similar to SCG10-related protein HiAT3	0.0839543	0.151783	16	0.55	0.587828	0.639058	1.05992
OLIGO_01082	PTPN12	NM_002835	protein tyrosine phosphatase, non-receptor type 12	0.0844204	0.0525358	16	1.61	0.127626	0.164783	1.06026
OLIGO_01083	CDON	NM_016952	Cdon homolog (mouse)	-0.598461	0.0477946	16	-12.52	1.10819e-09	1.12002e-08	-1.5141
OLIGO_01084		CR452969		-0.0902162	0.0699801	16	-1.29	0.215666	0.263424	-1.06453
OLIGO_01085				-0.355955	0.048118	16	-7.4	1.50806e-06	5.69063e-06	-1.27983
OLIGO_01086	MGC133576		similar to SRB7 suppressor of RNA polymerase B homolog	-0.040511	0.0321808	16	-1.26	0.226141	0.274877	-1.02848
OLIGO_01087	BPHL		biphenyl hydrolase-like (serine hydrolase; breast epithelial mucin-associated antigen)	-0.210575	0.0385069	16	-5.47	5.15392e-05	0.000134875	-1.15715
OLIGO_01088	LOC441632	XR_016947	hypothetical LOC441632	-0.0983698	0.0540067	16	-1.82	0.0872903	0.117058	-1.07056
OLIGO_01089		CN439292		-0.519562	0.0417634	16	-12.44	1.2181e-09	1.22087e-08	-1.43352
OLIGO_01090	DMRT2	NM_006557	doublesex and mab-3 related transcription factor 2	-0.388099	0.0649273	16	-5.98	1.93298e-05	5.58174e-05	-1.30867
OLIGO_01091	CLSTN3	NM_001075425	calsyntenin 3	0.0781263	0.0298624	16	2.62	0.0187141	0.0287243	1.05565
OLIGO_01092			CDNA FLJ42149 fis, clone THYMU1000692	0.056125	0.0358293	16	1.57	0.136805	0.17537	1.03967
OLIGO_01093	MRPL38	NM_032478	mitochondrial ribosomal protein L38	-0.204927	0.0329786	16	-6.21	1.24006e-05	3.74935e-05	-1.15263
OLIGO_01094	POU2F1	NM_002697	POU domain, class 2, transcription factor 1	-0.463373	0.0407779	16	-11.36	4.51361e-09	3.65611e-08	-1.37876
OLIGO_01095	GRAMD1A	NM_020895	GRAM domain containing 1A	-0.718359	0.0703793	16	-10.21	2.06409e-08	1.35093e-07	-1.64531
OLIGO_01096			Transcribed locus	0.129892	0.0880992	16	1.47	0.159782	0.201571	1.09421
OLIGO_01097	SPTBN5	NM_016642	spectrin, beta, non-erythrocytic 5	-0.171634	0.0507973	16	-3.38	0.00382757	0.00671966	-1.12633
OLIGO_01098	PRRC1	NM_130809	proline-rich coiled-coil 1	0.238585	0.0517016	16	4.61	0.000286975	0.000638042	1.17984
OLIGO_01099			Transcribed locus	0.192047	0.0653064	16	2.94	0.00959433	0.0156445	1.14238
OLIGO_01100	SEMA6D	NM_153619	sema domain, transmembrane domain (TM), and cytoplasmic domain, (semaphorin) 6D	0.333933	0.061122	16	5.46	5.20576e-05	0.000136097	1.26044
OLIGO_01101				-0.365126	0.0483505	16	-7.55	1.1623e-06	4.53623e-06	-1.28799
OLIGO_01102	HEATR5B	NM_019024	HEAT repeat containing 5B	-0.00564794	0.0304552	16	-0.19	0.855206	0.878664	-1.00392
OLIGO_01103	TWF2	NM_007284	twinfilin, actin-binding protein, homolog 2 (Drosophila)	-0.163689	0.0420196	16	-3.9	0.00128581	0.00248757	-1.12015
OLIGO_01104	PGPEP1	NM_017712	pyroglutamyl-peptidase I	-0.218914	0.0465938	16	-4.7	0.000241664	0.00054665	-1.16386
OLIGO_01105	ANKRD37	NM_181726	ankyrin repeat domain 37	-0.454716	0.0404623	16	-11.24	5.29028e-09	4.18301e-08	-1.37051
OLIGO_01106	DLX1	NM_178120	distal-less homeobox 1	0.19027	0.0384111	16	4.95	0.000143747	0.000341137	1.14098
OLIGO_01107	ALG8	NM_024079	asparagine-linked glycosylation 8 homolog (S. cerevisiae, alpha-1,3-glucosyltransferase)	0.273912	0.0372019	16	7.36	1.59977e-06	5.9839e-06	1.20908
OLIGO_01108	OGN	NM_033014	osteoglycin	-0.81498	0.0605303	16	-13.46	3.81651e-10	4.5469e-09	-1.75927
OLIGO_01109	ATG4A	NM_052936	ATG4 autophagy related 4 homolog A (S. cerevisiae)	-0.154199	0.0413789	16	-3.73	0.00183658	0.00344164	-1.1128
OLIGO_01110	CAPG	NM_001747	capping protein (actin filament), gelsolin-like	0.0287107	0.0433449	16	0.66	0.517157	0.572317	1.0201
OLIGO_01111	KLHL14	NM_020805	kelch-like 14 (Drosophila)	-0.227174	0.0788696	16	-2.88	0.010875	0.0175183	-1.17054
OLIGO_01112	FBXW8	NM_012174	F-box and WD repeat domain containing 8	0.0133885	0.0328478	16	0.41	0.688974	0.731646	1.00932
OLIGO_01113	FAM123B	NM_152424	family with sequence similarity 123B	0.0836931	0.179742	15	0.47	0.648169	0.694193	1.05973
OLIGO_01114	SLC4A1AP	NM_018158	solute carrier family 4 (anion exchanger), member 1, adaptor protein	0.179462	0.0441598	16	4.06	0.000902334	0.00180304	1.13246
OLIGO_01115	LOC533774	XM_613288	hypothetical LOC533774	0.207711	0.0255668	16	8.12	4.53787e-07	1.97027e-06	1.15485
OLIGO_01116	ST8SIA3	NM_015879	ST8 alpha-N-acetyl-neuraminide alpha-2,8-sialyltransferase 3	0.047313	0.0391369	16	1.21	0.244259	0.29447	1.03334
OLIGO_01117		CR552545		0.112459	0.206175	16	0.55	0.592966	0.643852	1.08107
OLIGO_01118		CR552547		-0.0981823	0.0356683	16	-2.75	0.0141569	0.0222708	-1.07042
OLIGO_01119	NTNG1	NM_014917	netrin G1	-0.212086	0.066566	16	-3.19	0.00574305	0.00976318	-1.15836
OLIGO_01120	KRT1	NM_006121	keratin 1 (epidermolytic hyperkeratosis)	-0.974081	0.0592388	16	-16.44	1.91234e-11	3.92532e-10	-1.96439
OLIGO_01121	Zfp287	NM_133208	zinc finger protein 287	0.286187	0.0513454	16	5.57	4.19583e-05	0.000112103	1.21941
OLIGO_01122	LOC509812	XM_865775	hypothetical LOC509812	-0.176101	0.0363071	16	-4.85	0.000177206	0.000412238	-1.12983
OLIGO_01123	PRAF2	NM_007213	PRA1 domain family, member 2	-0.228522	0.0514275	16	-4.44	0.000408576	0.000877221	-1.17163
OLIGO_01124			Transcribed locus	-0.62676	0.0732766	16	-8.55	2.3042e-07	1.08346e-06	-1.54409
OLIGO_01125			Transcribed locus	-0.127269	0.0397594	16	-3.2	0.00556615	0.00950197	-1.09222
OLIGO_01126	PLD2	NM_002663	phospholipase D2	-0.498027	0.0555466	16	-8.97	1.22632e-07	6.30759e-07	-1.41228
OLIGO_01127	PPP3CA	NM_000944	protein phosphatase 3 (formerly 2B), catalytic subunit, alpha isoform	-0.0969224	0.0767162	16	-1.26	0.224549	0.273117	-1.06949
OLIGO_01128	LOC786229	XM_001253589	hypothetical protein LOC786229	-3.45722	0.0834086	16	-41.45	1.03605e-17	0	-10.9832
OLIGO_01129	SYNPO		Synaptopodin	-0.0755861	0.0614032	16	-1.23	0.236119	0.28541	-1.05379
OLIGO_01130	PHF8	NM_015107	PHD finger protein 8	0.10429	0.0284395	16	3.67	0.00208215	0.00386469	1.07497
OLIGO_01131	PBX3	NM_006195	pre-B-cell leukemia homeobox 3	0.140557	0.0380133	16	3.7	0.00195231	0.00364256	1.10233
OLIGO_01132	TNNT3	NM_001042780	troponin T type 3 (skeletal, fast)	-0.132103	0.0786938	16	-1.68	0.11263	0.147306	-1.09589
OLIGO_01133	DDX1	NM_004939	DEAD (Asp-Glu-Ala-Asp) box polypeptide 1	0.0604678	0.0292506	16	2.07	0.0552861	0.0772567	1.0428
OLIGO_01134	RAC3	NM_005052	ras-related C3 botulinum toxin substrate 3 (rho family, small GTP binding protein Rac3)	0.199736	0.0342441	16	5.83	2.54577e-05	7.15645e-05	1.14849
OLIGO_01135	PLEKHH3	NM_024927	pleckstrin homology domain containing, family H (with MyTH4 domain) member 3	0.109582	0.045206	16	2.42	0.0275654	0.0409267	1.07892
OLIGO_01136			Transcribed locus	0.329732	0.0661516	16	4.98	0.000135028	0.000321797	1.25678
OLIGO_01137	SATB1	NM_002971	SATB homeobox 1	1.2996	0.0492483	16	26.39	1.28471e-14	1.29371e-12	2.46161
OLIGO_01138	ASPN	NM_017680	asporin	0.739535	0.0706014	16	10.47	1.43511e-08	9.87525e-08	1.66964
OLIGO_01139		CR552725		-0.00711076	0.0898722	16	-0.08	0.937918	0.949011	-1.00494
OLIGO_01140	DPY19L1	XM_371891	dpy-19-like 1 (C. elegans)	0.652083	0.0669358	16	9.74	3.94724e-08	2.37695e-07	1.57144
OLIGO_01141	HMBS	NM_001024382	hydroxymethylbilane synthase	0.160624	0.0719605	16	2.23	0.0402531	0.0578848	1.11777
OLIGO_01142	FASN	NM_004104	fatty acid synthase	-0.642822	0.0985555	16	-6.52	7.02973e-06	2.25537e-05	-1.56138
OLIGO_01143	Igsf10	XM_887155	immunoglobulin superfamily, member 10	-0.934531	0.0860619	16	-10.86	8.62688e-09	6.33052e-08	-1.91127
OLIGO_01144	RIC8B	NM_018157	resistance to inhibitors of cholinesterase 8 homolog B (C. elegans)	-0.44574	0.0519423	16	-8.58	2.20588e-07	1.04315e-06	-1.36201
OLIGO_01145	NOTCH2	NM_024408	Notch homolog 2 (Drosophila)	-0.0170416	0.104952	16	-0.16	0.873044	0.893943	-1.01188
OLIGO_01146	HSD17B12		hydroxysteroid (17-beta) dehydrogenase 12	0.0729983	0.0530989	16	1.37	0.188153	0.233322	1.0519
OLIGO_01147	GNG5		guanine nucleotide binding protein (G protein), gamma 5	0.0892988	0.0452364	16	1.97	0.0658996	0.0906556	1.06385
OLIGO_01148	LOC541159	XM_614802	similar to KIAA1682 protein	0.105363	0.146931	16	0.72	0.483656	0.539702	1.07576
OLIGO_01149	LOC518833	XM_597034	similar to KIAA1168 protein (Fragment)	0.99533	0.0899965	16	11.06	6.64767e-09	5.05437e-08	1.99354
OLIGO_01150	GLCCI1	NM_138426	glucocorticoid induced transcript 1	0.127639	0.0465174	16	2.74	0.0144134	0.0226261	1.0925
OLIGO_01151	ZNF689		zinc finger protein 689	0.0274407	0.06038	16	0.45	0.655598	0.701406	1.0192
OLIGO_01152	C1orf164	NM_018150	chromosome 1 open reading frame 164	0.415702	0.0384758	16	10.8	9.2661e-09	6.7078e-08	1.33395
OLIGO_01153	RPP40	NM_006638	ribonuclease P 40kDa subunit	-0.0381998	0.0308684	16	-1.24	0.233754	0.282964	-1.02683
OLIGO_01154	ACYP1	NM_001107	acylphosphatase 1, erythrocyte (common) type	0.256028	0.0746818	16	3.43	0.00344833	0.00610154	1.19419
OLIGO_01155			Transcribed locus	0.432018	0.0499564	16	8.65	1.9905e-07	9.57693e-07	1.34912
OLIGO_01156			Transcribed locus	0.440304	0.0787989	16	5.59	4.08373e-05	0.000109527	1.35689
OLIGO_01157	SPSB2	NM_032641	splA/ryanodine receptor domain and SOCS box containing 2	-0.384839	0.0564214	16	-6.82	4.11093e-06	1.39023e-05	-1.30571
OLIGO_01158	Tnrc6c	NM_198022	trinucleotide repeat containing 6C	-0.297569	0.0408876	16	-7.28	1.85049e-06	6.80653e-06	-1.22907
OLIGO_01159	MEGF9	XM_936860	multiple EGF-like-domains 9	0.924942	0.0804631	16	11.5	3.82482e-09	3.1718e-08	1.89861
OLIGO_01160				-0.495876	0.0472887	16	-10.49	1.41338e-08	9.74596e-08	-1.41018
OLIGO_01161	SEMA5A	NM_003966	sema domain, seven thrombospondin repeats (type 1 and type 1-like), transmembrane domain (TM) and short cytoplasmic domain, (semaphorin) 5A	0.173896	0.0611853	16	2.84	0.0117713	0.0188192	1.1281
OLIGO_01162	2007-09-01	NM_052838	septin 1	-0.23194	0.0276334	16	-8.39	2.95828e-07	1.35567e-06	-1.17441
OLIGO_01163	PLEKHG2	NM_022835	pleckstrin homology domain containing, family G (with RhoGef domain) member 2	0.442468	0.0795121	16	5.56	4.26982e-05	0.000113782	1.35893
OLIGO_01164	PHTF1	NM_006608	putative homeodomain transcription factor 1	0.16126	0.0738722	16	2.18	0.0442841	0.0631814	1.11826
OLIGO_01165	BRUNOL4	XM_001128998	bruno-like 4, RNA binding protein (Drosophila)	0.07762	0.0460799	16	1.68	0.111495	0.146046	1.05528
OLIGO_01166	ZFPM2	NM_012082	zinc finger protein, multitype 2	-0.588093	0.0664531	16	-8.85	1.4617e-07	7.33897e-07	-1.50326
OLIGO_01167	SPG20	NM_015087	spastic paraplegia 20, spartin (Troyer syndrome)	0.205894	0.0352159	16	5.85	2.47906e-05	6.99113e-05	1.1534
OLIGO_01168	ANP32E	NM_030920	acidic (leucine-rich) nuclear phosphoprotein 32 family, member E	-0.0550121	0.0330881	16	-1.66	0.115856	0.151042	-1.03887
OLIGO_01169	ARHGEF17	NM_014786	Rho guanine nucleotide exchange factor (GEF) 17	-0.144074	0.0467847	16	-3.08	0.00718156	0.01201	-1.10502
OLIGO_01170	LOC534069		similar to transforming growth factor, beta 2	0.23875	0.0398446	16	5.99	1.88036e-05	5.44401e-05	1.17997
OLIGO_01171	LOC613439		similar to E74-like factor 2 (ets domain transcription factor)	0.33492	0.0337431	16	9.93	3.04739e-08	1.89622e-07	1.26131
OLIGO_01172		CR551905		-0.159352	0.091593	16	-1.74	0.101094	0.133463	-1.11679
OLIGO_01173	CUL4A	NM_001008895	cullin 4A	-1.31818	0.0497394	16	-26.5	1.20164e-14	1.21369e-12	-2.49351
OLIGO_01174		AM011005		-0.37474	0.0431183	16	-8.69	1.86283e-07	9.06465e-07	-1.29661
OLIGO_01175	UBE3C	NM_014671	ubiquitin protein ligase E3C	-0.238169	0.0445729	16	-5.34	6.59298e-05	0.000168315	-1.1795
OLIGO_01176	PCGF1		polycomb group ring finger 1	-0.56722	0.0583899	16	-9.71	4.1048e-08	2.45954e-07	-1.48167
OLIGO_01177	LOC651921	XM_941191	similar to ataxia telangiectasia and Rad3 related protein	-0.117003	0.0504221	16	-2.32	0.0338542	0.0494499	-1.08448
OLIGO_01178	SPRED3	NM_001042522	sprouty-related, EVH1 domain containing 3	-0.164861	0.0412127	16	-4	0.00103151	0.00203872	-1.12106
OLIGO_01179	Sympk	XM_984398	symplekin	-0.164124	0.046904	16	-3.5	0.00296885	0.00532707	-1.12049
OLIGO_01180	LOC781947	XM_001249891	hypothetical protein LOC781947	-0.767383	0.0567538	16	-13.52	3.58452e-10	4.33279e-09	-1.70218
OLIGO_01181			Transcribed locus	-0.400983	0.044425	16	-9.03	1.12047e-07	5.84476e-07	-1.32041
OLIGO_01182			Transcribed locus	0.248932	0.0400648	16	6.21	1.24167e-05	3.75304e-05	1.18833
OLIGO_01183	KPNB2		karyopherin (importin) beta 2	-0.376806	0.0645825	16	-5.83	2.53716e-05	7.13678e-05	-1.29846
OLIGO_01184	LOC529336	XM_871624	similar to TNF-induced protein GG2-1	0.235218	0.0386424	16	6.09	1.57203e-05	4.63741e-05	1.17708
OLIGO_01185			Transcribed locus	-0.502375	0.0468834	16	-10.72	1.04157e-08	7.4615e-08	-1.41654
OLIGO_01186			Full length insert cDNA YH97B03	0.42352	0.0664386	16	6.37	9.21205e-06	2.86539e-05	1.3412
OLIGO_01187			Transcribed locus	-0.0708763	0.0370396	16	-1.91	0.073745	0.100582	-1.05035
OLIGO_01188		CR553958		-0.00100924	0.0647473	16	-0.02	0.987756	0.990071	-1.0007
OLIGO_01189	CENPM	NM_024053	centromere protein M	0.169171	0.0278866	16	6.07	1.63427e-05	4.80285e-05	1.12441
OLIGO_01190		CR552430		-0.445006	0.0780287	16	-5.7	3.26551e-05	8.96307e-05	-1.36132
OLIGO_01191	POLR2J	NM_006234	polymerase (RNA) II (DNA directed) polypeptide J, 13.3kDa	-0.147788	0.040885	16	-3.61	0.00232571	0.00427546	-1.10787
OLIGO_01192	LOC514537		similar to protocadherin 7	0.383379	0.0571975	16	6.7	5.07601e-06	1.68228e-05	1.30439
OLIGO_01193	LOC515804		similar to importin 9	-0.194452	0.0503881	16	-3.86	0.00138849	0.00267064	-1.14429
OLIGO_01194	PDK1	NM_002610	pyruvate dehydrogenase kinase, isozyme 1	-0.109864	0.0402302	16	-2.73	0.0148045	0.023185	-1.07913
OLIGO_01195	DLC1	NM_006094	deleted in liver cancer 1	-0.999718	0.0406594	16	-24.59	3.88037e-14	3.04947e-12	-1.99961
OLIGO_01196	LOC728473		hypothetical protein LOC728473	-0.559588	0.0530526	16	-10.55	1.30137e-08	9.08218e-08	-1.47385
OLIGO_01197	BRPF3	NM_015695	bromodomain and PHD finger containing, 3	-0.347677	0.0381768	16	-9.11	9.92933e-08	5.25391e-07	-1.27251
OLIGO_01198			Transcribed locus	-0.521346	0.0564804	16	-9.23	8.26856e-08	4.49349e-07	-1.43529
OLIGO_01199	NDEL1	NM_001025579	nudE nuclear distribution gene E homolog (A. nidulans)-like 1	-0.247858	0.0333812	16	-7.43	1.43922e-06	5.46039e-06	-1.18744
OLIGO_01200		CR553870		-0.099078	0.0659765	16	-1.5	0.152648	0.193454	-1.07109
OLIGO_01201		TC388298		-0.0886348	0.164832	15	-0.54	0.598652	0.649282	-1.06336
OLIGO_01202		CR552011		-0.626468	0.0508302	16	-12.32	1.39612e-09	1.36122e-08	-1.54378
OLIGO_01203	INDOL1	XM_001131758	indoleamine-pyrrole 2,3 dioxygenase-like 1	0.00913552	0.130305	16	0.07	0.944976	0.954841	1.00635
OLIGO_01204	MSL2L1	NM_018133	male-specific lethal 2-like 1 (Drosophila)	0.0891273	0.0333158	16	2.68	0.0165922	0.0257595	1.06373
OLIGO_01205	ARHGEF15	NM_173728	Rho guanine nucleotide exchange factor (GEF) 15	0.0456551	0.0249672	16	1.83	0.0861624	0.115674	1.03215
OLIGO_01206	LOC783163	XR_027867	hypothetical protein LOC783163	-0.145614	0.0569	16	-2.56	0.0210122	0.0319554	-1.1062
OLIGO_01207	GMFB	NM_004124	glia maturation factor, beta	-0.020759	0.0444406	16	-0.47	0.646713	0.693018	-1.01449
OLIGO_01208	STON1	NM_006873	stonin 1	0.0449112	0.0297128	16	1.51	0.150156	0.190515	1.03162
OLIGO_01209	CRABP2		cellular retinoic acid binding protein 2	-0.024461	0.0540051	16	-0.45	0.656674	0.702444	-1.0171
OLIGO_01210	GJA4	NM_002060	gap junction protein, alpha 4, 37kDa	-0.776561	0.0484009	16	-16.04	2.77333e-11	5.36071e-10	-1.71304
OLIGO_01211	KIAA0040		KIAA0040	0.00168419	0.0406131	16	0.04	0.967435	0.974046	1.00117
OLIGO_01212	MRPL37	NM_016491	mitochondrial ribosomal protein L37	0.337604	0.0559983	16	6.03	1.7541e-05	5.12209e-05	1.26366
OLIGO_01213				-0.0740561	0.0443096	16	-1.67	0.114096	0.149027	-1.05267
OLIGO_01214	CHEK1	NM_001274	CHK1 checkpoint homolog (S. pombe)	0.172152	0.0745155	16	2.31	0.0345398	0.0503073	1.12674
OLIGO_01215	CNNM2	NM_017649	cyclin M2	-0.144517	0.0344529	16	-4.19	0.000686187	0.00140653	-1.10536
OLIGO_01216	PAX6	NM_001604	paired box gene 6 (aniridia, keratitis)	-0.488096	0.0826022	16	-5.91	2.20108e-05	6.27932e-05	-1.40259
OLIGO_01217	PDGFRL	NM_001035301	platelet-derived growth factor receptor-like	-1.49916	0.0648374	16	-23.12	1.0114e-13	5.86291e-12	-2.82678
OLIGO_01218	AMN1	NM_207337	antagonist of mitotic exit network 1 homolog (S. cerevisiae)	0.0703612	0.0685738	16	1.03	0.320124	0.375783	1.04998
OLIGO_01219	LOC521318		similar to cardiotrophin-2	0.0359503	0.0390729	16	0.92	0.371194	0.428151	1.02523
OLIGO_01220	PTGER4	NM_000958	prostaglandin E receptor 4 (subtype EP4)	-0.345835	0.0661971	16	-5.22	8.34871e-05	0.0002086	-1.27089
OLIGO_01221	RGL1	NM_015149	ral guanine nucleotide dissociation stimulator-like 1	-0.509666	0.0484414	16	-10.52	1.34833e-08	9.36062e-08	-1.42372
OLIGO_01222		TC385436		0.146992	0.0391342	16	3.76	0.00172538	0.00325257	1.10726
OLIGO_01223		CR553164		-0.298465	0.0795534	16	-3.75	0.00174128	0.00327927	-1.22984
OLIGO_01224	C18orf8	NM_013326	chromosome 18 open reading frame 8	-0.0466561	0.0486746	16	-0.96	0.352057	0.40828	-1.03287
OLIGO_01225			Transcribed locus	0.460209	0.0469393	16	9.8	3.61353e-08	2.19695e-07	1.37574
OLIGO_01226			Transcribed locus	-0.19723	0.0417095	16	-4.73	0.000227128	0.000517032	-1.14649
OLIGO_01227	GAPDHS	NM_014364	glyceraldehyde-3-phosphate dehydrogenase, spermatogenic	0.146347	0.0618554	16	2.37	0.0309424	0.0453968	1.10676
OLIGO_01228	TMEM160	NM_017854	transmembrane protein 160	-0.267783	0.0443274	16	-6.04	1.71419e-05	5.0166e-05	-1.20396
OLIGO_01229	MIAT	NR_003491	myocardial infarction associated transcript (non-protein coding)	-0.210728	0.0312876	16	-6.74	4.78914e-06	1.59398e-05	-1.15727
OLIGO_01230	LOC509981	XM_587055	similar to CGI-37 protein	-1.02737	0.0750165	16	-13.7	2.96681e-10	3.70084e-09	-2.0383
OLIGO_01231			Transcribed locus	-0.0461949	0.0768064	16	-0.6	0.555969	0.609391	-1.03254
OLIGO_01232	NID2	NM_007361	nidogen 2 (osteonidogen)	0.120252	0.0744853	16	1.61	0.125979	0.162878	1.08692
OLIGO_01233			CDNA clone IMAGE:4797645	-0.477663	0.0586534	16	-8.14	4.39756e-07	1.91815e-06	-1.39249
OLIGO_01234	ANKRD13C	NM_030816	ankyrin repeat domain 13C	0.222436	0.0399628	16	5.57	4.25913e-05	0.000113588	1.1667
OLIGO_01235	FLJ14668	NM_032822	hypothetical protein FLJ14668	-0.449159	0.0469529	16	-9.57	5.07306e-08	2.9478e-07	-1.36524
OLIGO_01236	ATF4	NM_001675	activating transcription factor 4 (tax-responsive enhancer element B67)	0.129918	0.0312293	16	4.16	0.000737508	0.00150267	1.09423
OLIGO_01237	LOC615074		similar to cAMP-dependent protein kinase type I-alpha regulatory subunit (Tissue-specific extinguisher-1) (TSE1)	-0.139128	0.0273205	16	-5.09	0.00010866	0.000264934	-1.10124
OLIGO_01238		CR552993		-0.0222382	0.0326212	16	-0.68	0.505171	0.561254	-1.01553
OLIGO_01239	UBAP1	NM_016525	ubiquitin associated protein 1	0.158891	0.022481	16	7.07	2.66085e-06	9.40125e-06	1.11643
OLIGO_01240	ST6GAL2		ST6 beta-galactosamide alpha-2,6-sialyltranferase 2	-0.377882	0.068863	16	-5.49	4.96602e-05	0.000130395	-1.29943
OLIGO_01241	LOC616557		hypothetical LOC616557	-0.275562	0.0802527	16	-3.43	0.00340906	0.00603688	-1.21047
OLIGO_01242	DKFZP564J0863		DKFZP564J0863 protein	-0.0605531	0.0443039	16	-1.37	0.190597	0.235889	-1.04287
OLIGO_01243	L3MBTL3	NM_001007102	l(3)mbt-like 3 (Drosophila)	-0.0928328	0.0534611	16	-1.74	0.101695	0.13419	-1.06646
OLIGO_01244	PLAG1	NM_002655	pleiomorphic adenoma gene 1	-0.173143	0.0500321	16	-3.46	0.00322046	0.00573045	-1.12751
OLIGO_01245	KLF16	NM_031918	Kruppel-like factor 16	0.197896	0.0432477	16	4.58	0.000310826	0.000685668	1.14702
OLIGO_01246			Transcribed locus	-0.086338	0.054172	16	-1.59	0.130547	0.168112	-1.06167
OLIGO_01247	SDCCAG10	NM_005869	serologically defined colon cancer antigen 10	0.24467	0.0957103	16	2.56	0.0211298	0.0321088	1.18482
OLIGO_01248	Cstf2	NM_133196	cleavage stimulation factor, 3' pre-RNA subunit 2	-0.250008	0.055343	16	-4.52	0.000350683	0.00076268	-1.18921
OLIGO_01249	IMMP1L		IMP1 inner mitochondrial membrane peptidase-like	-0.123647	0.146749	16	-0.84	0.411883	0.46957	-1.08949
OLIGO_01250	XIST	NR_001564	X (inactive)-specific transcript	0.283918	0.0589833	16	4.81	0.000190982	0.000441574	1.2175
OLIGO_01251	CNTN2	NM_005076	contactin 2 (axonal)	-0.140468	0.0424403	16	-3.31	0.00442711	0.00768373	-1.10226
OLIGO_01252	ATP5G3	NM_001689	ATP synthase, H+ transporting, mitochondrial F0 complex, subunit C3 (subunit 9)	-0.387455	0.0493302	16	-7.85	7.03279e-07	2.90423e-06	-1.30808
OLIGO_01253			Transcribed locus	0.0981259	0.0352252	16	2.79	0.0132263	0.0209285	1.07038
OLIGO_01254	SATB2	NM_015265	SATB homeobox 2	0.0425731	0.0559745	16	0.76	0.457971	0.515071	1.02995
OLIGO_01255	RTN3		reticulon 3	-0.237585	0.0517271	16	-4.59	0.000300027	0.000663835	-1.17902
OLIGO_01256	STARD5	NM_181900	START domain containing 5	-0.0321153	0.0401775	16	-0.8	0.435802	0.493698	-1.02251
OLIGO_01257	SLC25A33	NM_032315	solute carrier family 25, member 33	-1.02902	0.0484757	16	-21.23	3.81203e-13	1.63509e-11	-2.04064
OLIGO_01258	SMARCA2	NM_003070	SWI/SNF related, matrix associated, actin dependent regulator of chromatin, subfamily a, member 2	0.0795849	0.0390539	16	2.04	0.0584548	0.0811719	1.05671
OLIGO_01259	EIF4EBP1	NM_004095	eukaryotic translation initiation factor 4E binding protein 1	-0.684157	0.0357754	16	-19.12	1.9072e-12	5.937e-11	-1.60676
OLIGO_01260		CR552881		-0.336394	0.14427	16	-2.33	0.0331123	0.048425	-1.2626
OLIGO_01261	GJA7	NM_005497	gap junction protein, alpha 7, 45kDa	-0.326098	0.0763131	16	-4.27	0.000582353	0.00121087	-1.25362
OLIGO_01262	TYW1	NM_018264	tRNA-yW synthesizing protein 1 homolog (S. cerevisiae)	-0.42656	0.0472757	16	-9.02	1.12597e-07	5.87031e-07	-1.34402
OLIGO_01263		TC389941		-0.353177	0.0404906	16	-8.72	1.77502e-07	8.69476e-07	-1.27737
OLIGO_01264	COPS8		COP9 constitutive photomorphogenic homolog subunit 8 (Arabidopsis)	-2.04695	0.08423	16	-24.3	4.65679e-14	3.49325e-12	-4.13232
OLIGO_01265	LOC530799		hypothetical LOC530799	-0.413354	0.118888	16	-3.48	0.00311211	0.00555928	-1.33178
OLIGO_01266	LOC525690	XM_604043	hypothetical LOC525690	-0.167186	0.0511259	16	-3.27	0.00481308	0.0082982	-1.12287
OLIGO_01267	FAHD2B	NM_199336	fumarylacetoacetate hydrolase domain containing 2B	-0.120682	0.033529	16	-3.6	0.00240252	0.00439473	-1.08725
OLIGO_01268	HAPLN3	NM_178232	hyaluronan and proteoglycan link protein 3	-0.172885	0.035565	16	-4.86	0.000173361	0.000404214	-1.12731
OLIGO_01269	SUSD4	NM_017982	sushi domain containing 4	-0.347591	0.0381793	16	-9.1	9.97161e-08	5.26997e-07	-1.27243
OLIGO_01270	MAPK7	NM_139033	mitogen-activated protein kinase 7	0.0839785	0.0367413	16	2.29	0.0362517	0.0525869	1.05994
OLIGO_01271	AKAP9	NM_147171	A kinase (PRKA) anchor protein (yotiao) 9	0.0647655	0.0380542	16	1.7	0.108116	0.141984	1.04591
OLIGO_01272	ERGIC2	NM_016570	ERGIC and golgi 2	0.434199	0.0444808	16	9.76	3.83923e-08	2.32033e-07	1.35116
OLIGO_01273				-0.43011	0.076511	16	-5.62	3.82388e-05	0.000103331	-1.34734
OLIGO_01274	THSD1	NM_018676	thrombospondin, type I, domain containing 1	-0.0750679	0.0416723	16	-1.8	0.0905167	0.120908	-1.05341
OLIGO_01275	NT5C2	NM_012229	5'-nucleotidase, cytosolic II	-0.141718	0.0461203	16	-3.07	0.00728315	0.0121661	-1.10322
OLIGO_01276	ODZ2	XM_931456	odz, odd Oz/ten-m homolog 2 (Drosophila)	0.0266728	0.0727483	16	0.37	0.718687	0.758983	1.01866
OLIGO_01277	EIF4E		eukaryotic translation initiation factor 4E	-0.6746	0.0568251	16	-11.87	2.40433e-09	2.14979e-08	-1.59615
OLIGO_01278	ZNF445	NM_181489	zinc finger protein 445	0.0707974	0.0425743	16	1.66	0.115791	0.150973	1.0503
OLIGO_01279	TAF9	NM_001015892	TAF9 RNA polymerase II, TATA box binding protein (TBP)-associated factor, 32kDa	-0.433909	0.0454187	16	-9.55	5.1661e-08	2.9953e-07	-1.35089
OLIGO_01280	NRN1	NM_016588	neuritin 1	-0.011876	0.0808625	16	-0.15	0.885072	0.904234	-1.00827
OLIGO_01281	PCDHGA11	NM_018914	protocadherin gamma subfamily A, 11	0.238122	0.041701	16	5.71	3.22104e-05	8.85752e-05	1.17946
OLIGO_01282	SLC35C2	NM_173179	solute carrier family 35, member C2	-0.210563	0.0325244	16	-6.47	7.6781e-06	2.43918e-05	-1.15714
OLIGO_01283	SSBP3	NM_018070	single stranded DNA binding protein 3	0.670556	0.0670424	16	10	2.73935e-08	1.72478e-07	1.59169
OLIGO_01284		CR553806		0.0752028	0.047342	16	1.59	0.131736	0.169462	1.05351
OLIGO_01285	Morn2	NM_194269	MORN repeat containing 2	0.155363	0.0634145	16	2.45	0.0261751	0.0390507	1.1137
OLIGO_01286	CXCR7	NM_001047841	chemokine (C-X-C motif) receptor 7	-1.71533	0.0492014	16	-34.86	1.60404e-16	0	-3.28372
OLIGO_01287	CAV3	NM_033337	caveolin 3	-0.0944073	0.0424466	16	-2.22	0.0408832	0.0587615	-1.06763
OLIGO_01288	Creb1	NM_009952	cAMP responsive element binding protein 1	0.114797	0.0411479	16	2.79	0.0131128	0.0207712	1.08282
OLIGO_01289	MCTS1	NM_014060	malignant T cell amplified sequence 1	-0.125542	0.0430673	16	-2.92	0.0101206	0.0164154	-1.09092
OLIGO_01290				-0.19393	0.0999529	16	-1.94	0.0701872	0.0960258	-1.14388
OLIGO_01291	STAMBPL1	NM_020799	STAM binding protein-like 1	0.0347426	0.0511737	16	0.68	0.506894	0.563027	1.02437
OLIGO_01292	Myo9a	XM_980238	myosin IXa	-0.227175	0.0635572	16	-3.57	0.00253286	0.00461153	-1.17054
OLIGO_01293	2007-03-07	NM_022826	membrane-associated ring finger (C3HC4) 7	-0.439531	0.0598373	16	-7.35	1.64808e-06	6.15245e-06	-1.35616
OLIGO_01294	TNNT1	NM_003283	troponin T type 1 (skeletal, slow)	-0.0674346	0.0644025	16	-1.05	0.310623	0.365959	-1.04785
OLIGO_01295	LOC616537	XM_868575	similar to Rab6 protein	-0.0236851	0.0366972	16	-0.65	0.527803	0.58264	-1.01655
OLIGO_01296	COL20A1	NM_020882	collagen, type XX, alpha 1	-0.0443299	0.0369356	16	-1.2	0.247534	0.298174	-1.0312
OLIGO_01297	IGBP1	NM_001551	immunoglobulin (CD79A) binding protein 1	0.321025	0.0360369	16	8.91	1.33776e-07	6.79904e-07	1.24922
OLIGO_01298	UBE2H	NM_003344	ubiquitin-conjugating enzyme E2H (UBC8 homolog, yeast)	0.0984843	0.0340608	16	2.89	0.0106284	0.0171659	1.07065
OLIGO_01299		TC334956		0.0195526	0.0548178	16	0.36	0.725989	0.765597	1.01365
OLIGO_01300	CLINT1	NM_014666	clathrin interactor 1	0.58746	0.0413059	16	14.22	1.69334e-10	2.33892e-09	1.5026
OLIGO_01301	SETD4	NM_001007259	SET domain containing 4	-0.0363423	0.0461155	16	-0.79	0.442175	0.499638	-1.02551
OLIGO_01302		TC361627		0.283378	0.0476019	16	5.95	2.02423e-05	5.81611e-05	1.21704
OLIGO_01303	TGFBI	NM_000358	transforming growth factor, beta-induced, 68kDa	-1.16882	0.0479343	16	-24.38	4.41879e-14	3.38427e-12	-2.24828
OLIGO_01304	TRAM2	NM_012288	translocation associated membrane protein 2	-0.0861212	0.051595	16	-1.67	0.114528	0.149517	-1.06151
OLIGO_01305	A2BP1	NM_145893	ataxin 2-binding protein 1	-0.0441953	0.0380782	16	-1.16	0.262812	0.31506	-1.03111
OLIGO_01306	C6orf108	NM_006443	chromosome 6 open reading frame 108	-0.0581384	0.0270403	16	-2.15	0.0471865	0.0668547	-1.04112
OLIGO_01307	KIAA0251	XM_001125924	KIAA0251 protein	-0.0496351	0.0287791	16	-1.72	0.103844	0.136848	-1.035
OLIGO_01308	NAPB	NM_022080	N-ethylmaleimide-sensitive factor attachment protein, beta	0.175894	0.0501747	16	3.51	0.00292846	0.00526029	1.12966
OLIGO_01309	RG9MTD1	NM_017819	RNA (guanine-9-) methyltransferase domain containing 1	-0.210891	0.030866	16	-6.83	4.02661e-06	1.36473e-05	-1.1574
OLIGO_01310	MSH3	NM_002439	mutS homolog 3 (E. coli)	-0.0576411	0.0572311	16	-1.01	0.328845	0.384726	-1.04076
OLIGO_01311	Chchd7		coiled-coil-helix-coiled-coil-helix domain containing 7	-0.0799447	0.0494653	16	-1.62	0.1256	0.162451	-1.05698
OLIGO_01312				-0.230244	0.025356	16	-9.08	1.03305e-07	5.43365e-07	-1.17303
OLIGO_01313				-0.576971	0.0551596	16	-10.46	1.46391e-08	1.00368e-07	-1.49171
OLIGO_01314				-0.480907	0.0534332	16	-9	1.16488e-07	6.0408e-07	-1.39562
OLIGO_01315	C3orf59	NM_178496	chromosome 3 open reading frame 59	0.0217328	0.0531878	16	0.41	0.688246	0.730969	1.01518
OLIGO_01316	ITIH2	NM_002216	inter-alpha (globulin) inhibitor H2	0.0410224	0.116003	16	0.35	0.728231	0.767412	1.02884
OLIGO_01317	ARHGAP10	NM_024605	Rho GTPase activating protein 10	-0.526386	0.0362109	16	-14.54	1.22203e-10	1.82329e-09	-1.44032
OLIGO_01318	HERC2	NM_004667	hect domain and RLD 2	-0.26595	0.0380359	16	-6.99	3.03772e-06	1.05945e-05	-1.20243
OLIGO_01319	SLBP	NM_006527	stem-loop (histone) binding protein	0.361076	0.0384597	16	9.39	6.56102e-08	3.68953e-07	1.28438
OLIGO_01320	LOC134121	XM_376372	hypothetical protein LOC134121	0.0737112	0.0311614	16	2.37	0.0309729	0.0454364	1.05242
OLIGO_01321		CR938896		0.179746	0.0984425	16	1.83	0.0865867	0.116209	1.13268
OLIGO_01322	LOC516762	XM_594921	similar to aquaporin 9	-0.750449	0.0620157	16	-12.1	1.82213e-09	1.69079e-08	-1.68232
OLIGO_01323				-0.168822	0.137334	16	-1.23	0.236738	0.286105	-1.12414
OLIGO_01324			Transcribed locus	-0.346044	0.0359544	16	-9.62	4.66583e-08	2.74481e-07	-1.27107
OLIGO_01325	EXOC7	NM_015219	exocyst complex component 7	0.204655	0.0325301	16	6.29	1.07431e-05	3.28992e-05	1.15241
OLIGO_01326	NR2F2	NM_021005	nuclear receptor subfamily 2, group F, member 2	0.963931	0.0455981	16	21.14	4.06469e-13	1.71595e-11	1.95062
OLIGO_01327			Transcribed locus	-0.0315511	0.0374258	16	-0.84	0.411637	0.46937	-1.02211
OLIGO_01328	FLJ16008	NM_001001665	FLJ16008 protein	-0.326163	0.0676398	16	-4.82	0.000187701	0.000434592	-1.25367
OLIGO_01329	NOVA2	NM_002516	neuro-oncological ventral antigen 2	-0.203528	0.0531774	16	-3.83	0.00148458	0.00283694	-1.15151
OLIGO_01330	PRKCZ	NM_001033582	protein kinase C, zeta	0.0816307	0.031657	16	2.58	0.0201993	0.0308043	1.05821
OLIGO_01331	C22orf29	NM_024627	chromosome 22 open reading frame 29	-0.485949	0.061318	16	-7.93	6.26418e-07	2.61863e-06	-1.40051
OLIGO_01332	YPEL4	NM_145008	yippee-like 4 (Drosophila)	-0.385014	0.042226	16	-9.12	9.76916e-08	5.18156e-07	-1.30587
OLIGO_01333	Pde7a	NM_008802	phosphodiesterase 7A	0.818165	0.0557809	16	14.67	1.06888e-10	1.62194e-09	1.76316
OLIGO_01334	CTTNBP2	NM_033427	cortactin binding protein 2	0.150126	0.0520994	16	2.88	0.0108488	0.0174836	1.10967
OLIGO_01335	CDKN2D	NM_001800	cyclin-dependent kinase inhibitor 2D (p19, inhibits CDK4)	0.0150062	0.0355572	16	0.42	0.67862	0.722423	1.01046
OLIGO_01336		CN432352		-0.125978	0.0748594	16	-1.68	0.11181	0.146386	-1.09125
OLIGO_01337	RASL11B	NM_001015635	RAS-like, family 11, member B	-0.049206	0.145321	16	-0.34	0.739313	0.77773	-1.0347
OLIGO_01338		CN432310		0.088054	0.0440293	16	2	0.0627846	0.0866942	1.06294
OLIGO_01339	ANKS1A		Ankyrin repeat and sterile alpha motif domain containing 1A	0.0838902	0.0329956	16	2.54	0.0217316	0.0329514	1.05987
OLIGO_01340	ZNF790	NM_206894	zinc finger protein 790	0.158254	0.102271	16	1.55	0.141317	0.180517	1.11594
OLIGO_01341		CN432334		-0.134008	0.129063	16	-1.04	0.31456	0.370189	-1.09734
OLIGO_01342	OIT3	NM_152635	oncoprotein induced transcript 3	-0.0629395	0.097412	16	-0.65	0.527363	0.582203	-1.04459
OLIGO_01343	LOC513431		hypothetical LOC513431	-0.0720243	0.0759353	16	-0.95	0.356984	0.41338	-1.05119
OLIGO_01344	NFYB	NM_006166	nuclear transcription factor Y, beta	0.100038	0.0524496	16	1.91	0.0745959	0.101649	1.0718
OLIGO_01345	ISG15	NM_005101	ISG15 ubiquitin-like modifier	-0.256781	0.0548869	16	-4.68	0.00025177	0.000566995	-1.19481
OLIGO_01346	FRZB	NM_174059	frizzled-related protein	0.0544184	0.0480785	16	1.13	0.27437	0.32723	1.03844
OLIGO_01347			Transcribed locus	-0.35761	0.0393032	16	-9.1	1.00526e-07	5.30853e-07	-1.2813
OLIGO_01348	MN1	NM_002430	meningioma (disrupted in balanced translocation) 1	-0.215165	0.0650175	16	-3.31	0.00443119	0.00768877	-1.16084
OLIGO_01349	LOC508045		similar to protein phosphatase-2A subunit-alpha	0.252253	0.0490683	16	5.14	9.86164e-05	0.000242203	1.19107
OLIGO_01350	LOC514644		similar to phosphatase and actin regulator 4	0.517275	0.0469814	16	11.01	7.08574e-09	5.35062e-08	1.43125
OLIGO_01351			Transcribed locus	-0.368508	0.0562985	16	-6.55	6.73993e-06	2.17502e-05	-1.29102
OLIGO_01352	P4HA2		procollagen-proline, 2-oxoglutarate 4-dioxygenase (proline 4-hydroxylase), alpha polypeptide II	0.150945	0.0843919	16	1.79	0.0926253	0.123389	1.1103
OLIGO_01353	Dcc	NM_007831	deleted in colorectal carcinoma	-0.319195	0.142361	16	-2.24	0.039474	0.0568693	-1.24763
OLIGO_01354	AFG3L1	NR_003228	AFG3 ATPase family gene 3-like 1 (S. cerevisiae)	-0.0105224	0.0365329	16	-0.29	0.777025	0.81116	-1.00732
OLIGO_01355		TC382399		0.0850595	0.0460634	16	1.85	0.0833892	0.112269	1.06073
OLIGO_01356	BAHCC1	XM_001134463	BAH domain and coiled-coil containing 1	0.333447	0.052785	16	6.32	1.02421e-05	3.15106e-05	1.26002
OLIGO_01357		TC366337		0.330143	0.105183	16	3.14	0.00634337	0.0106932	1.25714
OLIGO_01358	MGC138937	XM_588941	similar to zinc finger, CSL domain containing 2	-0.194952	0.0586317	16	-3.33	0.00428709	0.00745834	-1.14469
OLIGO_01359	PTPRA	NM_002836	protein tyrosine phosphatase, receptor type, A	-0.547618	0.0491838	16	-11.13	6.0409e-09	4.65982e-08	-1.46167
OLIGO_01360	THAP3	NM_138350	THAP domain containing, apoptosis associated protein 3	-0.110247	0.0348598	16	-3.16	0.00603367	0.0102154	-1.07941
OLIGO_01361	MGC127832	NM_001034450	similar to polymerase (DNA directed), eta	0.0944688	0.0521328	16	1.81	0.0887826	0.118879	1.06767
OLIGO_01362	KCTD13	NM_178863	potassium channel tetramerisation domain containing 13	0.134671	0.0316779	16	4.25	0.000609582	0.00126278	1.09784
OLIGO_01363			Transcribed locus	0.0587944	0.0381756	16	1.54	0.143078	0.182442	1.04159
OLIGO_01364	SLC25A26	NM_173471	solute carrier family 25, member 26	-0.189952	0.0357507	16	-5.31	6.99778e-05	0.000177657	-1.14073
OLIGO_01365	EIF2B4	NM_172195	eukaryotic translation initiation factor 2B, subunit 4 delta, 67kDa	0.092921	0.11028	16	0.84	0.411875	0.46957	1.06653
OLIGO_01366	LOC507622		similar to chromosome 13 open reading frame 14	-0.057799	0.0657836	16	-0.88	0.39261	0.450269	-1.04088
OLIGO_01367	RARS	NM_002887	arginyl-tRNA synthetase	0.241288	0.0433117	16	5.57	4.21889e-05	0.000112639	1.18205
OLIGO_01368		TC361327		-0.0219839	0.10282	16	-0.21	0.833397	0.859653	-1.01535
OLIGO_01369	LOC782907	XM_001251562	similar to PRDX3 protein	0.120967	0.0412779	16	2.93	0.00979905	0.0159489	1.08746
OLIGO_01370			Transcribed locus	1.02907	0.0469912	16	21.9	2.3523e-13	1.15165e-11	2.04071
OLIGO_01371	C20orf194		chromosome 20 open reading frame 194	-0.181479	0.0475576	16	-3.82	0.0015206	0.00289826	-1.13405
OLIGO_01372		TC389376		-0.0953345	0.0746375	16	-1.28	0.219721	0.267834	-1.06831
OLIGO_01373	LOC51255	NM_016494	hypothetical protein LOC51255	0.294094	0.0384385	16	7.65	9.84275e-07	3.91466e-06	1.22611
OLIGO_01374	UGP2	NM_001001521	UDP-glucose pyrophosphorylase 2	0.053439	0.0461909	16	1.16	0.264288	0.31663	1.03774
OLIGO_01375	NUP50	NM_007172	nucleoporin 50kDa	-0.0339002	0.045591	16	-0.74	0.467914	0.524874	-1.02378
OLIGO_01376	PIP5K1A	NM_003557	phosphatidylinositol-4-phosphate 5-kinase, type I, alpha	0.154086	0.0396599	16	3.89	0.00131417	0.00253763	1.11272
OLIGO_01377	NME1		non-metastatic cells 1, protein (NM23A) expressed in	-0.135049	0.0583104	16	-2.32	0.0341502	0.0498165	-1.09813
OLIGO_01378		TC346190		-0.0906543	0.0329741	16	-2.75	0.0142559	0.0224105	-1.06485
OLIGO_01379	CGGBP1	NM_001008390	CGG triplet repeat binding protein 1	0.305848	0.039535	16	7.74	8.54519e-07	3.4556e-06	1.23614
OLIGO_01380	NENF	NM_013349	neuron derived neurotrophic factor	0.0588545	0.0235583	16	2.5	0.0237577	0.0357457	1.04164
OLIGO_01381	H2AFX	NM_002105	H2A histone family, member X	0.320957	0.0360747	16	8.9	1.36064e-07	6.90787e-07	1.24916
OLIGO_01382	LOC511397		similar to DHHC domain-containing zinc finger protein	0.00638956	0.0865725	16	0.07	0.94208	0.952278	1.00444
OLIGO_01383	ZNF18	NM_144680	zinc finger protein 18	0.361673	0.0235811	16	15.34	5.47115e-11	9.30093e-10	1.28491
OLIGO_01384	LOC787108	XM_001254603	similar to BNIP3 protein	0.0451316	0.105205	16	0.43	0.673652	0.717999	1.03178
OLIGO_01385	ZFP36L1	NM_004926	zinc finger protein 36, C3H type-like 1	0.575525	0.0466557	16	12.34	1.37833e-09	1.34883e-08	1.49022
OLIGO_01386	C5orf13	NM_004772	chromosome 5 open reading frame 13	0.592963	0.0412191	16	14.39	1.42818e-10	2.04899e-09	1.50834
OLIGO_01387	MRPL9	NM_031420	mitochondrial ribosomal protein L9	-0.36072	0.0443739	16	-8.13	4.50264e-07	1.95626e-06	-1.28407
OLIGO_01388	MGC52110	NM_001008215	hypothetical protein MGC52110	-0.0794391	0.0508202	16	-1.56	0.137581	0.176246	-1.05661
OLIGO_01389	POFUT1		protein O-fucosyltransferase 1	0.188022	0.0347054	16	5.42	5.69486e-05	0.000147632	1.1392
OLIGO_01390		TC359671		-0.273931	0.0382732	16	-7.16	2.27774e-06	8.17841e-06	-1.2091
OLIGO_01391	KIAA1509	NM_001080414	KIAA1509	-0.322022	0.0532185	16	-6.05	1.68249e-05	4.93142e-05	-1.25008
OLIGO_01392	LOC618835	XM_883394	hypothetical LOC618835	0.184553	0.0407336	16	4.53	0.000341168	0.00074504	1.13646
OLIGO_01393	DOPEY1	NM_015018	dopey family member 1	-0.120061	0.0261068	16	-4.6	0.00029648	0.000656644	-1.08678
OLIGO_01394	GAB2	NM_080491	GRB2-associated binding protein 2	-0.371766	0.0311367	16	-11.94	2.21294e-09	2.00572e-08	-1.29394
OLIGO_01395	ELP4	NM_019040	elongation protein 4 homolog (S. cerevisiae)	-0.284686	0.0371759	16	-7.66	9.7321e-07	3.88113e-06	-1.21814
OLIGO_01396	EHBP1	NM_015252	EH domain binding protein 1	-0.981774	0.0468585	16	-20.95	4.66662e-13	1.91017e-11	-1.97489
OLIGO_01397	ARD1A	NM_003491	ARD1 homolog A, N-acetyltransferase (S. cerevisiae)	0.189727	0.0262902	16	7.22	2.05552e-06	7.47361e-06	1.14055
OLIGO_01398	LRRK2	NM_198578	leucine-rich repeat kinase 2	0.332385	0.051645	16	6.44	8.23126e-06	2.5944e-05	1.25909
OLIGO_01399	TOP2A	NM_001067	topoisomerase (DNA) II alpha 170kDa	1.38475	0.0691033	16	20.04	9.28686e-13	3.30998e-11	2.61127
OLIGO_01400	COPZ1	NM_016057	coatomer protein complex, subunit zeta 1	0.0682356	0.0345398	16	1.98	0.0657127	0.0904077	1.04843
OLIGO_01401		CN433364		0.029847	0.118394	16	0.25	0.804175	0.835359	1.0209
OLIGO_01402	GOLGA2	NM_004486	golgi autoantigen, golgin subfamily a, 2	-0.0989373	0.0354475	16	-2.79	0.0130793	0.0207231	-1.07098
OLIGO_01403	MRPS18B	NM_014046	mitochondrial ribosomal protein S18B	-0.272672	0.0354185	16	-7.7	9.09378e-07	3.65737e-06	-1.20804
OLIGO_01404	SLC7A11	NM_014331	solute carrier family 7, (cationic amino acid transporter, y+ system) member 11	-0.565125	0.0730663	16	-7.73	8.56932e-07	3.46325e-06	-1.47952
OLIGO_01405		CN433384		-0.0400792	0.121801	16	-0.33	0.746383	0.783963	-1.02817
OLIGO_01406	CDCA3	NM_031299	cell division cycle associated 3	0.251189	0.0427216	16	5.88	2.32742e-05	6.6e-05	1.19019
OLIGO_01407	LOC651211	XR_019241	similar to chromobox homolog 3	0.976999	0.0476323	16	20.51	6.48156e-13	2.46344e-11	1.96837
OLIGO_01408	LOC614135	XM_865505	similar to syntaxin 18	-0.275422	0.0989748	16	-2.78	0.0133064	0.0210367	-1.21035
OLIGO_01409	ANGPTL1	NM_004673	angiopoietin-like 1	-0.61036	0.0751668	16	-8.12	4.56842e-07	1.98094e-06	-1.52664
OLIGO_01410	FBXO11	NM_025133	F-box protein 11	0.0129328	0.0371715	16	0.35	0.732434	0.771369	1.009
OLIGO_01411	SLC9A6	NM_001042537	solute carrier family 9 (sodium/hydrogen exchanger), member 6	-0.403006	0.0516026	16	-7.81	7.56663e-07	3.10365e-06	-1.32226
OLIGO_01412	SYPL1	NM_182715	synaptophysin-like 1	0.384555	0.0384221	16	10.01	2.71388e-08	1.71281e-07	1.30546
OLIGO_01413	MAP2K1IP1	NM_021970	mitogen-activated protein kinase kinase 1 interacting protein 1	0.346404	0.0432304	16	8.01	5.43007e-07	2.31594e-06	1.27139
OLIGO_01414	IMMP1L	NM_144981	IMP1 inner mitochondrial membrane peptidase-like (S. cerevisiae)	0.284938	0.047084	16	6.05	1.6801e-05	4.92662e-05	1.21836
OLIGO_01415	PEO1	NM_021830	progressive external ophthalmoplegia 1	-0.0735159	0.0399017	16	-1.84	0.0840227	0.113042	-1.05228
OLIGO_01416	SNRPC	NM_003093	small nuclear ribonucleoprotein polypeptide C	0.257967	0.0274494	16	9.4	6.47083e-08	3.64345e-07	1.19579
OLIGO_01417	TMP21		transmembrane trafficking protein	-0.232151	0.0458797	16	-5.06	0.000115976	0.000280474	-1.17459
OLIGO_01418			Transcribed locus	0.195004	0.108997	16	1.79	0.0925487	0.123299	1.14473
OLIGO_01419	ANKRD46	NM_198401	ankyrin repeat domain 46	0.0722329	0.0410857	16	1.76	0.0978404	0.129529	1.05134
OLIGO_01420	PAPOLB	NM_020144	poly(A) polymerase beta (testis specific)	0.562481	0.0437311	16	12.86	7.48133e-10	8.07181e-09	1.47681
OLIGO_01421	CSTF3	NM_001033505	cleavage stimulation factor, 3' pre-RNA, subunit 3, 77kDa	0.502829	0.0526093	16	9.56	5.13455e-08	2.97831e-07	1.41699
OLIGO_01422	FTCD	NM_206965	formiminotransferase cyclodeaminase	-0.138352	0.0775806	16	-1.78	0.0935095	0.124442	-1.10065
OLIGO_01423		CN433460		0.11791	0.0344866	16	3.42	0.00351629	0.00620935	1.08516
OLIGO_01424			Transcribed locus	0.212983	0.0439907	16	4.84	0.000180401	0.000418746	1.15908
OLIGO_01425	CD200	NM_005944	CD200 molecule	-1.72549	0.0577231	16	-29.89	1.81475e-15	3.18304e-13	-3.30693
OLIGO_01426	TPX2	NM_012112	TPX2, microtubule-associated, homolog (Xenopus laevis)	0.83962	0.0605074	16	13.88	2.44166e-10	3.1464e-09	1.78958
OLIGO_01427	E2F7	NM_203394	E2F transcription factor 7	0.578109	0.132242	16	4.37	0.000474414	0.00100582	1.49289
OLIGO_01428	NOTCH1	NM_017617	Notch homolog 1, translocation-associated (Drosophila)	0.124176	0.0378606	16	3.28	0.00471537	0.00814774	1.08989
OLIGO_01429	EPHA4	NM_004438	EPH receptor A4	0.536496	0.0962968	16	5.57	4.21632e-05	0.000112605	1.45044
OLIGO_01430	GCH1	NM_001024070	GTP cyclohydrolase 1 (dopa-responsive dystonia)	-0.305367	0.063759	16	-4.79	0.000200621	0.000461686	-1.23573
OLIGO_01431	HCFC1	NM_005334	host cell factor C1 (VP16-accessory protein)	0.278947	0.0332943	16	8.38	3.0301e-07	1.38358e-06	1.21331
OLIGO_01432	SEMA3F	NM_004186	sema domain, immunoglobulin domain (Ig), short basic domain, secreted, (semaphorin) 3F	0.107722	0.0310669	16	3.47	0.00317458	0.00565869	1.07753
OLIGO_01433	BNC2	NM_017637	basonuclin 2	0.186833	0.0841361	16	2.22	0.0411655	0.0591456	1.13826
OLIGO_01434	CPEB4	NM_030627	cytoplasmic polyadenylation element binding protein 4	-0.0167705	0.0472745	16	-0.35	0.727412	0.76667	-1.01169
OLIGO_01435	LOC727936	NM_001080393	similar to CG9996-PA	-0.564171	0.0517546	16	-10.9	8.1661e-09	6.03918e-08	-1.47854
OLIGO_01436	TIAM1	NM_003253	T-cell lymphoma invasion and metastasis 1	0.542959	0.0493832	16	10.99	7.22835e-09	5.44535e-08	1.45696
OLIGO_01437	CEP27	NM_001076819	centrosomal protein 27kDa	0.435458	0.0650996	16	6.69	5.20156e-06	1.71787e-05	1.35234
OLIGO_01438	KIAA0101	NM_001015678	KIAA0101 protein	1.0538	0.0745563	16	14.13	1.85703e-10	2.52778e-09	2.07599
OLIGO_01439	IGF2BP1	NM_006546	insulin-like growth factor 2 mRNA binding protein 1	0.210579	0.160314	16	1.31	0.207526	0.254442	1.15715
OLIGO_01440	NRM	NM_007243	nurim (nuclear envelope membrane protein)	0.105364	0.0297144	16	3.55	0.00268981	0.00486655	1.07577
OLIGO_01441		CN432648		0.0560172	0.0657855	16	0.85	0.407049	0.464658	1.03959
OLIGO_01442	C16orf5		chromosome 16 open reading frame 5	-0.0664245	0.0450505	16	-1.47	0.159765	0.201569	-1.04712
OLIGO_01443	NGDN	NM_015514	neuroguidin, EIF4E binding protein	0.45759	0.0509861	16	8.97	1.21004e-07	6.23598e-07	1.37325
OLIGO_01444	RUNDC1	NM_173079	RUN domain containing 1	0.172224	0.0266102	16	6.47	7.7047e-06	2.44471e-05	1.12679
OLIGO_01445	F830021D11Rik	NM_001080769	RIKEN cDNA F830021D11 gene	0.114723	0.0374819	16	3.06	0.00746877	0.0124495	1.08277
OLIGO_01446	NMNAT2	NM_170706	nicotinamide nucleotide adenylyltransferase 2	-0.109373	0.0792863	16	-1.38	0.186728	0.231793	-1.07876
OLIGO_01447			Transcribed locus	0.154968	0.0493059	16	3.14	0.00628703	0.0106077	1.1134
OLIGO_01448		TC352559		-0.414727	0.0370756	16	-11.19	5.65305e-09	4.41718e-08	-1.33305
OLIGO_01449	SOX6	NM_017508	SRY (sex determining region Y)-box 6	-0.56425	0.0597799	16	-9.44	6.09774e-08	3.46427e-07	-1.47862
OLIGO_01450	NPPA	NM_006172	natriuretic peptide precursor A	-0.248305	0.0641218	16	-3.87	0.00135004	0.00260121	-1.18781
OLIGO_01451	APBB1	NM_145689	amyloid beta (A4) precursor protein-binding, family B, member 1 (Fe65)	-0.225665	0.0477897	16	-4.72	0.000230221	0.000523534	-1.16932
OLIGO_01452	ARID1A	NM_006015	AT rich interactive domain 1A (SWI-like)	0.318643	0.0368797	16	8.64	2.01471e-07	9.68066e-07	1.24716
OLIGO_01453	ERGIC2		ERGIC and golgi 2	0.0495508	0.0445089	16	1.11	0.282035	0.335497	1.03494
OLIGO_01454		CN432567		0.0550587	0.0403454	16	1.36	0.191239	0.236573	1.0389
OLIGO_01455			Full length insert cDNA clone ZE05E03	0.132568	0.0640794	16	2.07	0.0551202	0.0770498	1.09624
OLIGO_01456	POMT2	NM_013382	protein-O-mannosyltransferase 2	-0.270807	0.055902	16	-4.84	0.000179382	0.00041664	-1.20648
OLIGO_01457	AMIGO3	NM_198722	adhesion molecule with Ig-like domain 3	0.188421	0.0616261	16	3.06	0.00752002	0.0125239	1.13952
OLIGO_01458	LRRC49	NM_017691	leucine rich repeat containing 49	0.127977	0.116763	16	1.1	0.289285	0.343106	1.09276
OLIGO_01459	MAST1	NM_014975	microtubule associated serine/threonine kinase 1	-0.0613124	0.0359038	16	-1.71	0.107021	0.140672	-1.04341
OLIGO_01460		TC375194		-0.046388	0.0291282	16	-1.59	0.130824	0.16837	-1.03268
OLIGO_01461	ATP5G3	NM_001689	ATP synthase, H+ transporting, mitochondrial F0 complex, subunit C3 (subunit 9)	-0.081237	0.0485136	16	-1.67	0.11346	0.148283	-1.05792
OLIGO_01462	C16orf69	NM_153261	chromosome 16 open reading frame 69	0.182486	0.0604756	16	3.02	0.00817501	0.0135365	1.13484
OLIGO_01463		CN433819		-0.154555	0.0398151	16	-3.88	0.00132355	0.00255351	-1.11308
OLIGO_01464	CTNNBIP1		catenin, beta interacting protein 1	-0.265093	0.0342118	16	-7.75	8.37069e-07	3.39228e-06	-1.20171
OLIGO_01465	LOC653968	XM_943238	similar to chromosome 20 open reading frame 102	0.294689	0.0446576	16	6.6	6.12006e-06	1.99195e-05	1.22662
OLIGO_01466	LOC536155		similar to RALBP1 associated Eps domain containing 1	0.198926	0.0899005	16	2.21	0.0418001	0.0599469	1.14784
OLIGO_01467	ATP11A	NM_032189	ATPase, Class VI, type 11A	1.02033	0.0348229	16	29.3	2.48586e-15	4.01497e-13	2.02838
OLIGO_01468	NIPBL	NM_133433	Nipped-B homolog (Drosophila)	0.485859	0.0404098	16	12.02	2.00043e-09	1.83823e-08	1.40042
OLIGO_01469	HIAT1	NM_033055	hippocampus abundant transcript 1	0.302113	0.0388909	16	7.77	8.1035e-07	3.29508e-06	1.23295
OLIGO_01470	POLR3K	NM_016310	polymerase (RNA) III (DNA directed) polypeptide K, 12.3 kDa	0.102673	0.0333221	16	3.08	0.00715585	0.01197	1.07376
OLIGO_01471	LOC152217	XR_017724	hypothetical protein BC007882	-0.0107658	0.0478304	16	-0.23	0.824764	0.85214	-1.00749
OLIGO_01472			Transcribed locus	-0.132111	0.0383107	16	-3.45	0.00330467	0.00586533	-1.0959
OLIGO_01473	LRIG1	NM_015541	leucine-rich repeats and immunoglobulin-like domains 1	0.427831	0.0400701	16	10.68	1.09572e-08	7.79887e-08	1.34521
OLIGO_01474	LOC539294	XM_873269	similar to Phosphopantothenate--cysteine ligase (Phosphopantothenoylcysteine synthetase) (PPC synthetase)	-0.0830753	0.0383141	16	-2.17	0.0455593	0.0647776	-1.05927
OLIGO_01475			Transcribed locus	-0.00402683	0.0348278	16	-0.12	0.909391	0.924734	-1.0028
OLIGO_01476	FAM44A	NM_148894	family with sequence similarity 44, member A	0.374381	0.143587	16	2.61	0.0190547	0.0292098	1.29628
OLIGO_01477	PTGS1	NM_000962	prostaglandin-endoperoxide synthase 1 (prostaglandin G/H synthase and cyclooxygenase)	-0.355376	0.0350043	16	-10.15	2.22479e-08	1.43906e-07	-1.27932
OLIGO_01478	MTCH1	NM_014341	mitochondrial carrier homolog 1 (C. elegans)	0.31521	0.0307806	16	10.24	1.97138e-08	1.29794e-07	1.24419
OLIGO_01479	INTS8	NM_017864	integrator complex subunit 8	0.0264777	0.0400396	16	0.66	0.517838	0.572927	1.01852
OLIGO_01480	MB	NM_005368	myoglobin	0.132449	0.0370436	16	3.58	0.00252673	0.00460226	1.09615
OLIGO_01481	H1F0	NM_005318	H1 histone family, member 0	-0.0295957	0.0439899	16	-0.67	0.510685	0.566431	-1.02073
OLIGO_01482	LOC536815		similar to ROBO1 protein	-0.442005	0.0626287	16	-7.06	2.70898e-06	9.55857e-06	-1.35849
OLIGO_01483	WDR33		WD-repeat protein 33	-0.151279	0.0807998	16	-1.87	0.0795627	0.107664	-1.11055
OLIGO_01484	RNF170	NM_030954	ring finger protein 170	0.314447	0.0358005	16	8.78	1.61722e-07	8.01958e-07	1.24353
OLIGO_01485	NPPB	NM_002521	natriuretic peptide precursor B	0.0772304	0.0264295	16	2.92	0.00997211	0.0161987	1.05499
OLIGO_01486	C14orf133	NM_022067	chromosome 14 open reading frame 133	0.0261046	0.04035	16	0.65	0.526835	0.581716	1.01826
OLIGO_01487	C1orf50	NM_024097	chromosome 1 open reading frame 50	0.228902	0.0421924	16	5.43	5.61113e-05	0.000145775	1.17194
OLIGO_01488	TUBE1	NM_016262	tubulin, epsilon 1	-0.0221728	0.0337969	16	-0.66	0.521108	0.576064	-1.01549
OLIGO_01489	KEAP1	NM_203500	kelch-like ECH-associated protein 1	0.0241505	0.0312937	16	0.77	0.45152	0.508982	1.01688
OLIGO_01490	MYO9B	NM_004145	myosin IXB	0.0326114	0.0466999	16	0.7	0.495003	0.551084	1.02286
OLIGO_01491			Transcribed locus	-0.168155	0.0774124	16	-2.17	0.045215	0.0643502	-1.12362
OLIGO_01492	Tia1	NM_011585	cytotoxic granule-associated RNA binding protein 1	0.516981	0.037477	16	13.79	2.66524e-10	3.39491e-09	1.43096
OLIGO_01493			CDNA FLJ36574 fis, clone TRACH2012376	0.0347138	0.0552473	16	0.63	0.538651	0.592789	1.02435
OLIGO_01494	DLG3	NM_021120	discs, large homolog 3 (neuroendocrine-dlg, Drosophila)	0.699073	0.0527038	16	13.26	4.75865e-10	5.46318e-09	1.62346
OLIGO_01495	CBX2	NM_005189	chromobox homolog 2 (Pc class homolog, Drosophila)	0.173926	0.101324	16	1.72	0.105359	0.138694	1.12812
OLIGO_01496	LOC524220		similar to OTTHUMP00000016066	-0.513107	0.0519769	16	-9.87	3.2859e-08	2.0275e-07	-1.42712
OLIGO_01497	Six1	NM_009189	sine oculis-related homeobox 1 homolog (Drosophila)	-1.78058	0.0891137	16	-19.98	9.71026e-13	3.42511e-11	-3.43565
OLIGO_01498	SCARNA9	NR_002569	small Cajal body-specific RNA 9	0.0964061	0.0339202	16	2.84	0.0117708	0.0188192	1.06911
OLIGO_01499	MGC138004		similar to CG9288-PA	0.681203	0.102132	16	6.67	5.3851e-06	1.76968e-05	1.60348
OLIGO_01500	FAM80B	NM_020734	family with sequence similarity 80, member B	0.192906	0.0692014	16	2.79	0.0131737	0.0208552	1.14306
OLIGO_01501	GAS7	NM_201432	growth arrest-specific 7	-0.366423	0.0563303	16	-6.5	7.25777e-06	2.31899e-05	-1.28915
OLIGO_01502	TTC35	NM_014673	tetratricopeptide repeat domain 35	-0.263532	0.033754	16	-7.81	7.5961e-07	3.11297e-06	-1.20041
OLIGO_01503	HN1	NM_001002033	hematological and neurological expressed 1	-0.0755839	0.0304379	16	-2.48	0.0244865	0.0367422	-1.05379
OLIGO_01504	MAP3K7IP1	NM_006116	mitogen-activated protein kinase kinase kinase 7 interacting protein 1	0.115831	0.0283795	16	4.08	0.00086964	0.00174401	1.0836
OLIGO_01505	GPRC5C	NM_018653	G protein-coupled receptor, family C, group 5, member C	0.3591	0.0357407	16	10.05	2.57203e-08	1.63851e-07	1.28263
OLIGO_01506	SLC1A4	NM_003038	solute carrier family 1 (glutamate/neutral amino acid transporter), member 4	-0.0162501	0.0370532	16	-0.44	0.666844	0.711529	-1.01133
OLIGO_01507	MACF1	NM_033044	microtubule-actin crosslinking factor 1	0.422067	0.0347104	16	12.16	1.69848e-09	1.6007e-08	1.33985
OLIGO_01508	RXRG	NM_006917	retinoid X receptor, gamma	-2.93531	0.0898863	16	-32.66	4.50633e-16	1.15463e-13	-7.64921
OLIGO_01509	LOC784805	XM_001252116	hypothetical protein LOC784805	0.0653818	0.040801	16	1.6	0.12861	0.165795	1.04636
OLIGO_01510		CN432865		-0.236292	0.0810161	16	-2.92	0.0100871	0.0163654	-1.17796
OLIGO_01511			Transcribed locus	-0.498513	0.0550448	16	-9.06	1.07062e-07	5.61565e-07	-1.41276
OLIGO_01512	ZNF462	NM_021224	zinc finger protein 462	0.160687	0.0754648	16	2.13	0.0491076	0.0692805	1.11782
OLIGO_01513	SIAT10	NM_001002883	sialyltransferase ST3Gal-VI	-0.152851	0.0722928	16	-2.11	0.0505367	0.0711302	-1.11176
OLIGO_01514			Transcribed locus, strongly similar to NP_001073835.1 protein LOC786612 [Bos taurus]	0.140677	0.0480709	16	2.93	0.009883	0.0160737	1.10242
OLIGO_01515	NEFL	NM_006158	neurofilament, light polypeptide 68kDa	-0.199191	0.129552	16	-1.54	0.1437	0.183165	-1.14805
OLIGO_01516	TFAP4	NM_003223	transcription factor AP-4 (activating enhancer binding protein 4)	0.315171	0.0475508	16	6.63	5.80524e-06	1.89506e-05	1.24416
OLIGO_01517	DR1	NM_001938	down-regulator of transcription 1, TBP-binding (negative cofactor 2)	0.57291	0.0512279	16	11.18	5.67063e-09	4.42309e-08	1.48752
OLIGO_01518	LOC781149	XM_001249488	similar to AF-4	0.364401	0.039844	16	9.15	9.37465e-08	5.01982e-07	1.28735
OLIGO_01519	KIAA1598	NM_018330	KIAA1598	1.10252	0.0636668	16	17.32	8.70706e-12	2.00797e-10	2.1473
OLIGO_01520	RNF187	XM_928029	ring finger protein 187	0.458825	0.0345296	16	13.29	4.63506e-10	5.33978e-09	1.37442
OLIGO_01521			Transcribed locus	-0.403287	0.0405253	16	-9.95	2.93907e-08	1.83917e-07	-1.32252
OLIGO_01522			Transcribed locus	-0.0100244	0.171788	16	-0.06	0.95419	0.962773	-1.00697
OLIGO_01523	MGC128929	NM_001034386	hypothetical LOC510525	-0.043611	0.0902277	16	-0.48	0.635399	0.683048	-1.03069
OLIGO_01524	CEP57	NM_014679	centrosomal protein 57kDa	0.181015	0.0674309	16	2.68	0.0162822	0.0253198	1.13368
OLIGO_01525	SFRS10	NM_004593	splicing factor, arginine/serine-rich 10 (transformer 2 homolog, Drosophila)	0.676651	0.0426423	16	15.87	3.27712e-11	6.17251e-10	1.59842
OLIGO_01526	LOC505030	XM_581253	similar to over-expressed breast tumor protein	-0.686859	0.0702784	16	-9.77	3.77504e-08	2.28579e-07	-1.60977
OLIGO_01527	MOCS2	NM_004531	molybdenum cofactor synthesis 2	0.572074	0.0382809	16	14.94	8.0808e-11	1.29098e-09	1.48666
OLIGO_01528	RP11-11C5.2	NM_001071775	similar to RIKEN cDNA 2410129H14	0.26505	0.0453228	16	5.85	2.4723e-05	6.97504e-05	1.20168
OLIGO_01529	LOC532641	XM_611777	hypothetical LOC532641	0.155684	0.0331934	16	4.69	0.000245725	0.000554796	1.11395
OLIGO_01530			Transcribed locus	0.299132	0.0334545	16	8.94	1.27237e-07	6.50914e-07	1.2304
OLIGO_01531			Transcribed locus	0.267289	0.0670679	16	3.99	0.00106431	0.00209823	1.20354
OLIGO_01532	PIF1	NM_025049	PIF1 5'-to-3' DNA helicase homolog (S. cerevisiae)	-0.158301	0.0346974	16	-4.56	0.00031963	0.000702868	-1.11597
OLIGO_01533	HMGB3	NM_005342	high-mobility group box 3	0.552459	0.057571	16	9.6	4.85956e-08	2.84243e-07	1.46658
OLIGO_01534	D4ST1	NM_130468	dermatan 4 sulfotransferase 1	0.21657	0.0687483	16	3.15	0.00619268	0.0104618	1.16197
OLIGO_01535	ST6GALNAC4	NM_175039	ST6 (alpha-N-acetyl-neuraminyl-2,3-beta-galactosyl-1,3)-N-acetylgalactosaminide alpha-2,6-sialyltransferase 4	0.184974	0.0254101	16	7.28	1.84482e-06	6.78753e-06	1.1368
OLIGO_01536	DRG2	NM_001388	developmentally regulated GTP binding protein 2	-0.31	0.0605353	16	-5.12	0.000102619	0.000251195	-1.23971
OLIGO_01537	TSC2	NM_001077183	tuberous sclerosis 2	0.21085	0.0327786	16	6.43	8.28262e-06	2.60997e-05	1.15737
OLIGO_01538	LZTFL1	NM_020347	leucine zipper transcription factor-like 1	0.347735	0.100819	16	3.45	0.00329975	0.00585817	1.27256
OLIGO_01539	LOC537799		similar to bicaudal-C	0.212804	0.0942057	16	2.26	0.0382009	0.0551491	1.15894
OLIGO_01540	Atf2	NM_009715	activating transcription factor 2	0.251966	0.0484155	16	5.2	8.68922e-05	0.000216414	1.19083
OLIGO_01541	LOC513270	XM_590933	similar to nucleoporin 153kDa	0.19922	0.101135	16	1.97	0.066418	0.0913497	1.14808
OLIGO_01542	Rab35	NM_198163	RAB35, member RAS oncogene family	-0.0868571	0.0652016	16	-1.33	0.201482	0.247856	-1.06205
OLIGO_01543			Transcribed locus	-0.453935	0.157598	16	-2.88	0.0108756	0.0175183	-1.36977
OLIGO_01544	MGC137242		similar to DnaJ (Hsp40) homolog, subfamily C, member 17	-0.158638	0.0414628	16	-3.83	0.00148872	0.00284363	-1.11623
OLIGO_01545	TCEB1		transcription elongation factor B (SIII), polypeptide 1 (15kDa, elongin C)	-0.0045541	0.0826028	16	-0.06	0.956715	0.965012	-1.00316
OLIGO_01546	CDKN2AIP	NM_017632	CDKN2A interacting protein	0.0117903	0.0562165	16	0.21	0.836525	0.862143	1.00821
OLIGO_01547	VRK3		vaccinia related kinase 3	-0.213472	0.045091	16	-4.73	0.000224537	0.000511487	-1.15948
OLIGO_01548		CN433663		-0.417565	0.0844628	16	-4.94	0.000146609	0.000347274	-1.33567
OLIGO_01549			Transcribed locus	-0.133976	0.0455488	16	-2.94	0.00958089	0.0156245	-1.09731
OLIGO_01550	CDC5L		CDC5 cell division cycle 5-like (S. pombe)	0.45152	0.0629799	16	7.17	2.23082e-06	8.03386e-06	1.36748
OLIGO_01551	MGC142307	XM_001249787	similar to topoisomerase (DNA) III alpha	-0.0308373	0.0429329	16	-0.72	0.48295	0.539096	-1.0216
OLIGO_01552	DNAL4	NM_005740	dynein, axonemal, light chain 4	0.0957435	0.0416355	16	2.3	0.0352757	0.0512778	1.06862
OLIGO_01553	ALDH9A1	NM_000696	aldehyde dehydrogenase 9 family, member A1	-0.06992	0.0378326	16	-1.85	0.0831512	0.112017	-1.04966
OLIGO_01554	C7orf30	NM_138446	chromosome 7 open reading frame 30	0.20335	0.0458073	16	4.44	0.000412259	0.000884557	1.15137
OLIGO_01555	APRIN	NM_015032	androgen-induced proliferation inhibitor	-0.324825	0.0646197	16	-5.03	0.000124009	0.000297729	-1.25251
OLIGO_01556	PTX3	NM_002852	pentraxin-related gene, rapidly induced by IL-1 beta	-1.2181	0.0872428	16	-13.96	2.22806e-10	2.92515e-09	-2.3264
OLIGO_01557	CDK8	NM_001260	cyclin-dependent kinase 8	-0.0462559	0.0504971	16	-0.92	0.373261	0.430125	-1.03258
OLIGO_01558			Transcribed locus	0.209077	0.135934	16	1.54	0.143569	0.183016	1.15595
OLIGO_01559	KIAA1333	NM_017769	KIAA1333	0.0452073	0.0531037	16	0.85	0.407163	0.464748	1.03183
OLIGO_01560		TC347071		0.357828	0.0950222	16	3.77	0.00169068	0.00319124	1.2815
OLIGO_01561	PKNOX2	NM_022062	PBX/knotted 1 homeobox 2	-0.300848	0.0690018	16	-4.36	0.000485994	0.0010278	-1.23187
OLIGO_01562	Dlg1	XM_924132	discs, large homolog 1 (Drosophila)	0.0544583	0.0577551	16	0.94	0.359744	0.416212	1.03847
OLIGO_01563	PSME4	NM_014614	proteasome (prosome, macropain) activator subunit 4	0.104995	0.0558295	16	1.88	0.0783503	0.106208	1.07549
OLIGO_01564	C1QBP	NM_001212	complement component 1, q subcomponent binding protein	0.127912	0.0507999	16	2.52	0.0228334	0.0344645	1.09271
OLIGO_01565	PTHLH	NM_002820	parathyroid hormone-like hormone	0.649145	0.0843859	16	7.69	9.18512e-07	3.6855e-06	1.56824
OLIGO_01566	PTER	NM_001001484	phosphotriesterase related	-0.391933	0.0682105	16	-5.75	3.00684e-05	8.33137e-05	-1.31215
OLIGO_01567	SCFD1	NM_016106	sec1 family domain containing 1	-0.0609738	0.0701215	16	-0.87	0.397406	0.454943	-1.04317
OLIGO_01568	CALB2	NM_001740	calbindin 2, 29kDa (calretinin)	-0.0381984	0.0521165	16	-0.73	0.474195	0.531157	-1.02683
OLIGO_01569	NUDT1	NM_002452	nudix (nucleoside diphosphate linked moiety X)-type motif 1	-0.218712	0.0342533	16	-6.39	9.03545e-06	2.81462e-05	-1.16369
OLIGO_01570	GAP43	NM_002045	growth associated protein 43	-0.0361307	0.159299	16	-0.23	0.823444	0.851373	-1.02536
OLIGO_01571	ADFP		adipose differentiation-related protein	-0.915401	0.0516374	16	-17.73	6.09179e-12	1.52117e-10	-1.88609
OLIGO_01572	MIDN	NM_177401	midnolin	0.408172	0.0656244	16	6.22	1.22653e-05	3.71489e-05	1.327
OLIGO_01573	TMUB2	NM_001076674	transmembrane and ubiquitin-like domain containing 2	0.0722424	0.0549738	16	1.31	0.207333	0.25423	1.05135
OLIGO_01574	TIGD7	NM_033208	tigger transposable element derived 7	-0.140283	0.0787602	16	-1.78	0.09388	0.124834	-1.10212
OLIGO_01575	RBP1		retinol binding protein 1, cellular	0.258186	0.0773593	16	3.34	0.00417602	0.00727673	1.19597
OLIGO_01576	KRT5	NM_000424	keratin 5 (epidermolysis bullosa simplex, Dowling-Meara/Kobner/Weber-Cockayne types)	2.58398	0.0888214	16	29.09	2.78144e-15	4.01497e-13	5.9959
OLIGO_01577	C12orf38	NM_024809	chromosome 12 open reading frame 38	-0.126937	0.119344	16	-1.06	0.303289	0.357891	-1.09197
OLIGO_01578	ABLIM1	NM_002313	actin binding LIM protein 1	-1.04131	0.0582632	16	-17.87	5.3787e-12	1.37956e-10	-2.0581
OLIGO_01579	CFDP1	NM_006324	craniofacial development protein 1	-0.165727	0.043274	16	-3.83	0.00147722	0.0028245	-1.12173
OLIGO_01580			Transcribed locus	-0.515364	0.0709342	16	-7.27	1.89018e-06	6.93903e-06	-1.42935
OLIGO_01581	TRUB1		TruB pseudouridine (psi) synthase homolog 1 (E. coli)	0.156585	0.112811	16	1.39	0.184155	0.229049	1.11465
OLIGO_01582	SOX3	NM_005634	SRY (sex determining region Y)-box 3	-0.447809	0.0510504	16	-8.77	1.6456e-07	8.13901e-07	-1.36397
OLIGO_01583	YIPF3	NM_015388	Yip1 domain family, member 3	0.0877438	0.0332596	16	2.64	0.0178966	0.0275845	1.06271
OLIGO_01584			Transcribed locus	-0.258867	0.0472182	16	-5.48	5.01578e-05	0.000131545	-1.19654
OLIGO_01585	MAP3K9		Mitogen-activated protein kinase kinase kinase 9	-0.164268	0.0556628	16	-2.95	0.00938841	0.0153445	-1.1206
OLIGO_01586	NDUFB2		NADH dehydrogenase (ubiquinone) 1 beta subcomplex, 2, 8kDa	-0.162723	0.0544741	16	-2.99	0.00870958	0.0143233	-1.1194
OLIGO_01587	KIAA1833	XM_941317	hypothetical protein KIAA1833	0.157793	0.0365467	16	4.32	0.000530868	0.00111188	1.11558
OLIGO_01588	LOC783086		similar to leucine zipper-EF-hand containing transmembrane protein 1-like protein	0.333092	0.0589822	16	5.65	3.6374e-05	9.87549e-05	1.25971
OLIGO_01589			Transcribed locus	0.196766	0.0431065	16	4.56	0.000318106	0.000699866	1.14613
OLIGO_01590	TPR	NM_003292	translocated promoter region (to activated MET oncogene)	0.0174398	0.0588505	16	0.3	0.770782	0.805658	1.01216
OLIGO_01591		CN433011		0.066735	0.134664	16	0.5	0.626937	0.675265	1.04734
OLIGO_01592	HISPPD1	NM_015216	histidine acid phosphatase domain containing 1	-0.0885906	0.0591502	16	-1.5	0.153674	0.194605	-1.06333
OLIGO_01593	MGC137613	NM_001075512	similar to CG7071-PA	0.0945603	0.066622	16	1.42	0.174984	0.218648	1.06774
OLIGO_01594	C1QTNF6	NM_182486	C1q and tumor necrosis factor related protein 6	0.387505	0.0319399	16	12.13	1.75495e-09	1.64336e-08	1.30813
OLIGO_01595	RRM2B	NM_015713	ribonucleotide reductase M2 B (TP53 inducible)	-0.292115	0.0764631	16	-3.82	0.00150666	0.0028754	-1.22443
OLIGO_01596	CYP2C19	NM_000769	cytochrome P450, family 2, subfamily C, polypeptide 19	0.255723	0.20183	16	1.27	0.223279	0.271747	1.19393
OLIGO_01597			Transcribed locus	0.462296	0.0564846	16	8.18	4.12052e-07	1.81461e-06	1.37773
OLIGO_01598	LOC787322		similar to KIAA0980 protein	-0.36463	0.0535649	16	-6.81	4.21119e-06	1.42015e-05	-1.28755
OLIGO_01599	ACOT9	NM_001033583	acyl-CoA thioesterase 9	-0.380466	0.052649	16	-7.23	2.02106e-06	7.36252e-06	-1.30176
OLIGO_01600	ATP1A2	NM_000702	ATPase, Na+/K+ transporting, alpha 2 (+) polypeptide	-0.102025	0.132539	16	-0.77	0.452647	0.510079	-1.07328
OLIGO_01601	APOC2	NM_000483	apolipoprotein C-II	0.120108	0.150144	16	0.8	0.435457	0.493434	1.08682
OLIGO_01602	C1orf55	NM_152608	chromosome 1 open reading frame 55	0.131775	0.0781895	16	1.69	0.111327	0.145849	1.09564
OLIGO_01603			CDNA FLJ10946 fis, clone PLACE1000005	-0.156813	0.0813507	16	-1.93	0.0718473	0.0981249	-1.11482
OLIGO_01604	KIAA0427	NM_014772	KIAA0427	-0.234181	0.0401022	16	-5.84	2.51247e-05	7.07632e-05	-1.17624
OLIGO_01605	EXOSC9	NM_005033	exosome component 9	0.131102	0.0611819	16	2.14	0.0478475	0.06769	1.09513
OLIGO_01606			Transcribed locus	-0.128938	0.0282681	16	-4.56	0.000320332	0.000704061	-1.09349
OLIGO_01607		CN433084		-0.0113308	0.0998472	16	-0.11	0.911061	0.925863	-1.00788
OLIGO_01608	LOC116143	NM_138458	monad	-0.519443	0.0651011	16	-7.98	5.73753e-07	2.43225e-06	-1.4334
OLIGO_01609	WFIKKN1	NM_053284	WAP, follistatin/kazal, immunoglobulin, kunitz and netrin domain containing 1	-0.291342	0.0574587	16	-5.07	0.000113565	0.000275297	-1.22378
OLIGO_01610	HNRPR		heterogeneous nuclear ribonucleoprotein R	0.153609	0.0562516	16	2.73	0.0148085	0.0231886	1.11235
OLIGO_01611	TMEFF2	NM_016192	transmembrane protein with EGF-like and two follistatin-like domains 2	-0.137888	0.0890385	16	-1.55	0.141022	0.180184	-1.10029
OLIGO_01612	PBXIP1	NM_020524	pre-B-cell leukemia homeobox interacting protein 1	-0.480832	0.0912699	16	-5.27	7.65055e-05	0.000192571	-1.39555
OLIGO_01613	EMP1	NM_001423	epithelial membrane protein 1	-0.291615	0.0521561	16	-5.59	4.05602e-05	0.00010885	-1.22401
OLIGO_01614	LOC146517	XM_928464	hypothetical protein LOC146517	-0.212365	0.0404766	16	-5.25	7.98663e-05	0.00020022	-1.15859
OLIGO_01615	RUFY3	NM_014961	RUN and FYVE domain containing 3	0.149633	0.0409093	16	3.66	0.00212399	0.00393519	1.10929
OLIGO_01616	LOR	NM_000427	loricrin	0.0356489	0.059275	16	0.6	0.555989	0.609391	1.02502
OLIGO_01617	SR140	XM_940802	U2-associated SR140 protein	0.152021	0.0464619	16	3.27	0.00479433	0.00827016	1.11112
OLIGO_01618	FGF8	NM_033163	fibroblast growth factor 8 (androgen-induced)	-0.929549	0.0693195	16	-13.41	4.05157e-10	4.75011e-09	-1.90468
OLIGO_01619	HDHD2	NM_032124	haloacid dehalogenase-like hydrolase domain containing 2	0.0246204	0.0452237	16	0.54	0.593665	0.6444	1.01721
OLIGO_01620	LOC202051	XM_944767	hypothetical protein LOC202051	-0.308068	0.0415628	16	-7.41	1.47117e-06	5.57045e-06	-1.23805
OLIGO_01621	RSC1A1		regulatory solute carrier protein, family 1, member 1	-0.0374299	0.0636884	16	-0.59	0.564934	0.617868	-1.02628
OLIGO_01622	SH2D4A	NM_022071	SH2 domain containing 4A	0.231585	0.08932	16	2.59	0.0196272	0.0299904	1.17412
OLIGO_01623		CN433151		-0.186378	0.0947253	16	-1.97	0.0667026	0.0917032	-1.1379
OLIGO_01624	RAD23B	NM_002874	RAD23 homolog B (S. cerevisiae)	0.121888	0.0441083	16	2.76	0.0138474	0.0218176	1.08816
OLIGO_01625			Transcribed locus	-0.179681	0.0622507	16	-2.89	0.0107396	0.0173265	-1.13263
OLIGO_01626	LOC441019	XM_498969	hypothetical gene supported by X97260; BC070289	0.27781	0.0656233	16	4.23	0.000632738	0.00130626	1.21235
OLIGO_01627	MYH7	NM_000257	myosin, heavy chain 7, cardiac muscle, beta	0.355366	0.229175	16	1.55	0.140542	0.179692	1.27931
OLIGO_01628	ACTC1	NM_005159	actin, alpha, cardiac muscle 1	-0.193713	0.0707089	16	-2.74	0.0145421	0.0227983	-1.1437
OLIGO_01629	PPP3R1	NM_000945	protein phosphatase 3 (formerly 2B), regulatory subunit B, alpha isoform	0.437858	0.0466526	16	9.39	6.58907e-08	3.70374e-07	1.35459
OLIGO_01630	EIF4ENIF1	NM_019843	eukaryotic translation initiation factor 4E nuclear import factor 1	-0.326771	0.0497671	16	-6.57	6.49509e-06	2.10163e-05	-1.2542
OLIGO_01631	MGC137330		similar to DnaJ (Hsp40) homolog, subfamily B, member 4	-0.385217	0.0836631	16	-4.6	0.00029311	0.000649723	-1.30606
OLIGO_01632	CKAP2	NM_018204	cytoskeleton associated protein 2	0.936498	0.101674	15	9.21	1.45734e-07	7.32261e-07	1.91388
OLIGO_01633	FUT8	NM_178154	fucosyltransferase 8 (alpha (1,6) fucosyltransferase)	0.372288	0.0448857	16	8.29	3.46052e-07	1.55838e-06	1.2944
OLIGO_01634	PKN2	NM_006256	protein kinase N2	-0.0336195	0.0757613	16	-0.44	0.663162	0.70807	-1.02358
OLIGO_01635	MGC152214	XM_001251898	similar to gamma tubulin ring complex protein (76p gene)	-0.131364	0.0498996	16	-2.63	0.0181015	0.0278841	-1.09533
OLIGO_01636	FBL	NM_001436	fibrillarin	0.580359	0.0692607	16	8.38	3.02475e-07	1.38212e-06	1.49522
OLIGO_01637	RBBP5	NM_005057	retinoblastoma binding protein 5	0.165219	0.043143	16	3.83	0.00147762	0.00282486	1.12134
OLIGO_01638	EEF1E1	NM_001040599	eukaryotic translation elongation factor 1 epsilon 1	-0.184754	0.0356051	16	-5.19	8.95763e-05	0.000222389	-1.13662
OLIGO_01639	CNTROB	NM_053051	centrobin, centrosomal BRCA2 interacting protein	0.254075	0.0599958	16	4.23	0.000630803	0.00130267	1.19257
OLIGO_01640			Transcribed locus	0.400089	0.111247	16	3.6	0.00241752	0.00442034	1.31959
OLIGO_01641	SLC38A2	NM_018976	solute carrier family 38, member 2	0.892348	0.0426735	16	20.91	4.80956e-13	1.95625e-11	1.85619
OLIGO_01642	TNFRSF21	NM_014452	tumor necrosis factor receptor superfamily, member 21	0.588272	0.0414704	16	14.19	1.75999e-10	2.41838e-09	1.50344
OLIGO_01643	FUS	NM_004960	fusion (involved in t(12;16) in malignant liposarcoma)	0.902981	0.0720449	16	12.53	1.09269e-09	1.10857e-08	1.86993
OLIGO_01644	IFT57	NM_018010	intraflagellar transport 57 homolog (Chlamydomonas)	-0.0617029	0.0860046	16	-0.72	0.483448	0.539515	-1.0437
OLIGO_01645	PURB	NM_033224	purine-rich element binding protein B	0.489469	0.0589311	16	8.31	3.39724e-07	1.53339e-06	1.40393
OLIGO_01646	PIGY	NM_001042616	phosphatidylinositol glycan anchor biosynthesis, class Y	0.0861554	0.0476469	16	1.81	0.0894074	0.119619	1.06154
OLIGO_01647	PGLYRP1	NM_005091	peptidoglycan recognition protein 1	-0.299474	0.0413661	16	-7.24	1.97586e-06	7.2216e-06	-1.2307
OLIGO_01648	ZFP64	NM_022088	zinc finger protein 64 homolog (mouse)	-0.159991	0.0395364	16	-4.05	0.000935618	0.00186337	-1.11728
OLIGO_01649	LMO1	NM_002315	LIM domain only 1 (rhombotin 1)	-0.172676	0.215924	16	-0.8	0.435593	0.493545	-1.12715
OLIGO_01650	ABAT	NM_020686	4-aminobutyrate aminotransferase	0.193589	0.0957169	16	2.02	0.0601677	0.0833933	1.14361
OLIGO_01651	FNDC5	NM_153756	fibronectin type III domain containing 5	-0.22829	0.042401	16	-5.38	6.08412e-05	0.000156439	-1.17145
OLIGO_01652	NUDT21		nudix (nucleoside diphosphate linked moiety X)-type motif 21	0.271616	0.0569893	16	4.77	0.000210397	0.000482257	1.20716
OLIGO_01653	LOC790875		hypothetical protein LOC790875	-0.139406	0.0510023	16	-2.73	0.01473	0.0230738	-1.10145
OLIGO_01654	SPAST	NM_014946	spastin	0.0131077	0.0348236	16	0.38	0.711561	0.752296	1.00913
OLIGO_01655			Transcribed locus	0.106142	0.0845411	16	1.26	0.227322	0.276059	1.07635
OLIGO_01656	ACAD8	NM_001075551	acyl-Coenzyme A dehydrogenase family, member 8	-1.17701	0.0676643	16	-17.39	8.1322e-12	1.91192e-10	-2.26108
OLIGO_01657	MEF2C	NM_002397	MADS box transcription enhancer factor 2, polypeptide C (myocyte enhancer factor 2C)	-0.0275381	0.0490497	16	-0.56	0.582282	0.634017	-1.01927
OLIGO_01658			Transcribed locus	-0.442619	0.0567241	16	-7.8	7.65149e-07	3.13144e-06	-1.35907
OLIGO_01659	FOXA3	NM_004497	forkhead box A3	0.488358	0.0529494	16	9.22	8.36013e-08	4.53582e-07	1.40285
OLIGO_01660	C14orf129	NM_016472	chromosome 14 open reading frame 129	0.642444	0.0645788	16	9.95	2.95251e-08	1.84497e-07	1.56097
OLIGO_01661		CN434047		-0.0189072	0.121798	16	-0.16	0.878579	0.898777	-1.01319
OLIGO_01662	SLA/LP		soluble liver antigen/liver pancreas antigen	-0.062356	0.0645258	16	-0.97	0.348239	0.404773	-1.04417
OLIGO_01663	AYTL2	NM_024830	acyltransferase like 2	-0.0134823	0.0509382	16	-0.26	0.794637	0.827136	-1.00939
OLIGO_01664	LOC783091		hypothetical protein LOC783091	-0.127397	0.0544653	16	-2.34	0.0326348	0.047753	-1.09232
OLIGO_01665	SOX2	NM_003106	SRY (sex determining region Y)-box 2	-0.493295	0.0954485	16	-5.17	9.33747e-05	0.000230955	-1.40766
OLIGO_01666	RBM23	NM_018107	RNA binding motif protein 23	0.144367	0.0458019	16	3.15	0.00616955	0.0104254	1.10525
OLIGO_01667	PCCB	NM_000532	propionyl Coenzyme A carboxylase, beta polypeptide	-0.481945	0.0706062	16	-6.83	4.0744e-06	1.37923e-05	-1.39663
OLIGO_01668	MFN1	NM_033540	mitofusin 1	0.0837746	0.0511525	16	1.64	0.120989	0.157147	1.05979
OLIGO_01669			Transcribed locus	0.0239968	0.105152	16	0.23	0.822374	0.850533	1.01677
OLIGO_01670	CD37		CD37 molecule	-0.22513	0.0428236	16	-5.26	7.8209e-05	0.000196523	-1.16888
OLIGO_01671	LOC785543	XM_001251082	hypothetical protein LOC785543	0.250042	0.038532	16	6.49	7.46837e-06	2.38054e-05	1.18924
OLIGO_01672			Transcribed locus	-0.287643	0.093602	16	-3.07	0.00727926	0.0121611	-1.22064
OLIGO_01673			Transcribed locus	-0.610224	0.0981346	16	-6.22	1.23017e-05	3.72348e-05	-1.5265
OLIGO_01674		TC391345		0.13754	0.0902199	16	1.52	0.146907	0.186768	1.10003
OLIGO_01675	CBX3	XM_589459	chromobox homolog 3 (HP1 gamma homolog, Drosophila)	-0.350619	0.0893881	16	-3.92	0.001215	0.00236576	-1.27511
OLIGO_01676	MRPL19	NM_014763	mitochondrial ribosomal protein L19	-0.106112	0.0567571	16	-1.87	0.0799555	0.108118	-1.07632
OLIGO_01677	DKK2	NM_014421	dickkopf homolog 2 (Xenopus laevis)	-1.21514	0.0994655	16	-12.22	1.58681e-09	1.51593e-08	-2.32164
OLIGO_01678	SMURF2	NM_022739	SMAD specific E3 ubiquitin protein ligase 2	0.247242	0.0538721	16	4.59	0.000302276	0.00066803	1.18694
OLIGO_01679	GNAI3	NM_006496	guanine nucleotide binding protein (G protein), alpha inhibiting activity polypeptide 3	0.0704421	0.0353303	16	1.99	0.0635046	0.087588	1.05004
OLIGO_01680	MRC2	NM_006039	mannose receptor, C type 2	0.0479617	0.0801358	16	0.6	0.557882	0.611121	1.0338
OLIGO_01681			Transcribed locus	0.202537	0.0460528	16	4.4	0.000449175	0.000957104	1.15072
OLIGO_01682	CPE	NM_001873	carboxypeptidase E	-0.984064	0.0558039	16	-17.63	6.60173e-12	1.62412e-10	-1.97803
OLIGO_01683			CDNA clone IMAGE:5500261	0.0497648	0.0525006	16	0.95	0.357283	0.413617	1.0351
OLIGO_01684			Transcribed locus	-0.422632	0.0624747	16	-6.76	4.54172e-06	1.51887e-05	-1.34037
OLIGO_01685	CAMLG	NM_001745	calcium modulating ligand	0.384744	0.0483844	16	7.95	5.99707e-07	2.52208e-06	1.30563
OLIGO_01686		CN434140		0.0837868	0.0562044	16	1.49	0.155477	0.196682	1.0598
OLIGO_01687	LOC538789		similar to retinoblastoma-associated protein HEC	0.373056	0.0702949	16	5.31	7.08461e-05	0.000179656	1.29509
OLIGO_01688	STAT5B	NM_012448	signal transducer and activator of transcription 5B	-0.138299	0.0331671	16	-4.17	0.000722799	0.00147383	-1.10061
OLIGO_01689	TUBB1	NM_030773	tubulin, beta 1	0.0915851	0.155461	16	0.59	0.564007	0.617108	1.06554
OLIGO_01690	DMTF1	NM_021145	cyclin D binding myb-like transcription factor 1	0.0680419	0.0554031	16	1.23	0.237161	0.286564	1.04829
OLIGO_01691	Bmpr1a	NM_009758	bone morphogenetic protein receptor, type 1A	-0.0809006	0.0596167	16	-1.36	0.193614	0.239254	-1.05768
OLIGO_01692	EXOC6	NM_001013848	exocyst complex component 6	0.139117	0.07514	16	1.85	0.0826528	0.111436	1.10123
OLIGO_01693	LOC613276		hypothetical LOC613276	-0.0186635	0.0471245	16	-0.4	0.697302	0.739343	-1.01302
OLIGO_01694	MBD2	NM_003927	methyl-CpG binding domain protein 2	0.605265	0.0427155	16	14.17	1.7892e-10	2.44385e-09	1.52126
OLIGO_01695	CHMP4B	NM_176812	chromatin modifying protein 4B	0.153373	0.0366445	16	4.19	0.000699503	0.0014325	1.11217
OLIGO_01696	SREBF1		sterol regulatory element binding transcription factor 1	0.0371485	0.083908	16	0.44	0.663889	0.708732	1.02608
OLIGO_01697	LOC506450		similar to Cerebral cavernous malformation 2 homolog (human)	-0.179005	0.043459	16	-4.12	0.000804004	0.00162357	-1.1321
OLIGO_01698	Pbx1	NM_008783	pre B-cell leukemia transcription factor 1	0.0327567	0.0561266	16	0.58	0.567612	0.620336	1.02296
OLIGO_01699	METAP2	NM_006838	methionyl aminopeptidase 2	0.234718	0.0599503	16	3.92	0.0012336	0.00239707	1.17668
OLIGO_01700	IVNS1ABP	NM_006469	influenza virus NS1A binding protein	0.222895	0.0563316	16	3.96	0.00113009	0.00221475	1.16707
OLIGO_01701	PIGU	NM_080476	phosphatidylinositol glycan anchor biosynthesis, class U	0.631675	0.0454012	16	13.91	2.34738e-10	3.0606e-09	1.54936
OLIGO_01702	PCGF2	NM_007144	polycomb group ring finger 2	0.050999	0.0511173	16	1	0.333283	0.389128	1.03598
OLIGO_01703	CRYAA	NM_000394	crystallin, alpha A	-0.278682	0.048501	16	-5.75	3.00708e-05	8.33137e-05	-1.21309
OLIGO_01704	LOC534463		hypothetical LOC534463	0.141703	0.107615	16	1.32	0.20647	0.253335	1.10321
OLIGO_01705	TEX261	NM_144582	testis expressed 261	-0.107006	0.033453	16	-3.2	0.00559312	0.00954256	-1.07699
OLIGO_01706	PIGS	NM_001034216	phosphatidylinositol glycan anchor biosynthesis, class S	0.287344	0.0605634	16	4.74	0.000219871	0.000501955	1.22039
OLIGO_01707	KIF23	NM_138555	kinesin family member 23	0.529057	0.0563799	16	9.38	6.60542e-08	3.71115e-07	1.44299
OLIGO_01708	MLSTD2	NM_032228	male sterility domain containing 2	0.300839	0.0540262	16	5.57	4.24001e-05	0.000113124	1.23186
OLIGO_01709	MBD1	NM_015847	methyl-CpG binding domain protein 1	0.349486	0.0607747	16	5.75	2.98047e-05	8.26455e-05	1.27411
OLIGO_01710	GPR126	NM_198569	G protein-coupled receptor 126	0.140196	0.057829	16	2.42	0.0275513	0.0409151	1.10205
OLIGO_01711			Transcribed locus	0.582636	0.0796825	16	7.31	1.74507e-06	6.45997e-06	1.49758
OLIGO_01712	RRAGB	NM_016656	Ras-related GTP binding B	0.295635	0.0387865	16	7.62	1.03289e-06	4.08719e-06	1.22743
OLIGO_01713	KIAA0528	NM_014802	KIAA0528	0.345081	0.0872452	16	3.96	0.00113378	0.00222067	1.27022
OLIGO_01714	IREB2	NM_004136	iron-responsive element binding protein 2	0.0146288	0.0292139	16	0.5	0.623367	0.671692	1.01019
OLIGO_01715	MCPH1	NM_024596	microcephaly, primary autosomal recessive 1	0.204681	0.0846647	16	2.42	0.0279256	0.0414292	1.15243
OLIGO_01716	COL21A1	NM_030820	collagen, type XXI, alpha 1	-0.625309	0.169469	16	-3.69	0.00198459	0.00369966	-1.54254
OLIGO_01717	LOC614170	XM_865552	hypothetical LOC614170	0.242078	0.0960323	16	2.52	0.022703	0.0342795	1.18269
OLIGO_01718	HRBL	NM_006076	HIV-1 Rev binding protein-like	-0.0302352	0.0378621	16	-0.8	0.43624	0.494067	-1.02118
OLIGO_01719	LOC730358	XM_001131842	hypothetical protein LOC730358	-0.143154	0.0587059	16	-2.44	0.0267816	0.0398777	-1.10432
OLIGO_01720	LOC784675		similar to KIAA1462 protein	0.1506	0.0381775	16	3.94	0.00115926	0.00226656	1.11003
OLIGO_01721	NSUN6	NM_182543	NOL1/NOP2/Sun domain family, member 6	0.250034	0.0417133	16	5.99	1.87295e-05	5.42731e-05	1.18924
OLIGO_01722	RNASEH2B	NM_024570	ribonuclease H2, subunit B	0.450232	0.0480407	16	9.37	6.72104e-08	3.76355e-07	1.36626
OLIGO_01723	LOC509120		similar to RCC1-like protein	-0.214753	0.0964088	16	-2.23	0.040615	0.0583863	-1.16051
OLIGO_01724	LOC616265		hypothetical LOC616265	0.279106	0.0390716	16	7.14	2.33296e-06	8.35178e-06	1.21344
OLIGO_01725	C13orf7	NM_024546	chromosome 13 open reading frame 7	0.151213	0.0391266	16	3.86	0.00137214	0.00264186	1.1105
OLIGO_01726	COX17	NM_005694	COX17 cytochrome c oxidase assembly homolog (S. cerevisiae)	-0.367338	0.0551836	16	-6.66	5.51409e-06	1.80759e-05	-1.28997
OLIGO_01727			Transcribed locus	0.16746	0.0899518	16	1.86	0.0811223	0.109518	1.12308
OLIGO_01728	LOC784845	XM_001251970	hypothetical protein LOC784845	0.15306	0.121517	16	1.26	0.225889	0.274624	1.11193
OLIGO_01729	TIMM17A	NM_006335	translocase of inner mitochondrial membrane 17 homolog A (yeast)	0.105163	0.0357868	16	2.94	0.00963659	0.0157076	1.07562
OLIGO_01730	SPRR3	NM_005416	small proline-rich protein 3	-0.0905768	0.0875721	16	-1.03	0.316372	0.372	-1.0648
OLIGO_01731			Transcribed locus	-0.318457	0.0569878	16	-5.59	4.07993e-05	0.000109447	-1.247
OLIGO_01732			Transcribed locus	0.0202718	0.0921886	16	0.22	0.828734	0.855709	1.01415
OLIGO_01733	CHSY1	NM_014918	carbohydrate (chondroitin) synthase 1	0.114355	0.0420806	16	2.72	0.0152158	0.023787	1.08249
OLIGO_01734	ARHGAP17	NM_018054	Rho GTPase activating protein 17	0.0756315	0.0771094	16	0.98	0.341274	0.397584	1.05382
OLIGO_01735	LOC539899		similar to ryanodine receptor 3	-0.00671574	0.0441311	16	-0.15	0.88095	0.900853	-1.00467
OLIGO_01736	LOC614181		similar to KIAA1443 protein	-0.103256	0.0711595	16	-1.45	0.166091	0.208577	-1.07419
OLIGO_01737	LOC618020		hypothetical protein LOC618020	-0.0744498	0.0406058	16	-1.83	0.0854021	0.11477	-1.05296
OLIGO_01738		TC366704		0.225903	0.0472059	16	4.79	0.000202224	0.00046526	1.16951
OLIGO_01739	Lhx2		LIM homeobox protein 2	0.167302	0.0340188	16	4.92	0.000154481	0.000364163	1.12296
OLIGO_01740	Srxn1	NM_029688	sulfiredoxin 1 homolog (S. cerevisiae)	-0.515851	0.0733121	16	-7.04	2.81102e-06	9.88442e-06	-1.42984
OLIGO_01741	Abr	NM_198018	active BCR-related gene	-0.169441	0.0466287	16	-3.63	0.00223373	0.00412066	-1.12462
OLIGO_01742	NANP	NM_152667	N-acetylneuraminic acid phosphatase	-0.121896	0.0325197	16	-3.75	0.00175377	0.00330138	-1.08816
OLIGO_01743	RBM28	NM_018077	RNA binding motif protein 28	0.404851	0.0903806	16	4.48	0.00037937	0.000819825	1.32395
OLIGO_01744	FABP7	NM_001446	fatty acid binding protein 7, brain	0.27494	0.0657002	16	4.18	0.000700471	0.00143426	1.20994
OLIGO_01745	DNAPTP6	NM_015535	DNA polymerase-transactivated protein 6	0.00765494	0.058355	16	0.13	0.897269	0.91437	1.00532
OLIGO_01746	DDEF1	NM_018482	development and differentiation enhancing factor 1	0.00147941	0.0711041	16	0.02	0.983657	0.986858	1.00103
OLIGO_01747	CINP	NM_032630	cyclin-dependent kinase 2-interacting protein	-0.305788	0.0443043	16	-6.9	3.56001e-06	1.22042e-05	-1.23609
OLIGO_01748	COBL	NM_015198	cordon-bleu homolog (mouse)	0.14445	0.117003	16	1.23	0.234808	0.284058	1.10531
OLIGO_01749	IFT172	NM_015662	intraflagellar transport 172 homolog (Chlamydomonas)	-0.360971	0.0407098	16	-8.87	1.42407e-07	7.17721e-07	-1.28429
OLIGO_01750	LOC528919	XM_607355	similar to F-box and WD-40 domain protein 12	0.200684	0.0591443	16	3.39	0.00371369	0.0065327	1.14924
OLIGO_01751	HIGD1A	NM_014056	HIG1 domain family, member 1A	0.28884	0.0868898	16	3.32	0.00429454	0.00747024	1.22166
OLIGO_01752	PACSIN3	NM_016223	protein kinase C and casein kinase substrate in neurons 3	0.111837	0.0442954	16	2.52	0.0225207	0.0340235	1.0806
OLIGO_01753	C79267	NM_183148	expressed sequence C79267	-0.101434	0.0578923	16	-1.75	0.0988933	0.130792	-1.07284
OLIGO_01754	DLG7	NM_014750	discs, large homolog 7 (Drosophila)	0.979291	0.103464	16	9.47	5.86979e-08	3.35489e-07	1.9715
OLIGO_01755			Transcribed locus, strongly similar to XP_579813.1 hypothetical protein XP_579813 [Rattus norvegicus]	-0.125848	0.0733699	16	-1.72	0.105597	0.138993	-1.09115
OLIGO_01756	ENOPH1	NM_021204	enolase-phosphatase 1	0.387982	0.0572499	16	6.78	4.44446e-06	1.49161e-05	1.30856
OLIGO_01757	TRPS1	NM_014112	trichorhinophalangeal syndrome I	1.78165	0.0740051	16	24.07	5.3915e-14	3.82134e-12	3.4382
OLIGO_01758	LTBR	NM_002342	lymphotoxin beta receptor (TNFR superfamily, member 3)	0.113159	0.0515393	16	2.2	0.0432154	0.0617895	1.08159
OLIGO_01759	KDELC1	NM_024089	KDEL (Lys-Asp-Glu-Leu) containing 1	-0.0460302	0.0445599	16	-1.03	0.316969	0.372574	-1.03242
OLIGO_01760	PDE7B	NM_018945	phosphodiesterase 7B	-0.126054	0.0606191	16	-2.08	0.0540173	0.0756756	-1.0913
OLIGO_01761			CDNA FLJ12376 fis, clone MAMMA1002494	-0.15789	0.0305475	16	-5.17	9.32806e-05	0.000230765	-1.11565
OLIGO_01762	ZNF2	NM_001017396	zinc finger protein 2	0.0715966	0.0966316	16	0.74	0.469475	0.526225	1.05088
OLIGO_01763			CDNA clone IMAGE:5311370	0.44084	0.0414872	16	10.63	1.17265e-08	8.28649e-08	1.35739
OLIGO_01764	UVRAG	NM_003369	UV radiation resistance associated gene	-0.280546	0.0626512	16	-4.48	0.000380552	0.000822245	-1.21465
OLIGO_01765	Adamtsl3	XM_194370	ADAMTS-like 3	-1.0162	0.108549	16	-9.36	6.82234e-08	3.81384e-07	-2.02258
OLIGO_01766	MPZ	NM_000530	myelin protein zero (Charcot-Marie-Tooth neuropathy 1B)	-1.06195	0.112422	16	-9.45	6.03338e-08	3.43064e-07	-2.08775
OLIGO_01767	LOC505274	XM_611109	hypothetical LOC505274	-0.166945	0.108887	16	-1.53	0.144763	0.184378	-1.12268
OLIGO_01768	LOC523746	XR_028351	similar to Ribosomal protein kinase B (RSK-B)	-0.215742	0.0275114	16	-7.84	7.17755e-07	2.95848e-06	-1.1613
OLIGO_01769			Transcribed locus	0.0589918	0.0388716	16	1.52	0.148623	0.188769	1.04174
OLIGO_01770	SNX9	NM_016224	sorting nexin 9	-0.252088	0.0519069	16	-4.86	0.000174979	0.000407556	-1.19093
OLIGO_01771	BTBD8	NM_183242	BTB (POZ) domain containing 8	-0.158026	0.0703159	16	-2.25	0.0390735	0.0563535	-1.11576
OLIGO_01772	LOC144097	NM_138471	hypothetical protein BC007540	0.300416	0.11421	16	2.63	0.018182	0.0279893	1.2315
OLIGO_01773	ZBTB24	NM_014797	zinc finger and BTB domain containing 24	0.0203785	0.0654933	16	0.31	0.759701	0.795266	1.01423
OLIGO_01774	SMARCC1	NM_003074	SWI/SNF related, matrix associated, actin dependent regulator of chromatin, subfamily c, member 1	0.783097	0.0489225	16	16.01	2.87311e-11	5.53745e-10	1.72082
OLIGO_01775	SPRY1	NM_005841	sprouty homolog 1, antagonist of FGF signaling (Drosophila)	0.428488	0.0525597	16	8.15	4.33747e-07	1.89568e-06	1.34582
OLIGO_01776	APOM	NM_019101	apolipoprotein M	0.0732015	0.0807079	16	0.91	0.377868	0.434904	1.05205
OLIGO_01777	LOC538617		similar to KIAA0517 protein	-0.22792	0.059096	16	-3.86	0.00139527	0.00268134	-1.17114
OLIGO_01778			Transcribed locus	0.0520051	0.0786086	16	0.66	0.517662	0.57278	1.0367
OLIGO_01779	RIF1		RAP1 interacting factor homolog (yeast)	0.380495	0.106492	16	3.57	0.00254009	0.00462342	1.30179
OLIGO_01780	LOC514108		similar to Eukaryotic translation initiation factor 4E transporter (eIF4E transporter) (4E-T) (Eukaryotic translation initiation factor 4E nuclear import factor 1)	0.187066	0.0710676	16	2.63	0.0181139	0.0278966	1.13845
OLIGO_01781	ZFYVE26	NM_015346	zinc finger, FYVE domain containing 26	0.165247	0.0354833	16	4.66	0.000263033	0.000589757	1.12136
OLIGO_01782	APOO	NM_024122	apolipoprotein O	0.106459	0.0621702	16	1.71	0.106136	0.139619	1.07658
OLIGO_01783	TMEM185B	NR_000034	transmembrane protein 185B	0.290112	0.0391593	16	7.41	1.48023e-06	5.59597e-06	1.22273
OLIGO_01784	TMCC2		transmembrane and coiled-coil domain family 2	0.0307859	0.0603081	16	0.51	0.616688	0.665794	1.02157
OLIGO_01785			Transcribed locus	-0.0531092	0.0674924	16	-0.79	0.442845	0.500181	-1.0375
OLIGO_01786	LOC526616		similar to mKIAA1856 protein	-0.0746097	0.0719923	16	-1.04	0.315446	0.371014	-1.05308
OLIGO_01787	LDLRAD2	NM_001013693	low density lipoprotein receptor class A domain containing 2	0.0984867	0.0561065	16	1.76	0.098323	0.130103	1.07065
OLIGO_01788	DGAT2	NM_032564	diacylglycerol O-acyltransferase homolog 2 (mouse)	-3.55397	0.152979	16	-23.23	9.39449e-14	5.64989e-12	-11.745
OLIGO_01789	NUFIP1	NM_012345	nuclear fragile X mental retardation protein interacting protein 1	0.16786	0.0398631	16	4.21	0.000663207	0.00136259	1.12339
OLIGO_01790	EPHA5		EPH receptor A5	0.176655	0.0475246	16	3.72	0.00187338	0.00350516	1.13026
OLIGO_01791	NUCB1	NM_006184	nucleobindin 1	-0.291735	0.0332063	16	-8.79	1.61171e-07	7.99825e-07	-1.22411
OLIGO_01792	SERPINF2	NM_000934	serpin peptidase inhibitor, clade F (alpha-2 antiplasmin, pigment epithelium derived factor), member 2	-0.01275	0.161798	16	-0.08	0.938167	0.949119	-1.00888
OLIGO_01793	COL25A1		Collagen, type XXV, alpha 1	0.0745402	0.0707287	16	1.05	0.307589	0.362609	1.05303
OLIGO_01794	HDGF2	NM_032631	hepatoma-derived growth factor-related protein 2	0.0986558	0.0477311	16	2.07	0.0553199	0.0772882	1.07078
OLIGO_01795	PKD1	NM_000296	polycystic kidney disease 1 (autosomal dominant)	-0.215723	0.0593561	16	-3.63	0.00223111	0.00411697	-1.16129
OLIGO_01796			Transcribed locus	-0.29253	0.0938599	16	-3.12	0.00664374	0.0111712	-1.22479
OLIGO_01797	LOC617368		hypothetical LOC617368	-0.42259	0.0419843	16	-10.07	2.50837e-08	1.60217e-07	-1.34033
OLIGO_01798	SALL2	NM_005407	sal-like 2 (Drosophila)	0.65192	0.0604411	16	10.79	9.49038e-09	6.84298e-08	1.57126
OLIGO_01799	BRUNOL4		Bruno-like 4, RNA binding protein (Drosophila)	-0.0892283	0.076987	16	-1.16	0.26346	0.315752	-1.0638
OLIGO_01800	ZNF638	NM_001014972	zinc finger protein 638	-0.115918	0.0584414	16	-1.98	0.0647461	0.0891427	-1.08366
OLIGO_01801	LOC652725	XM_942350	similar to neuron navigator 3	0.156826	0.113485	16	1.38	0.185989	0.231006	1.11483
OLIGO_01802	D630040G17Rik	NM_178267	RIKEN cDNA D630040G17 gene	0.420961	0.0717843	16	5.86	2.39695e-05	6.77687e-05	1.33882
OLIGO_01803	THEX1	NM_153332	three prime histone mRNA exonuclease 1	0.400364	0.0438174	16	9.14	9.49487e-08	5.07874e-07	1.31984
OLIGO_01804	BAX	NM_138761	BCL2-associated X protein	-0.493513	0.0659123	16	-7.49	1.29506e-06	4.99031e-06	-1.40787
OLIGO_01805			Transcribed locus	0.0219491	0.081999	16	0.27	0.792369	0.82541	1.01533
OLIGO_01806	LOC510763		similar to myosin binding protein C, slow type	-0.134488	0.185165	16	-0.73	0.478137	0.534938	-1.0977
OLIGO_01807	TLOC1	NM_003262	translocation protein 1	0.165823	0.0417625	16	3.97	0.00109783	0.00215726	1.12181
OLIGO_01808	TRPM4	NM_017636	transient receptor potential cation channel, subfamily M, member 4	0.31821	0.0455259	16	6.99	3.05078e-06	1.06338e-05	1.24678
OLIGO_01809	Zfp650	NM_001081548	zinc finger protein 650	0.164729	0.0594237	16	2.77	0.0136011	0.0214601	1.12096
OLIGO_01810			Transcribed locus	-0.0879426	0.0963516	16	-0.91	0.374935	0.431828	-1.06285
OLIGO_01811	MAFG	NM_032711	v-maf musculoaponeurotic fibrosarcoma oncogene homolog G (avian)	0.317388	0.088103	16	3.6	0.00238677	0.00437256	1.24607
OLIGO_01812	GDAP1	NM_018972	ganglioside-induced differentiation-associated protein 1	-0.303547	0.0516865	16	-5.87	2.35792e-05	6.67934e-05	-1.23418
OLIGO_01813			Transcribed locus	-0.243455	0.0444877	16	-5.47	5.11439e-05	0.000133881	-1.18382
OLIGO_01814			Transcribed locus	0.601026	0.0474563	16	12.66	9.38392e-10	9.75928e-09	1.51679
OLIGO_01815	EVPL	NM_001988	envoplakin	-0.333608	0.0875507	16	-3.81	0.00153843	0.00292803	-1.26016
OLIGO_01816			CDNA clone IMAGE:5269446	0.16903	0.047058	16	3.59	0.00244036	0.0044578	1.1243
OLIGO_01817			Transcribed locus	0.0093709	0.0880241	16	0.11	0.916542	0.930445	1.00652
OLIGO_01818	Csnk2a2	XM_991797	casein kinase 2, alpha prime polypeptide	0.252125	0.0491783	16	5.13	0.000101438	0.000248443	1.19096
OLIGO_01819	ODF2L	NM_020729	outer dense fiber of sperm tails 2-like	0.111854	0.0379799	16	2.95	0.00950719	0.0155215	1.08062
OLIGO_01820			CDNA FLJ36910 fis, clone BRACE2003845	-0.0293973	0.100219	16	-0.29	0.773039	0.807748	-1.02059
OLIGO_01821	CENTD3	NM_022481	centaurin, delta 3	-0.0370691	0.0392358	16	-0.94	0.358823	0.415219	-1.02603
OLIGO_01822		CN432543		-0.184312	0.0569058	16	-3.24	0.00513967	0.00883142	-1.13628
OLIGO_01823		CN432585		-0.530793	0.050585	16	-10.49	1.40032e-08	9.67094e-08	-1.44472
OLIGO_01824			Transcribed locus	0.11003	0.0943128	16	1.17	0.260449	0.312454	1.07925
OLIGO_01825		TC385224		-0.148708	0.0787021	16	-1.89	0.0770845	0.104663	-1.10858
OLIGO_01826	PIP5K2B	NM_003559	phosphatidylinositol-4-phosphate 5-kinase, type II, beta	-0.0439522	0.0469764	16	-0.94	0.363375	0.419974	-1.03093
OLIGO_01827	LOC614746	XM_866345	similar to eukaryotic translation initiation factor 2A	-0.078653	0.0814795	16	-0.97	0.348754	0.405159	-1.05603
OLIGO_01828	DHRSX	NM_145177	dehydrogenase/reductase (SDR family) X-linked	-0.0697021	0.0364445	16	-1.91	0.0738775	0.100732	-1.0495
OLIGO_01829	PLCL2	NM_015184	phospholipase C-like 2	-0.198603	0.0441064	16	-4.5	0.000361436	0.00078452	-1.14759
OLIGO_01830			Transcribed locus	-0.175552	0.0631176	16	-2.78	0.0133446	0.0210906	-1.1294
OLIGO_01831	MPZL1	NM_003953	myelin protein zero-like 1	-0.214141	0.0599152	16	-3.57	0.00253436	0.00461362	-1.16001
OLIGO_01833	USP53	NM_019050	ubiquitin specific peptidase 53	-0.9093	0.0674747	16	-13.48	3.76594e-10	4.51096e-09	-1.87813
OLIGO_01834	LOC509972		similar to Ocil/Clrb-like protein	0.206	0.0455657	16	4.52	0.000348143	0.000758399	1.15349
OLIGO_01835	LOC536636		similar to cGMP-inhibited cAMP phosphodiesterase	0.16926	0.101336	16	1.67	0.114306	0.14927	1.12448
OLIGO_01836	LOC788914		similar to KIAA0523 protein	0.086577	0.0788206	16	1.1	0.288282	0.342222	1.06185
OLIGO_01837	KLF5	NM_001730	Kruppel-like factor 5 (intestinal)	2.52027	0.120281	16	20.95	4.66216e-13	1.91017e-11	5.73689
OLIGO_01838	Foxc2	NM_013519	forkhead box C2	-0.115551	0.0618025	16	-1.87	0.079942	0.108111	-1.08339
OLIGO_01839	LOC785059	XM_001252618	hypothetical protein LOC785059	-0.103802	0.0345513	16	-3	0.00840378	0.0138738	-1.0746
OLIGO_01840	REEP3	NM_001001330	receptor accessory protein 3	0.210548	0.0421724	16	4.99	0.000132848	0.000316886	1.15713
OLIGO_01841	CNR1	NM_033181	cannabinoid receptor 1 (brain)	-0.509048	0.0604943	16	-8.41	2.86069e-07	1.31822e-06	-1.42311
OLIGO_01842	LOC532711		similar to family with sequence similarity 98, member B	0.32138	0.0979279	16	3.28	0.00469588	0.00811619	1.24953
OLIGO_01843			Transcribed locus	-0.371756	0.102546	16	-3.63	0.00227449	0.00418944	-1.29393
OLIGO_01844		TC353830		-0.185415	0.0589333	16	-3.15	0.00624507	0.0105436	-1.13714
OLIGO_01845		CN435626		0.595661	0.0920183	16	6.47	7.6883e-06	2.44067e-05	1.51117
OLIGO_01846	H2AFV	NM_012412	H2A histone family, member V	0.742745	0.0553473	16	13.42	4.00684e-10	4.71017e-09	1.67336
OLIGO_01847	BMI1	NM_005180	BMI1 polycomb ring finger oncogene	0.1227	0.0553946	16	2.22	0.0416154	0.0597078	1.08877
OLIGO_01848	LOC508153		similar to Myeloid-associated differentiation marker	0.157965	0.0715574	16	2.21	0.0422247	0.0604904	1.11571
OLIGO_01849	LOC781852	XM_001249890	hypothetical protein LOC781852	0.320149	0.064892	16	4.93	0.000149671	0.000353957	1.24846
OLIGO_01850				-0.154601	0.0530595	16	-2.91	0.0101476	0.0164535	-1.11311
OLIGO_01851	LOC539221		hypothetical LOC539221	-0.14438	0.0898528	16	-1.61	0.127639	0.164783	-1.10526
OLIGO_01852	MGC140631		hypothetical protein LOC783110	-0.116216	0.0854897	16	-1.36	0.192868	0.238388	-1.08389
OLIGO_01853	Plekha7	NM_172743	pleckstrin homology domain containing, family A member 7	-0.323645	0.106712	16	-3.03	0.00791719	0.013131	-1.25149
OLIGO_01854		CN435670		0.0750957	0.139411	16	0.54	0.597533	0.64828	1.05343
OLIGO_01855	FAM101B	NM_182705	family with sequence similarity 101, member B	0.21192	0.0534511	16	3.96	0.00111146	0.00218244	1.15823
OLIGO_01856	HBBP1	NR_001589	hemoglobin, beta pseudogene 1	-0.139698	0.0866514	16	-1.61	0.12647	0.163433	-1.10167
OLIGO_01857	RGN	NM_004683	regucalcin (senescence marker protein-30)	-0.356059	0.166018	16	-2.14	0.0476757	0.0674829	-1.27993
OLIGO_01858			Transcribed locus	0.00447004	0.117697	16	0.04	0.970174	0.976063	1.0031
OLIGO_01859	TPM3	NM_152263	tropomyosin 3	0.918944	0.0668245	16	13.75	2.79146e-10	3.52186e-09	1.89073
OLIGO_01860	C15orf15	NM_016304	chromosome 15 open reading frame 15	0.0813604	0.0530738	16	1.53	0.144818	0.18443	1.05802
OLIGO_01861	SLC19A3	NM_025243	solute carrier family 19, member 3	-0.234551	0.0844656	16	-2.78	0.0134681	0.0212703	-1.17654
OLIGO_01862	LOC518906	XM_597109	similar to Probable G-protein coupled receptor 153 (G-protein coupled receptor PGR1)	-0.288215	0.0517724	16	-5.57	4.25177e-05	0.000113415	-1.22113
OLIGO_01863	LOC509768		GTPase-like protein	0.0931523	0.0551944	16	1.69	0.11086	0.1453	1.0667
OLIGO_01864	CIC	NM_015125	capicua homolog (Drosophila)	0.58097	0.104876	16	5.54	4.48512e-05	0.000118874	1.49585
OLIGO_01865	LOC507932		similar to COP9 complex subunit 3	0.0141242	0.129422	16	0.11	0.914454	0.928671	1.00984
OLIGO_01866	ECE1		endothelin converting enzyme 1	-0.167015	0.0339797	16	-4.92	0.00015536	0.00036617	-1.12273
OLIGO_01867	MGC138004	NM_001045956	similar to CG9288-PA	0.058325	0.0670677	16	0.87	0.397354	0.454922	1.04126
OLIGO_01868	LRPPRC	NM_133259	leucine-rich PPR-motif containing	-0.203989	0.0438108	16	-4.66	0.000263522	0.000590553	-1.15188
OLIGO_01869	DDB2	NM_000107	damage-specific DNA binding protein 2, 48kDa	-0.275994	0.0324453	16	-8.51	2.47861e-07	1.15605e-06	-1.21083
OLIGO_01870	C6orf72	NM_138785	chromosome 6 open reading frame 72	0.0933258	0.0442721	16	2.11	0.051152	0.0719502	1.06683
OLIGO_01871	UNC13A	NM_001080421	unc-13 homolog A (C. elegans)	-0.161448	0.0739462	16	-2.18	0.0442535	0.0631513	-1.11841
OLIGO_01872	ABCA2	NM_001606	ATP-binding cassette, sub-family A (ABC1), member 2	0.139383	0.0382697	16	3.64	0.00219498	0.00405594	1.10143
OLIGO_01873	LOC614264		similar to homeobox A6	-0.74317	0.0805319	16	-9.23	8.29672e-08	4.50326e-07	-1.67385
OLIGO_01874	MRPL21	NM_181514	mitochondrial ribosomal protein L21	-0.324593	0.0461697	16	-7.03	2.84044e-06	9.97463e-06	-1.25231
OLIGO_01875	LRRC17	NM_005824	leucine rich repeat containing 17	0.82703	0.194925	15	4.24	0.000708925	0.00144888	1.77403
OLIGO_01876	GPR177	NM_024911	G protein-coupled receptor 177	1.2496	0.0708228	16	17.64	6.54654e-12	1.61932e-10	2.37776
OLIGO_01877	APLN	NM_017413	apelin, AGTRL1 ligand	0.502341	0.0777311	16	6.46	7.84067e-06	2.48369e-05	1.41651
OLIGO_01878		CN435533		-0.629703	0.088831	16	-7.09	2.56538e-06	9.10762e-06	-1.54725
OLIGO_01879	HERC6	NM_017912	hect domain and RLD 6	0.356356	0.0569029	16	6.26	1.133e-05	3.45132e-05	1.28019
OLIGO_01880	NCOA3	NM_181659	nuclear receptor coactivator 3	0.0181721	0.0797902	16	0.23	0.822726	0.850831	1.01268
OLIGO_01881	WRNIP1	NM_020135	Werner helicase interacting protein 1	0.0724188	0.0384687	16	1.88	0.0780778	0.105871	1.05148
OLIGO_01882	PRMT6	NM_018137	protein arginine methyltransferase 6	0.046529	0.143847	16	0.32	0.750535	0.786975	1.03278
OLIGO_01883	ALCAM	NM_001627	activated leukocyte cell adhesion molecule	1.24807	0.0639845	16	19.51	1.40679e-12	4.59487e-11	2.37524
OLIGO_01884	ACTN2	NM_001103	actinin, alpha 2	0.00249812	0.1176	16	0.02	0.983315	0.986718	1.00173
OLIGO_01885	SPBC25		spindle pole body component 25 homolog (S. cerevisiae)	0.510303	0.0641903	16	7.95	6.01635e-07	2.52893e-06	1.42435
OLIGO_01886	MYH10	NM_005964	myosin, heavy chain 10, non-muscle	0.631573	0.0657079	16	9.61	4.75145e-08	2.78903e-07	1.54925
OLIGO_01887	PRPF19	NM_014502	PRP19/PSO4 pre-mRNA processing factor 19 homolog (S. cerevisiae)	0.328657	0.0386302	16	8.51	2.47346e-07	1.15405e-06	1.25584
OLIGO_01888	Kng2	NM_201375	kininogen 2	-0.263652	0.250353	16	-1.05	0.307931	0.362924	-1.20051
OLIGO_01889	LOC530659		similar to integral inner nuclear membrane protein MAN1	0.101163	0.0522821	16	1.93	0.0708766	0.096899	1.07264
OLIGO_01890	LOC732171	XR_015745	similar to glutaredoxin 5	0.0480467	0.0447549	16	1.07	0.298948	0.353302	1.03386
OLIGO_01891	CAP2	NM_006366	CAP, adenylate cyclase-associated protein, 2 (yeast)	-0.213329	0.0943244	16	-2.26	0.0379983	0.0548924	-1.15936
OLIGO_01892	DVL2	NM_004422	dishevelled, dsh homolog 2 (Drosophila)	-0.0861037	0.0365319	16	-2.36	0.0314996	0.0461581	-1.0615
OLIGO_01893		CN435699		-0.023346	0.0483117	16	-0.48	0.635473	0.683072	-1.01631
OLIGO_01894	ZNF330	NM_014487	zinc finger protein 330	0.573593	0.0557359	16	10.29	1.83955e-08	1.22207e-07	1.48823
OLIGO_01896	APLP1	NM_005166	amyloid beta (A4) precursor-like protein 1	-0.443412	0.0960108	16	-4.62	0.000284799	0.000633736	-1.35982
OLIGO_01897	THBS2	NM_003247	thrombospondin 2	1.27116	0.148963	16	8.53	2.37665e-07	1.11201e-06	2.41356
OLIGO_01898	SH3KBP1	NM_031892	SH3-domain kinase binding protein 1	0.257611	0.0586595	16	4.39	0.000455087	0.000968613	1.1955
OLIGO_01899			Transcribed locus	-0.0931827	0.081059	16	-1.15	0.267217	0.319648	-1.06672
OLIGO_01900	USH1G	NM_173477	Usher syndrome 1G (autosomal recessive)	0.387934	0.0332216	16	11.68	3.0513e-09	2.61527e-08	1.30852
OLIGO_01901	ARFRP1	NM_003224	ADP-ribosylation factor related protein 1	0.371359	0.0450456	16	8.24	3.74683e-07	1.67001e-06	1.29357
OLIGO_01902		CN435217		0.0939333	0.0960016	16	0.98	0.342413	0.398735	1.06728
OLIGO_01903	TENC1	NM_198316	tensin like C1 domain containing phosphatase (tensin 2)	-0.436422	0.0636001	16	-6.86	3.82127e-06	1.30257e-05	-1.35324
OLIGO_01904	LPHN3	NM_015236	latrophilin 3	0.199316	0.0741153	16	2.69	0.0161225	0.0250833	1.14815
OLIGO_01905	NUDT5	NM_014142	nudix (nucleoside diphosphate linked moiety X)-type motif 5	-0.226911	0.0795914	16	-2.85	0.0115582	0.0185188	-1.17033
OLIGO_01906	PIM3	XM_938171	pim-3 oncogene	-0.131289	0.0692077	16	-1.9	0.0760247	0.103372	-1.09527
OLIGO_01907	FAM3D	NM_138805	family with sequence similarity 3, member D	-0.402746	0.0384519	16	-10.47	1.43664e-08	9.87762e-08	-1.32202
OLIGO_01908	RALB	NM_002881	v-ral simian leukemia viral oncogene homolog B (ras related; GTP binding protein)	-0.0589082	0.0380267	16	-1.55	0.140902	0.180049	-1.04168
OLIGO_01909	STRN3	NM_014574	striatin, calmodulin binding protein 3	0.677088	0.0503161	16	13.46	3.84725e-10	4.5671e-09	1.59891
OLIGO_01910	TNS3	NM_022748	tensin 3	0.519679	0.0797274	16	6.52	7.08424e-06	2.27066e-05	1.43364
OLIGO_01911	FLJ31951	NM_144726	hypothetical protein FLJ31951	0.524273	0.0510137	16	10.28	1.87539e-08	1.24226e-07	1.43821
OLIGO_01912	ARCN1	NM_001655	archain 1	0.249141	0.042024	16	5.93	2.12081e-05	6.06731e-05	1.1885
OLIGO_01913	SFRS1	NM_001078166	splicing factor, arginine/serine-rich 1 (splicing factor 2, alternate splicing factor)	0.382492	0.0546465	16	7	2.99917e-06	1.04765e-05	1.30359
OLIGO_01914	MRPS28	NM_014018	mitochondrial ribosomal protein S28	-0.130499	0.0500159	16	-2.61	0.0189847	0.0291126	-1.09467
OLIGO_01915	EPN2	XM_880030	epsin 2	0.0958639	0.0403472	16	2.38	0.0303336	0.0445973	1.06871
OLIGO_01916	ACTL6A	NM_004301	actin-like 6A	0.501919	0.0569799	16	8.81	1.55582e-07	7.75281e-07	1.4161
OLIGO_01917	CREBZF	NM_001039618	CREB/ATF bZIP transcription factor	0.148057	0.0585454	16	2.53	0.0223338	0.0337912	1.10808
OLIGO_01918	LOC537280		similar to solute carrier 19A3	-0.0239075	0.0475215	16	-0.5	0.621757	0.670338	-1.01671
OLIGO_01919	CD46	NM_172352	CD46 molecule, complement regulatory protein	0.662884	0.0513296	16	12.91	7.0513e-10	7.65767e-09	1.58324
OLIGO_01920	PPP1R3E	XM_927029	protein phosphatase 1, regulatory (inhibitor) subunit 3E	-0.126287	0.0599775	16	-2.11	0.0513899	0.0722619	-1.09148
OLIGO_01921	COL12A1	NM_004370	collagen, type XII, alpha 1	-0.550413	0.06092	15	-9.04	1.86638e-07	9.07621e-07	-1.4645
OLIGO_01922	TRIO	NM_007118	triple functional domain (PTPRF interacting)	0.0425347	0.0356794	15	1.19	0.251727	0.302785	1.02992
OLIGO_01923	LOC506431		similar to hedgehog acyltransferase	0.417616	0.0486065	15	8.59	3.53739e-07	1.58949e-06	1.33572
OLIGO_01924	ADCY2	NM_020546	adenylate cyclase 2 (brain)	0.141645	0.0840138	15	1.69	0.112484	0.147168	1.10316
OLIGO_01925	ABCF1	NM_001090	ATP-binding cassette, sub-family F (GCN20), member 1	0.234521	0.0464423	16	5.05	0.000118393	0.000285695	1.17652
OLIGO_01926			MRNA; cDNA DKFZp564G1162 (from clone DKFZp564G1162)	0.100943	0.10554	15	0.96	0.354012	0.410188	1.07247
OLIGO_01927			Transcribed locus	-0.102519	0.141892	15	-0.72	0.481091	0.537564	-1.07365
OLIGO_01928	2007-09-05	NM_002688	septin 5	-0.0477874	0.0449328	15	-1.06	0.304364	0.359031	-1.03368
OLIGO_01929	ACTR10	NM_018477	actin-related protein 10 homolog (S. cerevisiae)	0.199001	0.0564939	15	3.52	0.00307794	0.00550343	1.1479
OLIGO_01930	TMED5	NM_016040	transmembrane emp24 protein transport domain containing 5	0.104838	0.0472256	15	2.22	0.0422543	0.0605263	1.07537
OLIGO_01931	SETD1A	NM_014712	SET domain containing 1A	-0.25321	0.0488252	15	-5.19	0.00011067	0.000269016	-1.19186
OLIGO_01932	C1orf212	NM_138428	chromosome 1 open reading frame 212	-0.0324513	0.0483832	15	-0.67	0.512598	0.567888	-1.02275
OLIGO_01933	DISC1	NM_001012957	disrupted in schizophrenia 1	0.321218	0.118795	15	2.7	0.0163287	0.0253861	1.24938
OLIGO_01934	FAM129B	NM_022833	family with sequence similarity 129, member B	0.940482	0.0497906	15	18.89	7.21172e-12	1.73549e-10	1.91917
OLIGO_01935	CLCN4	NM_001830	chloride channel 4	0.512662	0.0477709	15	10.73	1.95818e-08	1.29053e-07	1.42668
OLIGO_01936	ASB6	NM_177999	ankyrin repeat and SOCS box-containing 6	-0.341843	0.0683806	15	-5	0.00015864	0.000372841	-1.26737
OLIGO_01937	PRKD2	NM_016457	protein kinase D2	0.234589	0.0625552	15	3.75	0.00193049	0.00360337	1.17657
OLIGO_01938	RCN1	NM_002901	reticulocalbin 1, EF-hand calcium binding domain	-0.156448	0.0565565	15	-2.77	0.0144077	0.0226198	-1.11454
OLIGO_01939	DUSP27	NM_001080426	dual specificity phosphatase 27 (putative)	-0.140095	0.086448	15	-1.62	0.125938	0.162841	-1.10198
OLIGO_01940	LOC84661	NM_032574	dpy-30-like protein	-0.210891	0.0466357	15	-4.52	0.000405071	0.000870401	-1.1574
OLIGO_01941	WDR22	NM_003861	WD repeat domain 22	0.18781	0.0332331	15	5.65	4.60517e-05	0.000121764	1.13903
OLIGO_01942	HS3ST3B1	NM_006041	heparan sulfate (glucosamine) 3-O-sulfotransferase 3B1	0.0689064	0.0774057	15	0.89	0.387415	0.444888	1.04892
OLIGO_01943	C10orf33	NM_032709	chromosome 10 open reading frame 33	-0.0310424	0.0635585	15	-0.49	0.632325	0.68035	-1.02175
OLIGO_01944	CGI-09	NM_015939	CGI-09 protein	0.611543	0.071217	15	8.59	3.56201e-07	1.59838e-06	1.52789
OLIGO_01945	LOC790292	XM_001256804	hypothetical protein LOC790292	-0.577265	0.111636	15	-5.17	0.000113919	0.000276053	-1.49202
OLIGO_01946	MIA3	XM_496436	melanoma inhibitory activity family, member 3	0.324758	0.0389922	15	8.33	5.22528e-07	2.23724e-06	1.25245
OLIGO_01947	LOC511669	XM_870703	similar to Zinc finger protein 696	-0.0931297	0.0547472	15	-1.7	0.109558	0.143736	-1.06668
OLIGO_01948	YOD1	NM_018566	YOD1 OTU deubiquinating enzyme 1 homolog (S. cerevisiae)	0.416342	0.0803302	15	5.18	0.000111343	0.000270453	1.33454
OLIGO_01949	UGCG	NM_003358	UDP-glucose ceramide glucosyltransferase	-0.137381	0.0389225	15	-3.53	0.00303359	0.00543294	-1.09991
OLIGO_01950	XPA	NM_000380	xeroderma pigmentosum, complementation group A	0.0354977	0.0793121	15	0.45	0.66086	0.706105	1.02491
OLIGO_01951	LOC787736		similar to selenoprotein SelM	0.234905	0.0453665	15	5.18	0.0001124	0.000272772	1.17683
OLIGO_01952	C11orf48	NM_024099	chromosome 11 open reading frame 48	-0.0478071	0.049714	15	-0.96	0.351476	0.407722	-1.03369
OLIGO_01953	NASP	NM_152298	nuclear autoantigenic sperm protein (histone-binding)	0.858582	0.0685461	16	12.53	1.1029e-09	1.11722e-08	1.81326
OLIGO_01954	NDOR1	NM_014434	NADPH dependent diflavin oxidoreductase 1	-0.0541423	0.0355373	15	-1.52	0.148427	0.188538	-1.03824
OLIGO_01955			Transcribed locus	-0.271589	0.0701191	15	-3.87	0.00150094	0.00286531	-1.20714
OLIGO_01956	CYB5R2	NM_016229	cytochrome b5 reductase 2	0.129529	0.0634514	15	2.04	0.0592108	0.0821528	1.09394
OLIGO_01957	LOC511591		similar to sortilin 1 preproprotein	0.108699	0.0500283	15	2.17	0.0462347	0.0656535	1.07826
OLIGO_01958	MAZ	NM_002383	MYC-associated zinc finger protein (purine-binding transcription factor)	0.144891	0.0405556	15	3.57	0.00277713	0.00501563	1.10565
OLIGO_01959	LOC90379	NM_138353	hypothetical protein BC002926	0.165447	0.0365542	15	4.53	0.000401864	0.00086421	1.12151
OLIGO_01960	AMY2B	NM_020978	amylase, alpha 2B (pancreatic)	-0.436008	0.0819989	15	-5.32	8.61805e-05	0.000214763	-1.35286
OLIGO_01961	Mll1	XM_994852	myeloid/lymphoid or mixed-lineage leukemia 1	0.298961	0.0745209	15	4.01	0.00113189	0.00221796	1.23026
OLIGO_01962			Transcribed locus	0.0227799	0.0976731	15	0.23	0.818739	0.847632	1.01592
OLIGO_01963	UNC45B	NM_001033576	unc-45 homolog B (C. elegans)	-0.0424216	0.105589	15	-0.4	0.693526	0.735692	-1.02984
OLIGO_01964	LAPTM4B		lysosomal associated protein transmembrane 4 beta	0.119728	0.0581585	15	2.06	0.0573346	0.0798337	1.08653
OLIGO_01965	BBS4	NM_033028	Bardet-Biedl syndrome 4	-1.07682	0.0659394	15	-16.33	5.81537e-11	9.79823e-10	-2.10938
OLIGO_01966	LOC786492		similar to galactose-specific lectin	0.0855988	0.113771	15	0.75	0.463469	0.520328	1.06113
OLIGO_01967		CN435427		0.122804	0.0585375	15	2.1	0.0532677	0.0746807	1.08885
OLIGO_01968	LOC283027		hypothetical protein LOC283027	-0.180696	0.106307	16	-1.7	0.10853	0.142485	-1.13343
OLIGO_01969	RASSF7	NM_003475	Ras association (RalGDS/AF-6) domain family 7	0.0640438	0.0662456	15	0.97	0.348993	0.4054	1.04539
OLIGO_01970	MGC134342	NM_001046407	similar to Protein C21orf59	0.259827	0.0282166	15	9.21	1.46234e-07	7.33938e-07	1.19734
OLIGO_01971	LOC786540	XM_001254193	hypothetical protein LOC786540	0.37113	0.0511636	15	7.25	2.81402e-06	9.89235e-06	1.29337
OLIGO_01972	LOC509120	XM_586014	similar to RCC1-like protein	0.767634	0.0357554	15	21.47	1.12711e-12	3.8819e-11	1.70248
OLIGO_01973	SLC35A3		solute carrier family 35 (UDP-N-acetylglucosamine (UDP-GlcNAc) transporter), member A3	0.201952	0.071139	15	2.84	0.0124444	0.0198166	1.15025
OLIGO_01974			Transcribed locus, moderately similar to XP_217075.4 similar to potassium channel tetramerisation domain containing 17 [Rattus norvegicus]	-0.0317637	0.0632511	15	-0.5	0.62283	0.671223	-1.02226
OLIGO_01975		CN435810		0.701816	0.151309	15	4.64	0.00032164	0.000706819	1.62655
OLIGO_01976	CAST	NM_001042441	calpastatin	-0.500373	0.0533581	15	-9.38	1.15582e-07	6.00555e-07	-1.41458
OLIGO_01977	PPP2CA	NM_002715	protein phosphatase 2 (formerly 2A), catalytic subunit, alpha isoform	0.61231	0.0362115	15	16.91	3.53755e-11	6.56977e-10	1.52871
OLIGO_01978	TNK2	NM_001010938	tyrosine kinase, non-receptor, 2	0.391553	0.0800069	15	4.89	0.000194614	0.00044911	1.3118
OLIGO_01979	SP2	NM_003110	Sp2 transcription factor	0.328623	0.053016	15	6.2	1.70407e-05	4.99028e-05	1.25581
OLIGO_01980			Transcribed locus	0.109122	0.0468577	15	2.33	0.0342599	0.04996	1.07857
OLIGO_01981	ELP3	NM_018091	elongation protein 3 homolog (S. cerevisiae)	0.194333	0.0269706	15	7.21	3.04655e-06	1.06225e-05	1.14419
OLIGO_01982	MGC143166		similar to Fetal brain protein 239 (239FB)	0.0713663	0.0940703	16	0.76	0.459094	0.516028	1.05071
OLIGO_01983	C10orf47	NM_153256	chromosome 10 open reading frame 47	0.124282	0.0413033	15	3.01	0.00880967	0.01447	1.08997
OLIGO_01984	LOC614135		similar to syntaxin 18	-0.480259	0.0537772	15	-8.93	2.1656e-07	1.02814e-06	-1.39499
OLIGO_01985	Lgr5	NM_010195	leucine rich repeat containing G protein coupled receptor 5	0.409938	0.0882406	15	4.65	0.000316969	0.00069771	1.32863
OLIGO_01986	LOC504457	XM_001255853	similar to N-ethylmaleimide-sensitive factor	0.168105	0.0441809	15	3.8	0.0017258	0.00325289	1.12358
OLIGO_01987	c-met		HGF receptor c-Met	0.287534	0.0538001	15	5.34	8.18404e-05	0.000204871	1.22055
OLIGO_01988	LOC524743		similar to Nucleolar GTP-binding protein 1 (Chronic renal failure gene protein) (GTP-binding protein NGB)	0.150744	0.144601	15	1.04	0.313699	0.369352	1.11014
OLIGO_01989	RFC4	NM_181573	replication factor C (activator 1) 4, 37kDa	0.367903	0.0650386	15	5.66	4.5593e-05	0.000120647	1.29048
OLIGO_01990	LOC511691	XM_881134	similar to dynamin 2	-0.193627	0.0440862	15	-4.39	0.000525252	0.00110121	-1.14364
OLIGO_01991	Cpsf6	XM_984539	cleavage and polyadenylation specific factor 6	0.325687	0.0498104	15	6.54	9.38182e-06	2.91205e-05	1.25326
OLIGO_01992			Transcribed locus	0.0199942	0.0611585	15	0.33	0.748243	0.785255	1.01396
OLIGO_01993	ZNF403	NM_024835	zinc finger protein 403	-0.158939	0.0498467	15	-3.19	0.00610518	0.0103285	-1.11647
OLIGO_01994			Transcribed locus	0.270369	0.0777878	15	3.48	0.00338819	0.00600313	1.20612
OLIGO_01995	ALF		TFIIA-alpha/beta-like factor	0.22397	0.0772391	15	2.9	0.0110014	0.0177006	1.16794
OLIGO_01996	IKBKAP	NM_003640	inhibitor of kappa light polypeptide gene enhancer in B-cells, kinase complex-associated protein	0.390383	0.0744705	15	5.24	9.94231e-05	0.000244049	1.31074
OLIGO_01997	RBM12	NM_006047	RNA binding motif protein 12	0.186821	0.0530254	15	3.52	0.00307346	0.0054984	1.13825
OLIGO_01998	MGC11257	NM_032350	hypothetical protein MGC11257	-0.0469296	0.0556525	15	-0.84	0.412328	0.469997	-1.03306
OLIGO_01999	CSRP2		cysteine and glycine-rich protein 2	0.16205	0.108324	15	1.5	0.155401	0.196605	1.11888
OLIGO_02000			Transcribed locus	-0.0922691	0.0376543	15	-2.45	0.0270187	0.0401826	-1.06605
OLIGO_02001	NFYA		nuclear transcription factor Y, alpha	-0.160128	0.0821034	16	-1.95	0.0688805	0.094433	-1.11739
[truncated: 11,254 more rows]

## Sheet: 9092 DEG with FDR<0.05
Oligo_Id	Gene Symbol	GenBank Accesion #	Gene Name	LSM Estimate	SE	DF	t value	Raw P-value	Scheffe adjusted P-value	FDR P	Fold change Parenchyma vs. Fat pad
OLIGO_00001	F9	NM_000133	coagulation factor IX (plasma thromboplastic component, Christmas disease, hemophilia B)	-0.512641	0.10069	16	-5.09	0.000108913	0.000108913	0.000265426	-1.42666
OLIGO_00003	MYOD1	NM_002478	myogenic differentiation 1	-0.110536	0.0461903	16	-2.39	0.0293215	0.0293215	0.0432917	-1.07963
OLIGO_00004	HGF	NM_000601	hepatocyte growth factor (hepapoietin A; scatter factor)	0.221108	0.0643578	16	3.44	0.00339517	0.00339517	0.00601469	1.16563
OLIGO_00005	KCNN2	NM_021614	potassium intermediate/small conductance calcium-activated channel, subfamily N, member 2	-0.471806	0.111619	16	-4.23	0.000641359	0.000641359	0.00132262	-1.38684
OLIGO_00007	PGA3	NM_001079807	pepsinogen 3, group I (pepsinogen A)	-0.271106	0.0400421	16	-6.77	4.49605e-06	4.49605e-06	1.50664e-05	-1.20673
OLIGO_00008	PGA3	NM_001079807	pepsinogen 3, group I (pepsinogen A)	-0.165236	0.0363993	16	-4.54	0.000335024	0.000335024	0.000733194	-1.12135
OLIGO_00009	PGA3	NM_001079807	pepsinogen 3, group I (pepsinogen A)	-0.483413	0.100148	16	-4.83	0.000185829	0.000185829	0.000430634	-1.39805
OLIGO_00010	ALPI	NM_001631	alkaline phosphatase, intestinal	-0.620979	0.0437274	16	-14.2	1.73105e-10	1.73105e-10	2.38852e-09	-1.53792
OLIGO_00011	GAPDH	NM_002046	glyceraldehyde-3-phosphate dehydrogenase	0.163788	0.0213895	16	7.66	9.73829e-07	9.73829e-07	3.88243e-06	1.12022
OLIGO_00012	IL4R	NM_000418	interleukin 4 receptor	-0.133867	0.0388075	16	-3.45	0.00329692	0.00329692	0.00585393	-1.09723
OLIGO_00014	LPHN1	NM_001008701	latrophilin 1	0.636043	0.0505428	16	12.58	1.03019e-09	1.03019e-09	1.05546e-08	1.55406
OLIGO_00015	PGA3	NM_001079807	pepsinogen 3, group I (pepsinogen A)	-0.389982	0.0818764	16	-4.76	0.000211702	0.000211702	0.000485082	-1.31038
OLIGO_00018	ITGB3	NM_000212	integrin, beta 3 (platelet glycoprotein IIIa, antigen CD61)	0.75597	0.0550364	16	13.74	2.83943e-10	2.83943e-10	3.5688e-09	1.68877
OLIGO_00019	TAX			-0.0891121	0.0293443	16	-3.04	0.00785287	0.00785287	0.0130275	-1.06372
OLIGO_00021	KIR3DL1	NM_013289	killer cell immunoglobulin-like receptor, three domains, long cytoplasmic tail, 1	0.170252	0.045597	16	3.73	0.00180838	0.00180838	0.00339503	1.12526
OLIGO_00022	ENV			0.200169	0.0336539	16	5.95	2.04434e-05	2.04434e-05	5.86752e-05	1.14883
OLIGO_00023	OFCC1	NM_153003	orofacial cleft 1 candidate 1	-0.286717	0.0747446	16	-3.84	0.00145787	0.00145787	0.00279072	-1.21986
OLIGO_00024	RBS1	DV934889		-0.395932	0.0304987	16	-12.98	6.53051e-10	6.53051e-10	7.19224e-09	-1.31579
OLIGO_00026	FGFR1	NM_023106	fibroblast growth factor receptor 1 (fms-related tyrosine kinase 2, Pfeiffer syndrome)	0.179508	0.0386165	16	4.65	0.000267704	0.000267704	0.000598811	1.1325
OLIGO_00027	TRPC4	NM_016179	transient receptor potential cation channel, subfamily C, member 4	-0.61187	0.0433749	16	-14.11	1.91209e-10	1.91209e-10	2.5829e-09	-1.52824
OLIGO_00028	MSG			-0.30542	0.0327664	16	-9.32	7.23873e-08	7.23873e-08	4.02118e-07	-1.23578
OLIGO_00029	LOC668400	XM_001001272	similar to Ig heavy chain V region PJ14 precursor	1.58473	0.0652025	16	24.3	4.64853e-14	4.65183e-14	3.49325e-12	2.99951
OLIGO_00030	CR2	NM_001877	complement component (3d/Epstein Barr virus) receptor 2	-0.783835	0.0617391	16	-12.7	9.05318e-10	9.05318e-10	9.47166e-09	-1.7217
OLIGO_00031	CD4	NM_000616	CD4 molecule	-0.421911	0.0428813	16	-9.84	3.44099e-08	3.44099e-08	2.10976e-07	-1.3397
OLIGO_00032	ITGAM	NM_000632	integrin, alpha M (complement component 3 receptor 3 subunit)	-0.261715	0.0616555	16	-4.24	0.000617862	0.000617862	0.00127873	-1.1989
OLIGO_00034	DHPS	NM_001930	deoxyhypusine synthase	-0.434567	0.0431039	16	-10.08	2.45203e-08	2.45203e-08	1.56981e-07	-1.35151
OLIGO_00035	HLA-DQB1	NM_002123	major histocompatibility complex, class II, DQ beta 1	-0.575892	0.0427453	16	-13.47	3.78053e-10	3.78053e-10	4.52154e-09	-1.4906
OLIGO_00036	ST8SIA1	NM_003034	ST8 alpha-N-acetyl-neuraminide alpha-2,8-sialyltransferase 1	-0.114579	0.0317754	16	-3.61	0.00236948	0.00236948	0.00434543	-1.08266
OLIGO_00037	CLCN2	NM_004366	chloride channel 2	0.170914	0.0499567	16	3.42	0.00349968	0.00349968	0.00618167	1.12577
OLIGO_00038	LOC614210	XM_864595	similar to Ring finger protein 166	-0.277418	0.0324599	16	-8.55	2.32884e-07	2.32884e-07	1.09195e-06	-1.21202
OLIGO_00039	MGC34646	NM_173519	hypothetical protein MGC34646	-0.40767	0.0367636	16	-11.09	6.40162e-09	6.40162e-09	4.89253e-08	-1.32654
OLIGO_00040	POMT1	NM_007171	protein-O-mannosyltransferase 1	-0.173666	0.0294994	16	-5.89	2.29477e-05	2.29477e-05	6.51437e-05	-1.12792
OLIGO_00041	PSMD4	NM_153822	proteasome (prosome, macropain) 26S subunit, non-ATPase, 4	0.184554	0.0532572	16	3.47	0.00318865	0.00318865	0.00568195	1.13647
OLIGO_00042	FAM130A1	NM_030809	family with sequence similarity 130, member A1	0.189321	0.0460876	16	4.11	0.00082289	0.00082289	0.00165803	1.14023
OLIGO_00043	ETFA	NM_000126	electron-transfer-flavoprotein, alpha polypeptide (glutaric aciduria II)	-0.852167	0.047722	16	-17.86	5.45113e-12	5.45108e-12	1.39005e-10	-1.80521
OLIGO_00044	CYP51	NM_001025319	cytochrome P450, family 51, subfamily A, polypeptide 1	0.374107	0.0778231	16	4.81	0.000193486	0.000193486	0.000446896	1.29604
OLIGO_00045	ZNF189	NM_003452	zinc finger protein 189	0.455383	0.0635142	16	7.17	2.22885e-06	2.22885e-06	8.03093e-06	1.37115
OLIGO_00046	TNFAIP6		tumor necrosis factor, alpha-induced protein 6	-0.570324	0.103686	16	-5.5	4.84092e-05	4.84092e-05	0.000127413	-1.48486
OLIGO_00047	TNFAIP6		tumor necrosis factor, alpha-induced protein 6	-0.370636	0.0916646	16	-4.04	0.000942091	0.000942091	0.00187429	-1.29292
OLIGO_00048	SMUG1		single-strand-selective monofunctional uracil-DNA glycosylase 1	-0.225138	0.0253247	16	-8.89	1.37504e-07	1.37504e-07	6.96183e-07	-1.16889
OLIGO_00051	MSRB2	NM_012228	methionine sulfoxide reductase B2	-0.162544	0.0536374	16	-3.03	0.00795773	0.00795773	0.0131916	-1.11926
OLIGO_00054	PTPNS1		protein tyrosine phosphatase, non-receptor type substrate 1 precursor	0.621329	0.130872	16	4.75	0.000218498	0.000218498	0.000499272	1.53829
OLIGO_00055	HADHB	NM_000183	hydroxyacyl-Coenzyme A dehydrogenase/3-ketoacyl-Coenzyme A thiolase/enoyl-Coenzyme A hydratase (trifunctional protein), beta subunit	-0.569065	0.0486577	16	-11.7	2.98387e-09	2.98387e-09	2.56423e-08	-1.48356
OLIGO_00056	MGC142452		similar to transcriptional regulator protein	0.171627	0.0316883	16	5.42	5.71225e-05	5.71225e-05	0.000147967	1.12633
OLIGO_00057	MGC142613		similar to Nucleolar protein 10	0.20579	0.0562033	16	3.66	0.00210682	0.00210682	0.00390423	1.15332
OLIGO_00058	MGC142613		similar to Nucleolar protein 10	-0.427531	0.0552669	16	-7.74	8.55038e-07	8.55038e-07	3.45665e-06	-1.34493
OLIGO_00059	TAGLN2	NM_003564	transgelin 2	-0.467523	0.0813068	16	-5.75	2.98283e-05	2.98283e-05	8.26937e-05	-1.38273
OLIGO_00065		AW266898		0.340422	0.105834	16	3.22	0.0053869	0.0053869	0.009218	1.26613
OLIGO_00066	FXR1	NM_001013439	fragile X mental retardation, autosomal homolog 1	-0.226409	0.0277316	16	-8.16	4.25554e-07	4.25554e-07	1.86337e-06	-1.16992
OLIGO_00067	LOC517545		similar to RGS6 protein n	-0.202723	0.0386322	16	-5.25	7.97223e-05	7.97223e-05	0.000199909	-1.15087
OLIGO_00068	GPX3	NM_002084	glutathione peroxidase 3 (plasma)	-0.127886	0.0421999	16	-3.03	0.00795679	0.00795679	0.0131916	-1.09269
OLIGO_00069	LOC782302	XM_001250930	similar to folate transporter/carrier	-0.137747	0.0418737	16	-3.29	0.0046195	0.0046195	0.00799251	-1.10019
OLIGO_00070	HPRT1	NM_000194	hypoxanthine phosphoribosyltransferase 1 (Lesch-Nyhan syndrome)	0.802165	0.0376717	16	21.29	3.63312e-13	3.63265e-13	1.59168e-11	1.74372
OLIGO_00071	LARP1	NM_033551	La ribonucleoprotein domain family, member 1	0.0742856	0.0310902	16	2.39	0.029538	0.029538	0.0435774	1.05284
OLIGO_00072	NSL1	NM_001042549	NSL1, MIND kinetochore complex component, homolog (S. cerevisiae)	-0.143262	0.0325119	16	-4.41	0.000441288	0.000441288	0.000942418	-1.1044
OLIGO_00073	NSL1	NM_001042549	NSL1, MIND kinetochore complex component, homolog (S. cerevisiae)	-0.535679	0.0626542	16	-8.55	2.31699e-07	2.31699e-07	1.08832e-06	-1.44962
OLIGO_00074	PLEKHC1	NM_006832	pleckstrin homology domain containing, family C (with FERM domain) member 1	-0.562276	0.0319114	16	-17.62	6.68452e-12	6.68454e-12	1.63534e-10	-1.4766
OLIGO_00076	KIT		v-kit Hardy-Zuckerman 4 feline sarcoma viral oncogene homolog	-0.148176	0.056281	16	-2.63	0.0180926	0.0180926	0.0278736	-1.10817
OLIGO_00080	LOC531645		similar to ATP-binding cassette transporter C4	1.47827	0.0830467	16	17.8	5.7213e-12	5.72131e-12	1.44777e-10	2.78614
OLIGO_00081	PPIL1	NM_016059	peptidylprolyl isomerase (cyclophilin)-like 1	0.750197	0.0492573	16	15.23	6.0794e-11	6.0794e-11	1.01528e-09	1.68202
OLIGO_00082	EIF4G2	NM_001042559	eukaryotic translation initiation factor 4 gamma, 2	0.526626	0.0503502	16	10.46	1.4654e-08	1.4654e-08	1.00368e-07	1.44056
OLIGO_00083	Plekhb2	NM_145516	pleckstrin homology domain containing, family B (evectins) member 2	0.480756	0.0435204	16	11.05	6.75985e-09	6.75985e-09	5.12203e-08	1.39547
OLIGO_00086	SULT1A4	NM_001017389	sulfotransferase family, cytosolic, 1A, phenol-preferring, member 4	-0.736689	0.0233074	16	-31.61	7.53818e-16	7.77156e-16	1.9307e-13	-1.66635
OLIGO_00088			Transcribed locus	0.163702	0.0629969	16	2.6	0.0193968	0.0193968	0.0296725	1.12016
OLIGO_00089	LOC519148		similar to syntaxin 2	-0.129981	0.0537309	16	-2.42	0.0278393	0.0278393	0.0413196	-1.09428
OLIGO_00090	LOC519148		similar to syntaxin 2	0.0958185	0.0301744	16	3.18	0.00587245	0.00587245	0.00996527	1.06867
OLIGO_00091	STCH	NM_006948	stress 70 protein chaperone, microsome-associated, 60kDa	0.229761	0.0388923	16	5.91	2.20681e-05	2.20681e-05	6.29162e-05	1.17264
OLIGO_00094	LOC616899	XM_869036	similar to RIKEN cDNA 0610030E20 gene	0.358603	0.0439937	16	8.15	4.34558e-07	4.34558e-07	1.89859e-06	1.28218
OLIGO_00096	MGC142623		similar to anthracycline-associated resistance ARX	0.313626	0.0500951	16	6.26	1.13704e-05	1.13704e-05	3.46267e-05	1.24283
OLIGO_00099			Transcribed locus	0.238706	0.0688373	16	3.47	0.00317283	0.00317283	0.00565633	1.17993
OLIGO_00101	INTS6	NM_001039937	integrator complex subunit 6	0.232744	0.0306231	16	7.6	1.07134e-06	1.07134e-06	4.22169e-06	1.17507
OLIGO_00102	FOXL2	NM_023067	forkhead box L2	-0.660708	0.0637529	16	-10.36	1.66745e-08	1.66745e-08	1.12578e-07	-1.58086
OLIGO_00103	TAF2	NM_003184	TAF2 RNA polymerase II, TATA box binding protein (TBP)-associated factor, 150kDa	0.343507	0.0308903	16	11.12	6.14953e-09	6.14953e-09	4.7326e-08	1.26884
OLIGO_00104	HPS5	NM_181507	Hermansky-Pudlak syndrome 5	-0.493951	0.0401274	16	-12.31	1.42135e-09	1.42135e-09	1.38115e-08	-1.4083
OLIGO_00105	MGC139157	NM_001076089	similar to twisted gastrulation	0.982256	0.0833787	16	11.78	2.68661e-09	2.68661e-09	2.35145e-08	1.97555
OLIGO_00106	STAU2	NM_014393	staufen, RNA binding protein, homolog 2 (Drosophila)	0.214692	0.0556098	16	3.86	0.00138378	0.00138378	0.00266235	1.16046
OLIGO_00107	ZNF302	NM_001012320	zinc finger protein 302	0.131067	0.0493934	16	2.65	0.0173437	0.0173437	0.0268196	1.0951
OLIGO_00108			Transcribed locus	0.777605	0.0920897	16	8.44	2.73271e-07	2.73271e-07	1.26301e-06	1.71428
OLIGO_00110	SLCO1A2	NM_134431	solute carrier organic anion transporter family, member 1A2	-0.2544	0.0469705	16	-5.42	5.71154e-05	5.71154e-05	0.000147967	-1.19284
OLIGO_00111	AHR	NM_001621	aryl hydrocarbon receptor	0.384518	0.0462434	16	8.32	3.34757e-07	3.34757e-07	1.51394e-06	1.30542
OLIGO_00112	UPK3B	NM_182684	uroplakin 3B	-0.322124	0.0442217	16	-7.28	1.82977e-06	1.82977e-06	6.74341e-06	-1.25017
OLIGO_00114	OASL	NM_003733	2'-5'-oligoadenylate synthetase-like	0.294289	0.0749985	16	3.92	0.00121117	0.00121117	0.00235934	1.22628
OLIGO_00115	DCT	NM_001922	dopachrome tautomerase (dopachrome delta-isomerase, tyrosine-related protein 2)	0.339566	0.0367118	16	9.25	8.0414e-08	8.0414e-08	4.39526e-07	1.26538
OLIGO_00116	KLK1	NM_002257	kallikrein 1	0.146682	0.0305463	16	4.8	0.00019555	0.00019555	0.000451112	1.10702
OLIGO_00118	CCR3	NM_178329	chemokine (C-C motif) receptor 3	0.106528	0.0375384	16	2.84	0.0118758	0.0118758	0.0189681	1.07663
OLIGO_00119	INSR	NM_001079817	insulin receptor	-0.130126	0.0410595	16	-3.17	0.0059505	0.0059505	0.0100887	-1.09439
OLIGO_00120	CCR1	NM_001295	chemokine (C-C motif) receptor 1	-0.142333	0.026206	16	-5.43	5.54398e-05	5.54398e-05	0.000144166	-1.10369
OLIGO_00121	CCR8	NM_005201	chemokine (C-C motif) receptor 8	0.146214	0.0375101	16	3.9	0.0012792	0.0012792	0.00247658	1.10666
OLIGO_00122	PGR	NM_000926	progesterone receptor	0.474011	0.0360891	16	13.13	5.49972e-10	5.49972e-10	6.22769e-09	1.38897
OLIGO_00123	THRSP	NM_003251	thyroid hormone responsive (SPOT14 homolog, rat)	-3.22819	0.102128	16	-31.61	7.5319e-16	7.77156e-16	1.9307e-13	-9.37089
OLIGO_00125			Transcribed locus	-0.375726	0.0647229	16	-5.81	2.68372e-05	2.68372e-05	7.51239e-05	-1.29749
OLIGO_00126	CHES1	NM_005197	checkpoint suppressor 1	-0.285487	0.072361	16	-3.95	0.00115786	0.00115786	0.00226449	-1.21882
OLIGO_00128	C10orf63	NM_145010	chromosome 10 open reading frame 63	-0.224	0.0927178	16	-2.42	0.028016	0.028016	0.041554	-1.16797
OLIGO_00129	Trio	XM_888341	triple functional domain (PTPRF interacting)	0.217337	0.0417101	16	5.21	8.5788e-05	8.5788e-05	0.000213865	1.16259
OLIGO_00130	WNT5A	NM_003392	wingless-type MMTV integration site family, member 5A	-0.201951	0.0416444	16	-4.85	0.000177531	0.000177531	0.000412777	-1.15025
OLIGO_00131			Clone TESTIS-724 mRNA sequence	-0.206543	0.0293953	16	-7.03	2.86053e-06	2.86053e-06	1.00372e-05	-1.15392
OLIGO_00132			Transcribed locus	-0.119648	0.0483307	16	-2.48	0.024863	0.024863	0.0372607	-1.08647
OLIGO_00133	LOC539217	XM_585705	similar to SMC2 protein	-2.84503	0.108239	16	-26.28	1.36663e-14	1.36557e-14	1.36229e-12	-7.18522
OLIGO_00135	ANKRD26	NM_014915	ankyrin repeat domain 26	0.124987	0.0376818	16	3.32	0.00436106	0.00436106	0.007576	1.0905
OLIGO_00136	TRAPPC6B	NM_001079537	trafficking protein particle complex 6B	-0.188314	0.0420763	16	-4.48	0.000382411	0.000382411	0.000825859	-1.13943
OLIGO_00137	ASB14	NM_130387	ankyrin repeat and SOCS box-containing 14	-0.423831	0.0356105	16	-11.9	2.31715e-09	2.31715e-09	2.08591e-08	-1.34149
OLIGO_00138	IFNW1	NM_002177	interferon, omega 1	-0.286183	0.0578347	16	-4.95	0.000145276	0.000145276	0.000344362	-1.21941
OLIGO_00139			MRNA; cDNA DKFZp762M127 (from clone DKFZp762M127)	0.146984	0.0299323	16	4.91	0.000156811	0.000156811	0.000369065	1.10725
OLIGO_00140	RAB6A	NM_002869	RAB6A, member RAS oncogene family	0.453759	0.0345727	16	13.12	5.55982e-10	5.55982e-10	6.28501e-09	1.3696
OLIGO_00141	LOC515578	NM_001075719	similar to C-terminal binding protein 1	-0.143762	0.0401109	16	-3.58	0.00248108	0.00248108	0.00452657	-1.10478
OLIGO_00142	ATP5E	NM_001001977	ATP synthase, H+ transporting, mitochondrial F1 complex, epsilon subunit	0.173347	0.0316202	16	5.48	5.01762e-05	5.01762e-05	0.000131567	1.12767
OLIGO_00144	LOC540077		similar to putative E3 ubiquitin ligase	-0.105471	0.0241874	16	-4.36	0.000485417	0.000485417	0.00102674	-1.07585
OLIGO_00146	CDAN1	NM_138477	congenital dyserythropoietic anemia, type I	-0.155617	0.0267868	16	-5.81	2.66165e-05	2.66165e-05	7.45218e-05	-1.1139
OLIGO_00150	Nr2f2	NM_183261	nuclear receptor subfamily 2, group F, member 2	-0.239129	0.0470285	16	-5.08	0.000110345	0.000110345	0.000268324	-1.18028
OLIGO_00152	LOC528615		similar to pDJA1 chaperone	-0.64759	0.0458551	16	-14.12	1.88016e-10	1.88016e-10	2.5544e-09	-1.56655
OLIGO_00153	NOG	NM_005450	noggin	-0.165348	0.0678502	16	-2.44	0.0268642	0.0268642	0.0399797	-1.12144
OLIGO_00154	MEGF10	NM_032446	multiple EGF-like-domains 10	-0.449136	0.0724636	16	-6.2	1.27717e-05	1.27717e-05	3.85156e-05	-1.36522
OLIGO_00155	DCTD	NM_001921	dCMP deaminase	0.153312	0.0328985	16	4.66	0.00026136	0.00026136	0.000586401	1.11212
OLIGO_00156	C9orf100	NM_032818	chromosome 9 open reading frame 100	0.248683	0.0278938	16	8.92	1.32343e-07	1.32343e-07	6.7469e-07	1.18812
OLIGO_00157	NFIB	NM_005596	nuclear factor I/B	0.177923	0.0539124	16	3.3	0.0045172	0.0045172	0.0078247	1.13125
OLIGO_00161	USMG5	NM_032747	upregulated during skeletal muscle growth 5 homolog (mouse)	-0.110371	0.0321024	16	-3.44	0.00337742	0.00337742	0.00598565	-1.07951
OLIGO_00163	PTPN1	NM_002827	protein tyrosine phosphatase, non-receptor type 1	-0.335202	0.0831466	16	-4.03	0.000966005	0.000966005	0.00191899	-1.26155
OLIGO_00164	ITGA8	NM_003638	integrin, alpha 8	0.221363	0.0427892	16	5.17	9.2417e-05	9.2417e-05	0.000228885	1.16583
OLIGO_00165	OR51B6	NM_001004750	olfactory receptor, family 51, subfamily B, member 6	-0.298141	0.0530333	16	-5.62	3.82214e-05	3.82214e-05	0.000103305	-1.22956
OLIGO_00166	UFD1L	NM_005659	ubiquitin fusion degradation 1 like (yeast)	0.456276	0.0416289	16	10.96	7.55641e-09	7.55641e-09	5.63861e-08	1.372
OLIGO_00167	Heatr5a	NM_177171	HEAT repeat containing 5A	-0.330785	0.0601813	16	-5.5	4.87899e-05	4.87899e-05	0.000128186	-1.2577
OLIGO_00168			Transcribed locus	-0.261881	0.0291837	16	-8.97	1.2124e-07	1.2124e-07	6.24327e-07	-1.19904
OLIGO_00170	EBF3	NM_001005463	early B-cell factor 3	-0.297138	0.052174	16	-5.7	3.31615e-05	3.31615e-05	9.08327e-05	-1.2287
OLIGO_00171	ZNF267	NM_003414	zinc finger protein 267	0.218854	0.05163	16	4.24	0.000625538	0.000625538	0.0012928	1.16381
OLIGO_00172	MYO18B	NM_032608	myosin XVIIIB	0.190109	0.0247085	16	7.69	9.16226e-07	9.16226e-07	3.68156e-06	1.14085
OLIGO_00173	Gnaq	NM_008139	guanine nucleotide binding protein, alpha q polypeptide	-0.181987	0.0603632	16	-3.01	0.0082205	0.0082205	0.0136102	-1.13445
OLIGO_00174	CCND3	NM_001760	cyclin D3	0.221866	0.0343636	16	6.46	7.92876e-06	7.92876e-06	2.508e-05	1.16624
OLIGO_00176	FOXP2	NM_148899	forkhead box P2	-0.350884	0.0498175	16	-7.04	2.77673e-06	2.77673e-06	9.77679e-06	-1.27534
OLIGO_00177	Sbno1	NM_001081203	sno, strawberry notch homolog 1 (Drosophila)	0.407915	0.0459529	16	8.88	1.40294e-07	1.40294e-07	7.08416e-07	1.32677
OLIGO_00179	LOC507917		MHC class I heavy chain	-0.138909	0.0332673	16	-4.18	0.000714112	0.000714112	0.00145813	-1.10107
OLIGO_00180	BBS5	XM_001131846	Bardet-Biedl syndrome 5	0.402833	0.0882691	16	4.56	0.000318737	0.000318737	0.00070102	1.3221
OLIGO_00181	ADNP	NM_015339	activity-dependent neuroprotector	0.517802	0.0412406	16	12.56	1.065e-09	1.065e-09	1.08297e-08	1.43177
OLIGO_00182	LOC788718	XM_001254745	hypothetical protein LOC788718	0.427245	0.0888873	16	4.81	0.000193707	0.000193707	0.000447328	1.34466
OLIGO_00183	ATP5J2	NM_001003714	ATP synthase, H+ transporting, mitochondrial F0 complex, subunit F2	-0.159282	0.036958	16	-4.31	0.000539511	0.000539511	0.0011282	-1.11673
OLIGO_00185			Transcribed locus	0.1837	0.0444571	16	4.13	0.000782175	0.000782175	0.00158273	1.13579
OLIGO_00187	PSMD14	NM_005805	proteasome (prosome, macropain) 26S subunit, non-ATPase, 14	0.404471	0.0352138	16	11.49	3.86851e-09	3.86851e-09	3.20202e-08	1.3236
OLIGO_00188	KIF5A	XM_592085	kinesin family member 5A	0.475013	0.0382352	16	12.42	1.24292e-09	1.24292e-09	1.24011e-08	1.38993
OLIGO_00189	SPATS2	NM_023071	spermatogenesis associated, serine-rich 2	0.59168	0.0393232	16	15.05	7.29355e-11	7.29354e-11	1.17942e-09	1.507
OLIGO_00190			Transcribed locus	0.8542	0.167603	16	5.1	0.000107764	0.000107764	0.000262819	1.80776
OLIGO_00191	SNORA2B	NR_002951	small nucleolar RNA, H/ACA box 2B	0.282822	0.0344221	16	8.22	3.91635e-07	3.91635e-07	1.73334e-06	1.21657
OLIGO_00192	PTPRK	NM_002844	protein tyrosine phosphatase, receptor type, K	0.564658	0.0387307	16	14.58	1.16996e-10	1.16996e-10	1.75494e-09	1.47904
OLIGO_00193	Klf3	XM_994052	Kruppel-like factor 3 (basic)	0.218638	0.0502074	16	4.35	0.000491398	0.000491398	0.0010374	1.16363
OLIGO_00195		CR550399		0.428425	0.159495	16	2.69	0.0162259	0.0162259	0.0252382	1.34576
OLIGO_00196	BLOC1S2	NM_173809	biogenesis of lysosome-related organelles complex-1, subunit 2	0.198148	0.0635351	16	3.12	0.00661527	0.00661527	0.011129	1.14722
OLIGO_00197	FLJ11506	NM_024666	hypothetical protein FLJ11506	-0.572657	0.0521856	16	-10.97	7.43094e-09	7.43094e-09	5.55748e-08	-1.48726
OLIGO_00199	AAAS	NM_015665	achalasia, adrenocortical insufficiency, alacrimia (Allgrove, triple-A)	0.484193	0.0702204	16	6.9	3.60209e-06	3.60209e-06	1.23357e-05	1.3988
OLIGO_00202	HIF1AN	NM_017902	hypoxia-inducible factor 1, alpha subunit inhibitor	-0.53678	0.0410941	16	-13.06	5.96467e-10	5.96467e-10	6.64076e-09	-1.45073
OLIGO_00205	DCTN5	NM_032486	dynactin 5 (p25)	-0.192209	0.0500642	16	-3.84	0.00144778	0.00144778	0.00277342	-1.14251
OLIGO_00207			CDNA clone IMAGE:5302158	-0.774242	0.0576211	16	-13.44	3.93232e-10	3.93232e-10	4.6349e-09	-1.71029
OLIGO_00208	RAB11FIP4	NM_032932	RAB11 family interacting protein 4 (class II)	0.14063	0.0564422	16	2.49	0.024079	0.024079	0.0361922	1.10239
OLIGO_00210	SYNPO2L	NM_024875	synaptopodin 2-like	-0.326241	0.0820694	16	-3.98	0.0010873	0.0010873	0.00213816	-1.25374
OLIGO_00212	ESPNL	NM_194312	espin-like	0.101255	0.0322693	16	3.14	0.00635547	0.00635547	0.0107123	1.07271
OLIGO_00214	NHLH1	NM_005598	nescient helix loop helix 1	0.235514	0.0384239	16	6.13	1.45209e-05	1.45209e-05	4.3201e-05	1.17733
OLIGO_00216	LOC613996		similar to FLJ10769 protein	-0.201333	0.0781087	16	-2.58	0.0202402	0.0202402	0.0308595	-1.14976
OLIGO_00217	RNF4	NM_002938	ring finger protein 4	0.111313	0.0233009	16	4.78	0.000205673	0.000205673	0.000472493	1.08021
OLIGO_00218	CCDC78	NM_001031737	coiled-coil domain containing 78	-0.179072	0.0388902	16	-4.6	0.000293008	0.000293008	0.000649605	-1.13216
OLIGO_00219			CDNA FLJ26557 fis, clone LNF01992	-0.158361	0.0300195	16	-5.28	7.54435e-05	7.54435e-05	0.000190295	-1.11602
OLIGO_00220	NFX1	NM_002504	nuclear transcription factor, X-box binding 1	-0.317085	0.0434389	16	-7.3	1.78254e-06	1.78254e-06	6.58949e-06	-1.24581
OLIGO_00221	SLC39A5		solute carrier family 39 (metal ion transporter), member 5	0.084653	0.0314723	16	2.69	0.016106	0.016106	0.0250605	1.06043
OLIGO_00223	MGC134604		similar to ornithine decarboxylase-like protein	-0.175963	0.0421316	16	-4.18	0.000712662	0.000712662	0.00145585	-1.12972
OLIGO_00224	PML	NM_033238	promyelocytic leukemia	0.390283	0.040379	16	9.67	4.40053e-08	4.40053e-08	2.61429e-07	1.31065
OLIGO_00225	STON2		stonin 2	-0.506896	0.0534655	16	-9.48	5.73755e-08	5.73755e-08	3.28214e-07	-1.42099
OLIGO_00226	NUDT14	NM_177533	nudix (nucleoside diphosphate linked moiety X)-type motif 14	0.131624	0.0332472	16	3.96	0.00112508	0.00112508	0.00220656	1.09553
OLIGO_00227			Transcribed locus	-0.23244	0.0534186	16	-4.35	0.000494876	0.000494876	0.00104425	-1.17482
OLIGO_00228	TBC1D12	XM_937729	TBC1 domain family, member 12	0.258274	0.0677012	16	3.81	0.00152404	0.00152404	0.00290356	1.19605
OLIGO_00229	SOCS4	NM_199421	suppressor of cytokine signaling 4	0.307895	0.0532235	16	5.78	2.78971e-05	2.78971e-05	7.77709e-05	1.2379
OLIGO_00230	LOC535816		similar to formiminotransferase-cyclodeaminase	-0.192192	0.0462867	16	-4.15	0.000749854	0.000749854	0.00152478	-1.1425
OLIGO_00232	SHANK2	NM_012309	SH3 and multiple ankyrin repeat domains 2	0.243242	0.0411279	16	5.91	2.17901e-05	2.17901e-05	6.22535e-05	1.18365
OLIGO_00235	PCP4L1	XM_929467	Purkinje cell protein 4 like 1	-0.165476	0.0465178	16	-3.56	0.00262588	0.00262588	0.00476053	-1.12154
OLIGO_00236	WNT7A	NM_004625	wingless-type MMTV integration site family, member 7A	-0.136901	0.053921	16	-2.54	0.0218883	0.0218883	0.0331587	-1.09954
OLIGO_00238	REPIN1	NM_014374	replication initiator 1	-0.14948	0.0423403	16	-3.53	0.002779	0.002779	0.00501764	-1.10917
OLIGO_00241			Transcribed locus	0.11128	0.0367486	16	3.03	0.00799575	0.00799575	0.0132513	1.08019
OLIGO_00242	Tmem49	NM_029478	transmembrane protein 49	0.754965	0.0384164	16	19.65	1.25397e-12	1.254e-12	4.20999e-11	1.68759
OLIGO_00243	MGC133489		similar to NudC domain containing protein 2	-0.172489	0.0640443	16	-2.69	0.0159907	0.0159907	0.0249045	-1.127
OLIGO_00244	DPT	NM_001937	dermatopontin	-1.53172	0.0572375	16	-26.76	1.03179e-14	1.03251e-14	1.09224e-12	-2.89129
OLIGO_00245	FOXRED2	NM_024955	FAD-dependent oxidoreductase domain containing 2	0.095916	0.0385129	16	2.49	0.0241314	0.0241314	0.0362627	1.06874
OLIGO_00246	PLA2G12A	NM_030821	phospholipase A2, group XIIA	0.36068	0.0300201	16	12.01	2.0215e-09	2.0215e-09	1.85502e-08	1.28403
OLIGO_00247	CCNJ	NM_019084	cyclin J	-0.117088	0.0476342	16	-2.46	0.0257537	0.0257537	0.0384912	-1.08454
OLIGO_00250	GLYCTK	NM_145262	glycerate kinase	-0.136631	0.0393717	16	-3.47	0.00315553	0.00315553	0.00563021	-1.09933
OLIGO_00251	RCP9	NM_014478	calcitonin gene-related peptide-receptor component protein	0.327309	0.0524968	16	6.23	1.1928e-05	1.1928e-05	3.62101e-05	1.25467
OLIGO_00255	MLSTD2	NM_032228	male sterility domain containing 2	-0.346719	0.0356463	16	-9.73	4.03372e-08	4.03372e-08	2.42243e-07	-1.27166
OLIGO_00256	ARID4A	NM_002892	AT rich interactive domain 4A (RBP1-like)	-0.117129	0.036252	16	-3.23	0.00522604	0.00522604	0.00896936	-1.08457
OLIGO_00257	BIVM	NM_017693	basic, immunoglobulin-like variable motif containing	0.165726	0.0529106	16	3.13	0.00643104	0.00643104	0.0108314	1.12173
OLIGO_00259	ACMSD	NM_138326	aminocarboxymuconate semialdehyde decarboxylase	-0.866694	0.0823015	16	-10.53	1.33143e-08	1.33143e-08	9.26194e-08	-1.82348
OLIGO_00262		CR551819		-0.228218	0.0522275	16	-4.37	0.000476304	0.000476304	0.00100956	-1.17139
OLIGO_00264	SOX5		SRY (sex determining region Y)-box 5	-0.602247	0.0670276	16	-8.99	1.19155e-07	1.19155e-07	6.15024e-07	-1.51808
OLIGO_00265	MGC142748		similar to calcium/calmodulin-dependent protein kinase IG	-0.421141	0.032462	16	-12.97	6.59404e-10	6.59404e-10	7.23821e-09	-1.33899
OLIGO_00267	ELOVL6	NM_024090	ELOVL family member 6, elongation of long chain fatty acids (FEN1/Elo2, SUR4/Elo3-like, yeast)	-1.13566	0.0754661	16	-15.05	7.27923e-11	7.27923e-11	1.17854e-09	-2.19718
OLIGO_00268	HRB		HIV-1 Rev binding protein	-0.0898758	0.0265657	16	-3.38	0.00379263	0.00379263	0.00665919	-1.06428
OLIGO_00270	PDCL	NM_005388	phosducin-like	0.14851	0.0422105	16	3.52	0.00285102	0.00285102	0.00513439	1.10842
OLIGO_00271	FBN1	NM_000138	fibrillin 1	-0.230961	0.0571189	16	-4.04	0.000941858	0.000941858	0.00187411	-1.17362
OLIGO_00273	LOC789199	XM_001256021	similar to R kappa B	0.171766	0.0426922	16	4.02	0.000982557	0.000982557	0.00194947	1.12644
OLIGO_00274	RAI14	NM_015577	retinoic acid induced 14	0.621402	0.058038	16	10.71	1.05344e-08	1.05344e-08	7.53434e-08	1.53837
OLIGO_00275			Transcribed locus, strongly similar to XP_512065.1 similar to squamous cell carcinoma-related protein-1 [Pan troglodytes]	-0.210394	0.0539833	16	-3.9	0.0012808	0.0012808	0.00247933	-1.157
OLIGO_00276	NAPE-PLD		N-acyl-phosphatidylethanolamine-hydrolyzing phospholipase D	-0.171829	0.0322859	16	-5.32	6.87598e-05	6.87598e-05	0.000174867	-1.12649
OLIGO_00277	DENND3	NM_014957	DENN/MADD domain containing 3	-0.132712	0.0479608	16	-2.77	0.013742	0.013742	0.0216644	-1.09635
OLIGO_00278	ZBTB7A	NM_015898	zinc finger and BTB domain containing 7A	0.20226	0.0445413	16	4.54	0.00033405	0.00033405	0.000731423	1.1505
OLIGO_00279	LOC507623		hypothetical LOC507623	-0.298147	0.0586545	16	-5.08	0.000110714	0.000110714	0.000269074	-1.22956
OLIGO_00280			Transcribed locus	1.04231	0.108846	16	9.58	5.00247e-08	5.00247e-08	2.91316e-07	2.05952
OLIGO_00281	Cdgap	NM_020260	Cdc42 GTPase-activating protein	-0.141455	0.0519679	16	-2.72	0.0150772	0.0150772	0.0235787	-1.10302
OLIGO_00282	THOC3	NM_032361	THO complex 3	0.346738	0.0530656	16	6.53	6.88175e-06	6.88175e-06	2.21647e-05	1.27168
OLIGO_00283	4930444P10Rik	XM_988110	RIKEN cDNA 4930444P10 gene	0.398935	0.0619131	16	6.44	8.11904e-06	8.11904e-06	2.56025e-05	1.31853
OLIGO_00284		CR551657		-0.255292	0.0470968	16	-5.42	5.66207e-05	5.66207e-05	0.000146868	-1.19358
OLIGO_00286		CR551660		-0.109243	0.036885	16	-2.96	0.00918389	0.00918389	0.0150425	-1.07866
OLIGO_00287			Transcribed locus	0.176453	0.0350987	16	5.03	0.000123854	0.000123854	0.00029741	1.1301
OLIGO_00288	GALNTL1	NM_020692	UDP-N-acetyl-alpha-D-galactosamine:polypeptide N-acetylgalactosaminyltransferase-like 1	-0.558682	0.0700953	16	-7.97	5.8192e-07	5.8192e-07	2.46133e-06	-1.47292
OLIGO_00290	B230112C05Rik	XM_913243	RIKEN cDNA B230112C05 gene	0.990303	0.0719105	16	13.77	2.73278e-10	2.73278e-10	3.4544e-09	1.9866
OLIGO_00293	TPT1		tumor protein, translationally-controlled 1	0.379389	0.0453386	16	8.37	3.07977e-07	3.07977e-07	1.40336e-06	1.30079
OLIGO_00294	EEF1A2	NM_001958	eukaryotic translation elongation factor 1 alpha 2	0.548457	0.0416681	16	13.16	5.33001e-10	5.33001e-10	6.06557e-09	1.46252
OLIGO_00295	NOVA1	NM_002515	neuro-oncological ventral antigen 1	-0.262084	0.0464629	16	-5.64	3.68429e-05	3.68429e-05	9.98439e-05	-1.19921
OLIGO_00296	ISCA2	NM_194279	iron-sulfur cluster assembly 2 homolog (S. cerevisiae)	0.167106	0.0612403	16	2.73	0.0148706	0.0148706	0.0232776	1.1228
OLIGO_00297	C5orf14	NM_024715	chromosome 5 open reading frame 14	0.191233	0.0459798	16	4.16	0.000739147	0.000739147	0.00150578	1.14174
OLIGO_00298	LOC784763	XM_001252028	hypothetical protein LOC784763	0.443371	0.0633979	16	6.99	3.03041e-06	3.03041e-06	1.05801e-05	1.35978
OLIGO_00299	LOC389073	XM_943977	similar to RIKEN cDNA D630023F18	-0.389079	0.0637535	16	-6.1	1.52605e-05	1.52605e-05	4.51785e-05	-1.30956
OLIGO_00300	Ing2	NM_023503	inhibitor of growth family, member 2	0.379394	0.100578	16	3.77	0.00166799	0.00166799	0.00315154	1.3008
OLIGO_00301			Transcribed locus	0.129778	0.0452963	16	2.87	0.0112247	0.0112247	0.0180302	1.09413
OLIGO_00302			Transcribed locus	-0.131444	0.0440242	16	-2.99	0.00873591	0.00873591	0.0143595	-1.09539
OLIGO_00303	MRPS35	NM_021821	mitochondrial ribosomal protein S35	-0.203849	0.0519783	16	-3.92	0.0012166	0.0012166	0.00236784	-1.15177
OLIGO_00305	PITPNA	NM_006224	phosphatidylinositol transfer protein, alpha	-0.194002	0.0290873	16	-6.67	5.38682e-06	5.38682e-06	1.76972e-05	-1.14393
OLIGO_00306			Transcribed locus, moderately similar to XP_414124.2 similar to KIAA0390 [Gallus gallus]	0.438001	0.0654004	16	6.7	5.12629e-06	5.12629e-06	1.69555e-05	1.35473
OLIGO_00307	DCUN1D5	NM_032299	DCN1, defective in cullin neddylation 1, domain containing 5 (S. cerevisiae)	0.127882	0.04268	16	3	0.00854526	0.00854526	0.0140828	1.09269
OLIGO_00309	B4GALT2	NM_001005417	UDP-Gal:betaGlcNAc beta 1,4- galactosyltransferase, polypeptide 2	-0.279165	0.0369571	16	-7.55	1.15819e-06	1.15819e-06	4.52228e-06	-1.21349
OLIGO_00310		CR551284		-0.624875	0.0507802	16	-12.31	1.42823e-09	1.42823e-09	1.38438e-08	-1.54208
OLIGO_00311	ZNF576	NM_024327	zinc finger protein 576	-0.310434	0.0572657	16	-5.42	5.65805e-05	5.65805e-05	0.000146793	-1.24008
OLIGO_00312	MAPRE3	NM_012326	microtubule-associated protein, RP/EB family, member 3	-0.53017	0.0434291	16	-12.21	1.60394e-09	1.60394e-09	1.52899e-08	-1.4441
OLIGO_00313	PTPLAD1	NM_016395	protein tyrosine phosphatase-like A domain containing 1	0.51171	0.0365089	16	14.02	2.10416e-10	2.10416e-10	2.79291e-09	1.42574
OLIGO_00314	DHRS7B	NM_015510	dehydrogenase/reductase (SDR family) member 7B	-0.219652	0.0338669	16	-6.49	7.5157e-06	7.5157e-06	2.39275e-05	-1.16445
OLIGO_00315	AK2	NM_013411	adenylate kinase 2	-0.218839	0.0440396	16	-4.97	0.000139277	0.000139277	0.000331089	-1.1638
OLIGO_00316	PSRC1	NM_032636	proline/serine-rich coiled-coil 1	0.38145	0.0505126	16	7.55	1.16245e-06	1.16245e-06	4.53623e-06	1.30265
OLIGO_00320	CYP2D6	NM_000106	cytochrome P450, family 2, subfamily D, polypeptide 6	-0.419429	0.0861405	16	-4.87	0.000170562	0.000170562	0.000398108	-1.3374
OLIGO_00321	NSMCE4A	NM_017615	non-SMC element 4 homolog A (S. cerevisiae)	0.196873	0.0446797	16	4.41	0.000441421	0.000441421	0.000942422	1.14621
OLIGO_00322	DYSF	NM_003494	dysferlin, limb girdle muscular dystrophy 2B (autosomal recessive)	-0.705876	0.0540107	16	-13.07	5.91817e-10	5.91817e-10	6.60008e-09	-1.63113
OLIGO_00325	DHRS12	NM_024705	dehydrogenase/reductase (SDR family) member 12	-0.505973	0.0450398	16	-11.23	5.31805e-09	5.31805e-09	4.19497e-08	-1.42008
OLIGO_00326	CD47	NM_001025079	CD47 molecule	0.0812495	0.0304243	16	2.67	0.0167517	0.0167517	0.0259829	1.05793
OLIGO_00327			Transcribed locus	-0.364385	0.0419243	16	-8.69	1.86131e-07	1.86131e-07	9.06387e-07	-1.28733
OLIGO_00329	PTP4A1	NM_003463	protein tyrosine phosphatase type IVA, member 1	0.425818	0.0381429	16	11.16	5.81597e-09	5.81597e-09	4.52581e-08	1.34333
OLIGO_00332	GATAD2B	NM_020699	GATA zinc finger domain containing 2B	0.581327	0.0500848	16	11.61	3.32862e-09	3.32862e-09	2.81489e-08	1.49622
OLIGO_00333			Transcribed locus	0.576284	0.047601	16	12.11	1.80992e-09	1.80992e-09	1.68182e-08	1.491
OLIGO_00334	LOC129607	NM_207315	hypothetical protein LOC129607	-0.519516	0.0485086	16	-10.71	1.04934e-08	1.04934e-08	7.51309e-08	-1.43347
OLIGO_00337	PLEKHF2	NM_024613	pleckstrin homology domain containing, family F (with FYVE domain) member 2	-0.370631	0.0518151	16	-7.15	2.29476e-06	2.29476e-06	8.22837e-06	-1.29292
OLIGO_00339	ITPR2	NM_002223	inositol 1,4,5-triphosphate receptor, type 2	0.715006	0.0436768	16	16.37	2.04549e-11	2.04549e-11	4.15997e-10	1.64149
OLIGO_00340		CR456019		0.08874	0.0301365	16	2.94	0.0095168	0.0095168	0.0155333	1.06344
OLIGO_00341	LY6D	NM_003695	lymphocyte antigen 6 complex, locus D	-0.159697	0.0366577	16	-4.36	0.000489606	0.000489606	0.00103412	-1.11705
OLIGO_00342	ASTN1	NM_004319	astrotactin 1	-0.52286	0.0789032	16	-6.63	5.82099e-06	5.82099e-06	1.89927e-05	-1.4368
OLIGO_00344	RNF138	NM_016271	ring finger protein 138	0.317559	0.0641373	16	4.95	0.000144411	0.000144411	0.000342556	1.24622
OLIGO_00345		CR453207		-0.116278	0.0466637	16	-2.49	0.0240664	0.0240664	0.0361815	-1.08393
OLIGO_00346	PDCD11	NM_014976	programmed cell death 11	0.181136	0.0443274	16	4.09	0.000860923	0.000860923	0.00172758	1.13378
OLIGO_00347	2007-09-09	NM_006640	septin 9	0.49567	0.034214	16	14.49	1.2856e-10	1.2856e-10	1.88666e-09	1.40998
OLIGO_00348	2007-09-03	NM_145733	septin 3	1.15292	0.117387	16	9.82	3.52668e-08	3.52668e-08	2.15105e-07	2.22364
OLIGO_00349	LOC615130		similar to Protocadherin beta 14 precursor (PCDH-beta14)	-0.189008	0.056353	16	-3.35	0.00403311	0.00403311	0.00704878	-1.13998
OLIGO_00350	DPF3	NM_012074	D4, zinc and double PHD fingers, family 3	-0.28769	0.0353399	16	-8.14	4.41987e-07	4.41987e-07	1.92471e-06	-1.22068
OLIGO_00351		TC389287		0.241355	0.0482681	16	5	0.000130786	0.000130786	0.000312473	1.1821
OLIGO_00352	RAP2C	NM_021183	RAP2C, member of RAS oncogene family	0.0992255	0.0354343	16	2.8	0.0128343	0.0128343	0.0203641	1.0712
OLIGO_00353	LIMK1	NM_002314	LIM domain kinase 1	0.159244	0.0289074	16	5.51	4.76308e-05	4.76308e-05	0.000125513	1.1167
OLIGO_00354	FAM131A	NM_144635	family with sequence similarity 131, member A	-0.840162	0.0417874	16	-20.11	8.82257e-13	8.82294e-13	3.16235e-11	-1.79025
OLIGO_00355	MYOM2	NM_003970	myomesin (M-protein) 2, 165kDa	-0.366394	0.0883612	16	-4.15	0.000758808	0.000758808	0.00154051	-1.28913
OLIGO_00356		TC364269		-0.155566	0.0465862	16	-3.34	0.00415987	0.00415987	0.00725215	-1.11386
OLIGO_00357	PTGFRN	NM_020440	prostaglandin F2 receptor negative regulator	0.404868	0.0505937	16	8	5.5245e-07	5.5245e-07	2.35319e-06	1.32397
OLIGO_00358	HIC1	NM_006497	hypermethylated in cancer 1	-0.447233	0.0234699	16	-19.06	2.01459e-12	2.01461e-12	6.21181e-11	-1.36342
OLIGO_00359	LOC514643	XM_592526	similar to Slingshot homolog 3 (Drosophila)	-0.171237	0.0449777	16	-3.81	0.00154916	0.00154916	0.00294422	-1.12602
OLIGO_00360			Transcribed locus	-0.166582	0.022104	16	-7.54	1.19271e-06	1.19271e-06	4.63656e-06	-1.1224
OLIGO_00361	LOC781545	XM_001249992	hypothetical protein LOC781545	-0.0724882	0.0267405	16	-2.71	0.0154266	0.0154266	0.0240882	-1.05153
OLIGO_00363	ROR2	NM_004560	receptor tyrosine kinase-like orphan receptor 2	-0.546712	0.0465702	16	-11.74	2.82566e-09	2.82566e-09	2.44571e-08	-1.46075
OLIGO_00364	SFI1	NM_014775	Sfi1 homolog, spindle assembly associated (yeast)	0.170073	0.0321	16	5.3	7.20886e-05	7.20886e-05	0.000182527	1.12512
OLIGO_00365	PHF19	NM_015651	PHD finger protein 19	-0.502679	0.0407995	16	-12.32	1.40273e-09	1.40273e-09	1.36565e-08	-1.41684
OLIGO_00366	KIAA1644	XM_936510	KIAA1644 protein	0.139327	0.0465635	16	2.99	0.00861867	0.00861867	0.0141914	1.10139
OLIGO_00367	BCL2L1	NM_001191	BCL2-like 1	0.120791	0.0302267	16	4	0.00104033	0.00104033	0.00205494	1.08733
OLIGO_00368	NUDT9	NM_024047	nudix (nucleoside diphosphate linked moiety X)-type motif 9	0.191486	0.034477	16	5.55	4.36028e-05	4.36028e-05	0.000115797	1.14194
OLIGO_00369	NDUFS6	NM_175810	NADH dehydrogenase (ubiquinone) Fe-S protein 6, 13kDa (NADH-coenzyme Q reductase)	-0.246161	0.0473302	16	-5.2	8.74684e-05	8.74684e-05	0.000217604	-1.18605
OLIGO_00371	JMY		junction-mediating and regulatory protein	0.650898	0.0706031	16	9.22	8.40954e-08	8.40954e-08	4.55889e-07	1.57015
OLIGO_00373	RPS6KB1	NM_003161	ribosomal protein S6 kinase, 70kDa, polypeptide 1	0.189315	0.0484312	16	3.91	0.00124999	0.00124999	0.00242571	1.14022
OLIGO_00374	C10orf38	NM_001010924	chromosome 10 open reading frame 38	-0.14977	0.0642576	16	-2.33	0.0331724	0.0331724	0.0484968	-1.10939
OLIGO_00376	MGC142826		similar to melanoma ubiquitous mutated protein	0.78141	0.03622	16	21.57	2.96655e-13	2.96652e-13	1.35641e-11	1.71881
OLIGO_00377	LOC506318	XM_582748	similar to VKORC1-like protein 1	-0.544703	0.0440163	16	-12.38	1.31565e-09	1.31565e-09	1.29803e-08	-1.45872
OLIGO_00379			CDNA clone IMAGE:4813920	-0.105137	0.0380805	16	-2.76	0.0139181	0.0139181	0.0219158	-1.0756
OLIGO_00380	LOC145758		hypothetical protein LOC145758	0.406995	0.0471954	16	8.62	2.06652e-07	2.06652e-07	9.89602e-07	1.32592
OLIGO_00381	MMP11	NM_005940	matrix metallopeptidase 11 (stromelysin 3)	0.128025	0.0382366	16	3.35	0.00408241	0.00408241	0.0071293	1.0928
OLIGO_00382	LOC727741	XM_001125812	similar to CXYorf1-related protein	0.329161	0.0573158	16	5.74	3.02422e-05	3.02422e-05	8.3701e-05	1.25628
OLIGO_00383	MME	NM_000902	membrane metallo-endopeptidase	0.725374	0.0746071	16	9.72	4.05707e-08	4.05707e-08	2.43424e-07	1.65333
OLIGO_00384	BDH1	NM_203315	3-hydroxybutyrate dehydrogenase, type 1	-0.687549	0.0842009	16	-8.17	4.24687e-07	4.24687e-07	1.86037e-06	-1.61055
OLIGO_00385	FMO1	NM_002021	flavin containing monooxygenase 1	-1.25527	0.187355	16	-6.7	5.10124e-06	5.10124e-06	1.68979e-05	-2.38712
OLIGO_00387	PAPPA	NM_002581	pregnancy-associated plasma protein A, pappalysin 1	0.291935	0.0785186	16	3.72	0.00186976	0.00186976	0.00349937	1.22428
OLIGO_00388	CENPF	NM_016343	centromere protein F, 350/400ka (mitosin)	0.347272	0.0373085	16	9.31	7.37803e-08	7.37803e-08	4.08317e-07	1.27215
OLIGO_00389	TMEM176A	NM_018487	transmembrane protein 176A	-0.375095	0.0445258	16	-8.42	2.81874e-07	2.81874e-07	1.30141e-06	-1.29693
OLIGO_00390	NEIL2	NM_145043	nei like 2 (E. coli)	-0.191879	0.0434523	16	-4.42	0.000432767	0.000432767	0.000925116	-1.14225
OLIGO_00392	TMEM143	NM_018273	transmembrane protein 143	-0.0951506	0.0316071	16	-3.01	0.00829717	0.00829717	0.0137137	-1.06818
OLIGO_00393	ZNF503	NM_032772	zinc finger protein 503	-0.246211	0.0544433	16	-4.52	0.000347137	0.000347137	0.000756346	-1.18609
OLIGO_00394				-0.246027	0.0580327	16	-4.24	0.000624798	0.000624798	0.00129148	-1.18594
OLIGO_00395	ATP6V0D1	NM_004691	ATPase, H+ transporting, lysosomal 38kDa, V0 subunit d1	0.410194	0.0348941	16	11.76	2.7711e-09	2.7711e-09	2.40634e-08	1.32886
OLIGO_00397	C19orf15	NM_021185	chromosome 19 open reading frame 15	-0.12274	0.0276518	16	-4.44	0.000412679	0.000412679	0.000885315	-1.0888
OLIGO_00398	KIAA0430	NM_014647	KIAA0430	0.354048	0.045004	16	7.87	6.88776e-07	6.88776e-07	2.85035e-06	1.27814
OLIGO_00399	CCDC72	NM_015933	coiled-coil domain containing 72	0.63292	0.0343708	16	18.41	3.40568e-12	3.40572e-12	9.46747e-11	1.5507
OLIGO_00401	Epc1	NM_007935	enhancer of polycomb homolog 1 (Drosophila)	0.264262	0.0382849	16	6.9	3.55672e-06	3.55672e-06	1.21992e-05	1.20102
OLIGO_00404	OCIAD1		OCIA domain containing 1	0.192344	0.0347943	16	5.53	4.58726e-05	4.58726e-05	0.000121339	1.14262
OLIGO_00406				0.364013	0.0573464	16	6.35	9.68142e-06	9.68142e-06	2.99523e-05	1.287
OLIGO_00407	AKAP1	NM_003488	A kinase (PRKA) anchor protein 1	-0.690868	0.0864323	16	-7.99	5.60721e-07	5.60721e-07	2.38631e-06	-1.61425
OLIGO_00409	RAD23B	NM_002874	RAD23 homolog B (S. cerevisiae)	-0.0695918	0.0280871	16	-2.48	0.0247584	0.0247584	0.0371125	-1.04942
OLIGO_00410			Transcribed locus	0.125197	0.0351594	16	3.56	0.00260612	0.00260612	0.00472867	1.09066
OLIGO_00411	CA14	NM_012113	carbonic anhydrase XIV	-0.580171	0.0840849	16	-6.9	3.5736e-06	3.5736e-06	1.22444e-05	-1.49503
OLIGO_00413	MRPL15	NM_014175	mitochondrial ribosomal protein L15	-0.961998	0.0538671	16	-17.86	5.44266e-12	5.44265e-12	1.39005e-10	-1.94801
OLIGO_00414	MBD5	NM_018328	methyl-CpG binding domain protein 5	0.161852	0.026051	16	6.21	1.24244e-05	1.24244e-05	3.75452e-05	1.11872
OLIGO_00415	ZEB1	NM_030751	zinc finger E-box binding homeobox 1	-0.384351	0.0320133	16	-12.01	2.04264e-09	2.04264e-09	1.86935e-08	-1.30527
OLIGO_00418	MGAT1	NM_002406	mannosyl (alpha-1,3-)-glycoprotein beta-1,2-N-acetylglucosaminyltransferase	-0.281886	0.0382174	16	-7.38	1.5648e-06	1.5648e-06	5.87629e-06	-1.21578
OLIGO_00419	ZIC5	NM_033132	Zic family member 5 (odd-paired homolog, Drosophila)	-0.0885676	0.0284652	16	-3.11	0.00671705	0.00671705	0.0112859	-1.06331
OLIGO_00423	C17orf63	NM_001077498	chromosome 17 open reading frame 63	-0.180096	0.0354262	16	-5.08	0.000110582	0.000110582	0.000268853	-1.13296
OLIGO_00424		CR452335		-0.246042	0.0312476	16	-7.87	6.81011e-07	6.81011e-07	2.82459e-06	-1.18595
OLIGO_00425	LOC512355		similar to TNF receptor-associated factor 2	-0.212044	0.0423534	16	-5.01	0.000129157	0.000129157	0.000309137	-1.15833
OLIGO_00426	LOC508882		similar to integral membrane serine protease Seprase	-0.638316	0.0944518	16	-6.76	4.59676e-06	4.59676e-06	1.53496e-05	-1.55651
OLIGO_00427		CR453018		0.247307	0.0953366	16	2.59	0.0195763	0.0195763	0.0299263	1.18699
OLIGO_00428	SSX3	NM_021014	synovial sarcoma, X breakpoint 3	0.157064	0.0332896	16	4.72	0.000232074	0.000232074	0.000527478	1.11502
OLIGO_00430	LOC505940		similar to rho/rac guanine nucleotide exchange factor (GEF) 2	-0.683533	0.0480589	16	-14.22	1.6922e-10	1.6922e-10	2.33892e-09	-1.60607
OLIGO_00431	UNC84B	NM_015374	unc-84 homolog B (C. elegans)	0.427479	0.0659348	16	6.48	7.54841e-06	7.54841e-06	2.40201e-05	1.34488
OLIGO_00432	PLA2G4A	NM_024420	phospholipase A2, group IVA (cytosolic, calcium-dependent)	-0.350337	0.0543197	16	-6.45	8.02926e-06	8.02926e-06	2.53616e-05	-1.27486
OLIGO_00434	SSBP2	NM_012446	single-stranded DNA binding protein 2	0.359911	0.0484874	16	7.42	1.44482e-06	1.44482e-06	5.4785e-06	1.28335
OLIGO_00435	LOC504245		similar to Rho GTPase activating protein 17	-0.126591	0.0338433	16	-3.74	0.00178313	0.00178313	0.00335143	-1.09171
OLIGO_00436	GSS	NM_000178	glutathione synthetase	-0.375719	0.0515416	16	-7.29	1.81314e-06	1.81314e-06	6.68584e-06	-1.29749
OLIGO_00438	LOC785513	XR_028212	hypothetical protein LOC785513	-0.137765	0.040178	16	-3.43	0.00344395	0.00344395	0.00609459	-1.1002
OLIGO_00439	MAP7	NM_003980	microtubule-associated protein 7	0.336373	0.0607026	16	5.54	4.46968e-05	4.46968e-05	0.000118536	1.26258
OLIGO_00440	EPHX1	NM_000120	epoxide hydrolase 1, microsomal (xenobiotic)	-1.31319	0.0483863	16	-27.14	8.27729e-15	8.32667e-15	9.32365e-13	-2.4849
OLIGO_00441	MPND	NM_032868	MPN domain containing	0.239541	0.0386428	16	6.2	1.27537e-05	1.27537e-05	3.847e-05	1.18062
OLIGO_00442	LOC615899	XM_867828	hypothetical LOC615899	0.106287	0.0400908	16	2.65	0.0174282	0.0174282	0.0269376	1.07645
OLIGO_00443	Gabpb2	NM_029885	GA repeat binding protein, beta 2	0.354436	0.0372719	16	9.51	5.50488e-08	5.50488e-08	3.15858e-07	1.27849
OLIGO_00444	LOC526472	XM_604843	similar to CLIM2	-0.189423	0.0388535	16	-4.88	0.000168435	0.000168435	0.000393906	-1.14031
OLIGO_00445	MGC152005		similar to PABP1-dependent poly A-specific ribonuclease subunit PAN3	0.434161	0.0890132	16	4.88	0.000167691	0.000167691	0.000392443	1.35112
OLIGO_00446	LOC535165		hypothetical LOC535165	-0.356936	0.0417525	16	-8.55	2.32026e-07	2.32026e-07	1.0887e-06	-1.2807
OLIGO_00447	SUGT1	NM_006704	SGT1, suppressor of G2 allele of SKP1 (S. cerevisiae)	0.153974	0.0327588	16	4.7	0.000240743	0.000240743	0.000544847	1.11263
OLIGO_00450	ANP32A	NM_006305	acidic (leucine-rich) nuclear phosphoprotein 32 family, member A	-0.213536	0.0295095	16	-7.24	1.98753e-06	1.98753e-06	7.25623e-06	-1.15953
OLIGO_00452	PTS	NM_000317	6-pyruvoyltetrahydropterin synthase	-0.294072	0.044195	16	-6.65	5.5408e-06	5.5408e-06	1.81544e-05	-1.2261
OLIGO_00453	LOC514819		similar to transmembrane receptor	0.404064	0.0594472	16	6.8	4.28852e-06	4.28852e-06	1.44403e-05	1.32323
OLIGO_00454	LOC532276		similar to kinesin-like motor protein C20orf23	0.130881	0.0406177	16	3.22	0.00532259	0.00532259	0.00912326	1.09496
OLIGO_00455	LOC526526	XM_604898	similar to small GTPase RAB6B	-0.367882	0.110702	16	-3.32	0.0043038	0.0043038	0.00748439	-1.29046
OLIGO_00458	HOXD3	NM_006898	homeobox D3	0.20075	0.0292254	16	6.87	3.7737e-06	3.7737e-06	1.28825e-05	1.1493
OLIGO_00461	YES1	NM_005433	v-yes-1 Yamaguchi sarcoma viral oncogene homolog 1	0.726615	0.0506322	16	14.35	1.48064e-10	1.48064e-10	2.10657e-09	1.65475
OLIGO_00462	DCUN1D3	NM_173475	DCN1, defective in cullin neddylation 1, domain containing 3 (S. cerevisiae)	1.12291	0.058198	16	19.29	1.66336e-12	1.66334e-12	5.35979e-11	2.17785
OLIGO_00463			Transcribed locus	0.296036	0.0287703	16	10.29	1.84364e-08	1.84364e-08	1.22417e-07	1.22777
OLIGO_00465	SPTLC3	NM_018327	serine palmitoyltransferase, long chain base subunit 3	-0.193081	0.0567248	16	-3.4	0.00363082	0.00363082	0.00639542	-1.1432
OLIGO_00468	LOC509535		hypothetical LOC509535	0.243542	0.0260944	16	9.33	7.11268e-08	7.11268e-08	3.96026e-07	1.1839
OLIGO_00469		TC357395		0.278311	0.0850637	16	3.27	0.00479584	0.00479584	0.00827062	1.21277
OLIGO_00470	FKBP14	NM_017946	FK506 binding protein 14, 22 kDa	-0.481863	0.0573289	16	-8.41	2.90399e-07	2.90399e-07	1.33566e-06	-1.39655
OLIGO_00471	ACAT1	NM_000019	acetyl-Coenzyme A acetyltransferase 1 (acetoacetyl Coenzyme A thiolase)	-1.3269	0.0485443	16	-27.33	7.40117e-15	7.43849e-15	8.62988e-13	-2.50864
OLIGO_00472	Slc9a3r2	NM_023055	solute carrier family 9 (sodium/hydrogen exchanger), isoform 3 regulator 2	-0.421056	0.0451286	16	-9.33	7.14377e-08	7.14377e-08	3.97509e-07	-1.33891
OLIGO_00473	ZFYVE19	NM_001077268	zinc finger, FYVE domain containing 19	0.238287	0.038477	16	6.19	1.28944e-05	1.28944e-05	3.88501e-05	1.17959
OLIGO_00474	KIAA0258	XM_941746	KIAA0258	-0.141673	0.0315184	16	-4.49	0.000367365	0.000367365	0.000796087	-1.10318
OLIGO_00476	RAD51	NM_002875	RAD51 homolog (RecA homolog, E. coli) (S. cerevisiae)	0.709145	0.0494065	16	14.35	1.47691e-10	1.47691e-10	2.10353e-09	1.63484
OLIGO_00477	ZCCHC11	NM_001009881	zinc finger, CCHC domain containing 11	-0.26796	0.0646045	16	-4.15	0.000756976	0.000756976	0.00153761	-1.2041
OLIGO_00478	MXRA5	NM_015419	matrix-remodelling associated 5	0.982804	0.0814989	16	12.06	1.91602e-09	1.91602e-09	1.76802e-08	1.9763
OLIGO_00479	LOC538798		hypothetical LOC538798	0.458309	0.140625	16	3.26	0.0049259	0.0049259	0.00847948	1.37393
OLIGO_00480			CDNA FLJ43397 fis, clone OCBBF2009788	-0.135236	0.0547276	16	-2.47	0.0250907	0.0250907	0.037585	-1.09827
OLIGO_00481	TMEM141	NM_032928	transmembrane protein 141	0.118686	0.0260754	16	4.55	0.000326771	0.000326771	0.000717025	1.08575
OLIGO_00482	RAMP2	NM_005854	receptor (G protein-coupled) activity modifying protein 2	-0.450162	0.0448734	16	-10.03	2.62803e-08	2.62803e-08	1.66735e-07	-1.36619
OLIGO_00485	MGC52498	NM_001042693	hypothetical protein MGC52498	-0.162238	0.0376039	16	-4.31	0.000534411	0.000534411	0.00111859	-1.11902
OLIGO_00486	CCDC131	NM_144982	coiled-coil domain containing 131	-0.0899338	0.0332256	16	-2.71	0.015555	0.015555	0.0242772	-1.06432
OLIGO_00488	SERAC1	NM_032861	serine active site containing 1	0.149775	0.0465209	16	3.22	0.00535353	0.00535353	0.00916875	1.1094
OLIGO_00490	C2orf24	NM_015680	chromosome 2 open reading frame 24	-0.432262	0.0389317	16	-11.1	6.28644e-09	6.28644e-09	4.81561e-08	-1.34935
OLIGO_00491	SLC2A12	NM_145176	solute carrier family 2 (facilitated glucose transporter), member 12	-0.277945	0.0348775	16	-7.97	5.83002e-07	5.83002e-07	2.46355e-06	-1.21247
OLIGO_00492	Mark2	NM_001080388	MAP/microtubule affinity-regulating kinase 2	0.160022	0.0271349	16	5.9	2.25066e-05	2.25066e-05	6.40148e-05	1.1173
OLIGO_00493	HSPB2	NM_001541	heat shock 27kDa protein 2	0.0893779	0.0342915	16	2.61	0.0190902	0.0190902	0.0292609	1.06391
OLIGO_00494		CR455464		0.392123	0.0892759	16	4.39	0.00045449	0.00045449	0.000967496	1.31232
OLIGO_00495	CRYZ	NM_001889	crystallin, zeta (quinone reductase)	-0.691688	0.039247	16	-17.62	6.66124e-12	6.66123e-12	1.63271e-10	-1.61517
OLIGO_00496	VWF	NM_000552	von Willebrand factor	-0.863437	0.053313	16	-16.2	2.40645e-11	2.40645e-11	4.76258e-10	-1.81937
OLIGO_00498	UBL4A	NM_014235	ubiquitin-like 4A	-0.227378	0.04395	16	-5.17	9.23759e-05	9.23759e-05	0.000228869	-1.17071
OLIGO_00499	PPAP2B	NM_003713	phosphatidic acid phosphatase type 2B	-0.737083	0.044923	16	-16.41	1.97616e-11	1.97616e-11	4.04379e-10	-1.6668
OLIGO_00500	LOC788054	XM_001255230	similar to Bcl-Rambo	0.10193	0.0329674	16	3.09	0.00699826	0.00699826	0.0117301	1.07321
OLIGO_00501	LOC538447		similar to serine/threonine kinase	-0.292844	0.0936231	16	-3.13	0.00648906	0.00648906	0.0109222	-1.22505
OLIGO_00502	ZNF711	NM_021998	zinc finger protein 711	0.362081	0.0878715	16	4.12	0.000801247	0.000801247	0.00161887	1.28528
OLIGO_00504	R3HCC1	XM_939319	R3H domain and coiled-coil containing 1	-0.32059	0.0353	16	-9.08	1.03084e-07	1.03084e-07	5.42679e-07	-1.24884
OLIGO_00505	RWDD4A	NM_152682	RWD domain containing 4A	0.595217	0.0488759	16	12.18	1.66145e-09	1.66145e-09	1.57189e-08	1.5107
OLIGO_00506			CDNA: FLJ22539 fis, clone HRC13227	-0.539144	0.103118	16	-5.23	8.28068e-05	8.28068e-05	0.000207134	-1.45311
OLIGO_00507			Homo sapiens, clone IMAGE:4393354, mRNA	0.751015	0.0654973	16	11.47	3.96557e-09	3.96557e-09	3.26808e-08	1.68298
OLIGO_00508	ULK2	NM_014683	unc-51-like kinase 2 (C. elegans)	-1.54801	0.0656986	16	-23.56	7.53972e-14	7.53841e-14	4.88325e-12	-2.92413
OLIGO_00509	FLJ20674	XM_001134341	hypothetical protein FLJ20674	-0.494847	0.0419949	16	-11.78	2.67728e-09	2.67728e-09	2.34638e-08	-1.40917
OLIGO_00510	NCAPG2	NM_017760	non-SMC condensin II complex, subunit G2	0.0911636	0.0265377	16	3.44	0.00339772	0.00339772	0.00601841	1.06523
OLIGO_00511	AP2B1	NM_001030006	adaptor-related protein complex 2, beta 1 subunit	-0.2067	0.0369184	16	-5.6	3.99613e-05	3.99613e-05	0.00010746	-1.15405
OLIGO_00514	LOC789239	XM_001256047	hypothetical protein LOC789239	-0.0935753	0.0269654	16	-3.47	0.00315606	0.00315606	0.00563021	-1.06701
OLIGO_00515			Full-length cDNA clone CS0DL005YA15 of B cells (Ramos cell line) Cot 25-normalized of Homo sapiens (human)	0.180085	0.049428	16	3.64	0.00218907	0.00218907	0.00404615	1.13295
OLIGO_00516	CAMP	NM_004345	cathelicidin antimicrobial peptide	0.191704	0.0580316	16	3.3	0.00448669	0.00448669	0.00777795	1.14211
OLIGO_00517	PEMT	NM_148172	phosphatidylethanolamine N-methyltransferase	-0.808959	0.0502057	16	-16.11	2.60026e-11	2.60026e-11	5.078e-10	-1.75195
OLIGO_00518	BPTF	NM_182641	bromodomain PHD finger transcription factor	0.357238	0.0281435	16	12.69	9.07882e-10	9.07882e-10	9.48661e-09	1.28097
OLIGO_00519	KBTBD6	NM_152903	kelch repeat and BTB (POZ) domain containing 6	-0.143115	0.0368592	16	-3.88	0.00132093	0.00132093	0.0025492	-1.10429
OLIGO_00521	FNDC1	NM_032532	fibronectin type III domain containing 1	-0.687058	0.0718791	16	-9.56	5.12922e-08	5.12922e-08	2.97652e-07	-1.61
OLIGO_00522	USP19	NM_006677	ubiquitin specific peptidase 19	0.116174	0.0354838	16	3.27	0.00477365	0.00477365	0.00823878	1.08386
OLIGO_00524	EPB49	NM_001978	erythrocyte membrane protein band 4.9 (dematin)	-0.237462	0.0578846	16	-4.1	0.000832466	0.000832466	0.00167402	-1.17892
OLIGO_00525	Akt3	NM_011785	thymoma viral proto-oncogene 3	-0.641685	0.0402927	16	-15.93	3.10285e-11	3.10285e-11	5.89453e-10	-1.56015
OLIGO_00528	CDC2L2	NM_033528	cell division cycle 2-like 2 (PITSLRE proteins)	-0.0983624	0.0305396	16	-3.22	0.0053389	0.0053389	0.00914885	-1.07056
OLIGO_00530	PTPRS		protein tyrosine phosphatase, receptor type, S	-0.182897	0.0509677	16	-3.59	0.0024583	0.0024583	0.00448748	-1.13516
OLIGO_00531	TMCC3	NM_001038063	transmembrane and coiled-coil domain family 3	0.41705	0.0541115	16	7.71	8.9641e-07	8.9641e-07	3.6074e-06	1.33519
OLIGO_00532	ZBTB43	NM_014007	zinc finger and BTB domain containing 43	0.141055	0.0343929	16	4.1	0.000834297	0.000834297	0.00167745	1.10271
OLIGO_00533	SERINC3		Serine incorporator 3	0.380146	0.0490795	16	7.75	8.41341e-07	8.41341e-07	3.40855e-06	1.30147
OLIGO_00534	LRRC8A	NM_019594	leucine rich repeat containing 8 family, member A	0.405844	0.0392179	16	10.35	1.70206e-08	1.70206e-08	1.14507e-07	1.32486
OLIGO_00535	NFIA	NM_005595	nuclear factor I/A	-0.688305	0.0558635	16	-12.32	1.40191e-09	1.40191e-09	1.36565e-08	-1.61139
OLIGO_00537			Transcribed locus	0.353343	0.0476435	16	7.42	1.46052e-06	1.46052e-06	5.53169e-06	1.27752
OLIGO_00539	GHR	NM_000163	growth hormone receptor	-1.27898	0.0696487	16	-18.36	3.55374e-12	3.55371e-12	9.81683e-11	-2.42668
OLIGO_00540	LOC533853		similar to sentrin-specific protease SENP6	0.300985	0.0659271	16	4.57	0.000317604	0.000317604	0.000698876	1.23199
OLIGO_00542		TC377686		0.527918	0.0571547	16	9.24	8.19486e-08	8.19486e-08	4.46441e-07	1.44185
OLIGO_00544	ZNF764	NM_033410	zinc finger protein 764	-0.460937	0.0398789	16	-11.56	3.53498e-09	3.53498e-09	2.95734e-08	-1.37644
OLIGO_00545	FUNDC1	NM_173794	FUN14 domain containing 1	0.237698	0.0369869	16	6.43	8.37461e-06	8.37461e-06	2.63458e-05	1.17911
OLIGO_00547	LOC529365	XM_607812	similar to HARL2754	-0.245241	0.0510068	16	-4.81	0.000193146	0.000193146	0.000446265	-1.18529
OLIGO_00548	CCHCR1	NM_019052	coiled-coil alpha-helical rod protein 1	0.0788534	0.024455	16	3.22	0.00529853	0.00529853	0.00908672	1.05618
OLIGO_00549	ACBD3	NM_022735	acyl-Coenzyme A binding domain containing 3	0.182649	0.0392259	16	4.66	0.000263423	0.000263423	0.00059043	1.13497
OLIGO_00551	MAPK4	NM_002747	mitogen-activated protein kinase 4	-0.131267	0.041336	16	-3.18	0.00587084	0.00587084	0.0099649	-1.09526
OLIGO_00552	MAP3K12	NM_006301	mitogen-activated protein kinase kinase kinase 12	-0.132045	0.0420516	16	-3.14	0.0063255	0.0063255	0.0106658	-1.09585
OLIGO_00554	SMYD1	NM_198274	SET and MYND domain containing 1	-0.215978	0.0616985	16	-3.5	0.00296017	0.00296017	0.0053122	-1.16149
OLIGO_00555	LOC731559	XM_001130046	hypothetical protein LOC731559	-0.1529	0.0402649	16	-3.8	0.00158153	0.00158153	0.00300144	-1.1118
OLIGO_00556	ZBTB41	NM_194314	zinc finger and BTB domain containing 41	-0.198671	0.0317065	16	-6.27	1.12588e-05	1.12588e-05	3.43121e-05	-1.14764
OLIGO_00557	SORBS1	NM_006434	sorbin and SH3 domain containing 1	-0.420273	0.0496061	16	-8.47	2.61466e-07	2.61466e-07	1.2114e-06	-1.33818
OLIGO_00559			Transcribed locus	-0.080614	0.0310981	16	-2.59	0.0196478	0.0196478	0.0300184	-1.05747
OLIGO_00560	ZNF550	NM_001039654	zinc finger protein 550	0.338781	0.032471	16	10.43	1.51747e-08	1.51747e-08	1.03294e-07	1.26469
OLIGO_00561	SETMAR	NM_006515	SET domain and mariner transposase fusion gene	0.129768	0.0506024	16	2.56	0.0207859	0.0207859	0.0316261	1.09412
OLIGO_00562	RRS1	NM_015169	RRS1 ribosome biogenesis regulator homolog (S. cerevisiae)	0.327902	0.0542969	16	6.04	1.72063e-05	1.72063e-05	5.03322e-05	1.25519
OLIGO_00563	Nufip2	NM_001024205	nuclear fragile X mental retardation protein interacting protein 2	-0.228495	0.0408597	16	-5.59	4.04813e-05	4.04813e-05	0.000108682	-1.17161
OLIGO_00565	CD40	NM_152854	CD40 molecule, TNF receptor superfamily member 5	-0.385869	0.0804538	16	-4.8	0.000197872	0.000197872	0.000455887	-1.30665
OLIGO_00567	PPP2CB	NM_004156	protein phosphatase 2 (formerly 2A), catalytic subunit, beta isoform	0.266722	0.0309008	16	8.63	2.04126e-07	2.04126e-07	9.78929e-07	1.20307
OLIGO_00568	MAP2K7	NM_145185	mitogen-activated protein kinase kinase 7	-0.103935	0.0365062	16	-2.85	0.0116517	0.0116517	0.0186461	-1.0747
OLIGO_00569	TBL1XR1	NM_024665	transducin (beta)-like 1X-linked receptor 1	0.796593	0.054115	16	14.72	1.01285e-10	1.01285e-10	1.55264e-09	1.73699
OLIGO_00572			Transcribed locus, moderately similar to NP_065603.1 containing 3 [Mus musculus]	0.23454	0.0411518	16	5.7	3.28913e-05	3.28913e-05	9.01484e-05	1.17653
OLIGO_00575	MGC142734	XM_001255008	similar to phosphatidate cytidylyltransferase 2	-0.485611	0.0356678	16	-13.61	3.2368e-10	3.2368e-10	3.98884e-09	-1.40018
OLIGO_00576			Transcribed locus	-0.501848	0.0510543	16	-9.83	3.48656e-08	3.48656e-08	2.13246e-07	-1.41603
OLIGO_00577	LOC789303		hypothetical protein LOC789303	0.236764	0.0778895	16	3.04	0.00780434	0.00780434	0.0129535	1.17835
OLIGO_00578			Transcribed locus	-0.195608	0.0683207	16	-2.86	0.0112715	0.0112715	0.0180945	-1.14521
OLIGO_00579	TXLNB	NM_153235	taxilin beta	-0.375827	0.159857	16	-2.35	0.0318718	0.0318718	0.0466777	-1.29758
OLIGO_00580	LOC526469		similar to Mitogen-activated protein kinase kinase 4	-0.199227	0.05955	16	-3.35	0.00410565	0.00410565	0.00716422	-1.14808
OLIGO_00581	TBC1D7	NM_016495	TBC1 domain family, member 7	-0.226164	0.0421019	16	-5.37	6.23281e-05	6.23281e-05	0.000160045	-1.16972
OLIGO_00583	PLA2G1B	NM_000928	phospholipase A2, group IB (pancreas)	-0.254883	0.0629783	16	-4.05	0.000934661	0.000934661	0.00186202	-1.19324
OLIGO_00584	IDE	NM_004969	insulin-degrading enzyme	0.364581	0.0523223	16	6.97	3.16911e-06	3.16911e-06	1.09949e-05	1.28751
OLIGO_00585	PODXL	NM_005397	podocalyxin-like	-0.361533	0.0354353	16	-10.2	2.07634e-08	2.07634e-08	1.35828e-07	-1.28479
OLIGO_00586	NRAS	NM_002524	neuroblastoma RAS viral (v-ras) oncogene homolog	0.161147	0.0470588	16	3.42	0.00347667	0.00347667	0.00614429	1.11818
OLIGO_00588	SRPK1	NM_003137	SFRS protein kinase 1	0.533684	0.0452223	16	11.8	2.61941e-09	2.61941e-09	2.31093e-08	1.44762
OLIGO_00589	B3GNT1	NM_006876	UDP-GlcNAc:betaGal beta-1,3-N-acetylglucosaminyltransferase 1	-0.193462	0.0335036	16	-5.77	2.84697e-05	2.84697e-05	7.92086e-05	-1.1435
OLIGO_00590	PCGF3	NM_006315	polycomb group ring finger 3	0.557047	0.0468394	16	11.89	2.34312e-09	2.34312e-09	2.09931e-08	1.47126
OLIGO_00591	INPP5F	NM_014937	inositol polyphosphate-5-phosphatase F	0.126082	0.0382328	16	3.3	0.00454069	0.00454069	0.00786334	1.09133
OLIGO_00592			Transcribed locus	0.493258	0.0805358	16	6.12	1.46484e-05	1.46484e-05	4.35315e-05	1.40762
OLIGO_00593	Efna5	NM_010109	ephrin A5	-0.320956	0.0440152	16	-7.29	1.80596e-06	1.80596e-06	6.66307e-06	-1.24916
OLIGO_00595	Myom3	XM_977215	myomesin family, member 3	-0.240197	0.0368559	16	-6.52	7.09729e-06	7.09729e-06	2.27429e-05	-1.18115
OLIGO_00596	TPM2	NM_213674	tropomyosin 2 (beta)	0.118967	0.0496276	16	2.4	0.0290806	0.0290806	0.04296	1.08596
OLIGO_00597	ZIC4	NM_032153	Zic family member 4	-0.19261	0.0497918	16	-3.87	0.00136171	0.00136171	0.00262293	-1.14283
OLIGO_00598	LETM1	NM_012318	leucine zipper-EF-hand containing transmembrane protein 1	0.189962	0.0356013	16	5.34	6.69209e-05	6.69209e-05	0.000170681	1.14073
OLIGO_00600	PMP22	NM_153321	peripheral myelin protein 22	-0.576483	0.0444359	16	-12.97	6.59409e-10	6.59409e-10	7.23821e-09	-1.49121
OLIGO_00602	BCAS4	NM_001076474	breast carcinoma amplified sequence 4	0.353819	0.0328176	16	10.78	9.54879e-09	9.54879e-09	6.87762e-08	1.27794
OLIGO_00603	TNXB	NM_019105	tenascin XB	-0.172685	0.0392799	16	-4.4	0.000450709	0.000450709	0.00096022	-1.12715
OLIGO_00604	C19orf60	NM_017967	chromosome 19 open reading frame 60	0.122185	0.0379087	16	3.22	0.00531301	0.00531301	0.00911037	1.08838
OLIGO_00607	SUFU	NM_016169	suppressor of fused homolog (Drosophila)	0.449213	0.0565865	16	7.94	6.12835e-07	6.12835e-07	2.56843e-06	1.36529
OLIGO_00609	C2orf32	NM_015463	chromosome 2 open reading frame 32	-0.368432	0.0528474	16	-6.97	3.14884e-06	3.14884e-06	1.09331e-05	-1.29095
OLIGO_00610	NOLA1	NM_001035303	nucleolar protein family A, member 1	0.451551	0.0400059	16	11.29	4.97059e-09	4.97059e-09	3.96809e-08	1.36751
OLIGO_00613	ENTPD7	NM_020354	ectonucleoside triphosphate diphosphohydrolase 7	0.275225	0.0533385	16	5.16	9.49187e-05	9.49187e-05	0.000234293	1.21018
OLIGO_00617	C1orf43	NM_015449	chromosome 1 open reading frame 43	0.371598	0.0287572	16	12.92	6.99006e-10	6.99007e-10	7.60424e-09	1.29379
OLIGO_00619	SLC45A4		solute carrier family 45, member 4	0.143415	0.0487534	16	2.94	0.00957541	0.00957541	0.0156175	1.10452
OLIGO_00620			Transcribed locus, weakly similar to XP_218963.4 similar to Rho guanine nucleotide exchange factor (GEF) 17 [Rattus norvegicus]	-0.294583	0.032264	16	-9.13	9.59015e-08	9.59015e-08	5.11526e-07	-1.22653
OLIGO_00621	CPOX	NM_000097	coproporphyrinogen oxidase	-0.236291	0.0465937	16	-5.07	0.00011337	0.00011337	0.000274925	-1.17796
OLIGO_00624	ACVR2A	NM_001616	activin A receptor, type IIA	0.175747	0.0611743	16	2.87	0.0110449	0.0110449	0.0177586	1.12955
OLIGO_00625	LRRC45	NM_144999	leucine rich repeat containing 45	0.0775543	0.0333862	16	2.32	0.0336888	0.0336888	0.0492246	1.05523
OLIGO_00626	LOC493869	NM_001008397	similar to RIKEN cDNA 2310016C16	-0.284027	0.0529097	16	-5.37	6.27826e-05	6.27826e-05	0.000161118	-1.21759
OLIGO_00627		TC338082		-0.575439	0.0503278	16	-11.43	4.13069e-09	4.13069e-09	3.38732e-08	-1.49013
OLIGO_00628	LOC789156	XM_001255993	hypothetical protein LOC789156	-0.440915	0.0490017	16	-9	1.16869e-07	1.16869e-07	6.04635e-07	-1.35747
OLIGO_00630	VPS35	NM_018206	vacuolar protein sorting 35 homolog (S. cerevisiae)	0.286133	0.0368092	16	7.77	8.03418e-07	8.03418e-07	3.27291e-06	1.21937
OLIGO_00632	PSMD11	NM_002815	proteasome (prosome, macropain) 26S subunit, non-ATPase, 11	0.219215	0.0482668	16	4.54	0.000333515	0.000333515	0.000730374	1.1641
OLIGO_00634	INCENP		inner centromere protein antigens 135/155kDa	0.25021	0.0366213	16	6.83	4.02723e-06	4.02723e-06	1.36473e-05	1.18938
OLIGO_00635	MEOX2	NM_005924	mesenchyme homeobox 2	-1.33087	0.0616173	16	-21.6	2.91382e-13	2.91434e-13	1.3413e-11	-2.51554
OLIGO_00636	SH2D3A	NM_005490	SH2 domain containing 3A	0.539807	0.0573577	16	9.41	6.34666e-08	6.34666e-08	3.58266e-07	1.45378
OLIGO_00637	HFM1	NM_001017975	HFM1, ATP-dependent DNA helicase homolog (S. cerevisiae)	0.436209	0.1308	16	3.33	0.00419865	0.00419865	0.00731208	1.35304
OLIGO_00639	CDON	XM_001133286	Cdon homolog (mouse)	-0.887037	0.0398194	16	-22.28	1.80455e-13	1.80411e-13	9.41252e-12	-1.84937
OLIGO_00640	VAV3	NM_001079874	vav 3 oncogene	1.10347	0.0604986	16	18.24	3.94127e-12	3.94129e-12	1.05912e-10	2.14871
OLIGO_00643	AP3D1	NM_001077523	adaptor-related protein complex 3, delta 1 subunit	0.302331	0.0321065	16	9.42	6.29818e-08	6.29818e-08	3.55832e-07	1.23314
OLIGO_00644	LOC782049	XM_001250195	hypothetical protein LOC782049	0.34986	0.0355637	16	9.84	3.44814e-08	3.44814e-08	2.11286e-07	1.27444
OLIGO_00645	DCX	NM_178152	doublecortex; lissencephaly, X-linked (doublecortin)	-1.51842	0.0735898	16	-20.63	5.91268e-13	5.91305e-13	2.27842e-11	-2.86478
OLIGO_00647	FAM78B	NM_001017961	family with sequence similarity 78, member B	-0.752223	0.0536504	16	-14.02	2.09346e-10	2.09346e-10	2.78428e-09	-1.68439
OLIGO_00648	TSPAN7	NM_004615	tetraspanin 7	-0.414495	0.0570526	16	-7.27	1.89099e-06	1.89099e-06	6.94007e-06	-1.33283
OLIGO_00650	CENPH		centromere protein H	0.20915	0.0281017	16	7.44	1.39704e-06	1.39704e-06	5.32169e-06	1.15601
OLIGO_00652	WDR5	NM_017588	WD repeat domain 5	0.106766	0.0410695	16	2.6	0.0193551	0.0193551	0.0296122	1.07681
OLIGO_00655	SYF2	NM_015484	SYF2 homolog, RNA splicing factor (S. cerevisiae)	-0.15499	0.0304669	16	-5.09	0.000109817	0.000109817	0.000267287	-1.11341
OLIGO_00656	KIF5A		kinesin family member 5A	-0.331215	0.0732748	16	-4.52	0.000348693	0.000348693	0.000759442	-1.25807
OLIGO_00658	LOC525346		similar to nuclear receptor coactivator-1	-0.326162	0.0754541	16	-4.32	0.000525274	0.000525274	0.00110121	-1.25367
OLIGO_00659	C6orf113	NM_145062	chromosome 6 open reading frame 113	0.428159	0.0659553	16	6.49	7.43499e-06	7.43499e-06	2.37047e-05	1.34552
OLIGO_00660	CNOT6	NM_015455	CCR4-NOT transcription complex, subunit 6	0.319851	0.0386812	16	8.27	3.60183e-07	3.60183e-07	1.61407e-06	1.2482
OLIGO_00661	MGC128517		similar to Actin-related protein 10 (hARP11)	-0.599444	0.0524672	16	-11.43	4.17605e-09	4.17605e-09	3.4204e-08	-1.51513
OLIGO_00662	SNORD12	NR_003030	small nucleolar RNA, C/D box 12	-0.560721	0.0584015	16	-9.6	4.82478e-08	4.82478e-08	2.82893e-07	-1.47501
OLIGO_00664	RAP1A	NM_002884	RAP1A, member of RAS oncogene family	-0.234673	0.0508832	16	-4.61	0.000288557	0.000288557	0.000640914	-1.17664
OLIGO_00668	MSRB3	NM_001031679	methionine sulfoxide reductase B3	-0.134163	0.0451698	16	-2.97	0.00902304	0.00902304	0.0148003	-1.09746
OLIGO_00669			Transcribed locus	-0.104922	0.0399554	16	-2.63	0.0183456	0.0183456	0.0282077	-1.07544
OLIGO_00670	LOC284019		hypothetical protein LOC284019	0.121265	0.0432134	16	2.81	0.0126786	0.0126786	0.0201484	1.08769
OLIGO_00673	SEMA4C	NM_017789	sema domain, immunoglobulin domain (Ig), transmembrane domain (TM) and short cytoplasmic domain, (semaphorin) 4C	-0.393569	0.045361	16	-8.68	1.90512e-07	1.90512e-07	9.24326e-07	-1.31364
OLIGO_00674	UNC93B1	NM_030930	unc-93 homolog B1 (C. elegans)	0.502173	0.0396118	16	12.68	9.24923e-10	9.24923e-10	9.63431e-09	1.41634
OLIGO_00675	EIF2AK3	NM_004836	eukaryotic translation initiation factor 2-alpha kinase 3	0.218416	0.0354959	16	6.15	1.38858e-05	1.38858e-05	4.14978e-05	1.16346
OLIGO_00676			Transcribed locus	0.351269	0.10883	16	3.23	0.00526243	0.00526243	0.00902597	1.27568
OLIGO_00677	hCG_1776980	XM_939016	hCG1776980	-0.437182	0.0371733	16	-11.76	2.7533e-09	2.7533e-09	2.39401e-08	-1.35396
OLIGO_00678	RNASE4	NM_002937	ribonuclease, RNase A family, 4	-1.48153	0.0446315	16	-33.19	3.48039e-16	3.33067e-16	1.15463e-13	-2.79245
OLIGO_00679		TC378547		-0.434508	0.0460787	16	-9.43	6.17877e-08	6.17877e-08	3.5028e-07	-1.35145
OLIGO_00680	LOC614786	XM_866411	hypothetical LOC614786	0.398345	0.0755497	16	5.27	7.58443e-05	7.58443e-05	0.00019127	1.318
OLIGO_00682	DIDO1	NM_033081	death inducer-obliterator 1	0.401304	0.061241	16	6.55	6.6517e-06	6.6517e-06	2.14759e-05	1.3207
OLIGO_00684	NF1	NM_001042492	neurofibromin 1 (neurofibromatosis, von Recklinghausen disease, Watson disease)	0.517447	0.0998497	16	5.18	9.07879e-05	9.07879e-05	0.000225229	1.43142
OLIGO_00685			Transcribed locus	0.671433	0.0895017	16	7.5	1.26382e-06	1.26382e-06	4.8915e-06	1.59265
OLIGO_00686	KIAA1688	NM_025251	KIAA1688 protein	0.263229	0.0565785	16	4.65	0.00026552	0.00026552	0.000594529	1.20016
OLIGO_00688	MGC33212	NM_152773	hypothetical protein MGC33212	-0.342037	0.061259	16	-5.58	4.11746e-05	4.11746e-05	0.00011032	-1.26755
OLIGO_00691	PYCRL	NM_023078	pyrroline-5-carboxylate reductase-like	0.239041	0.0325747	16	7.34	1.66846e-06	1.66846e-06	6.2163e-06	1.18021
OLIGO_00692	MUSK	NM_005592	muscle, skeletal, receptor tyrosine kinase	0.194904	0.0257461	16	7.57	1.12662e-06	1.12662e-06	4.41198e-06	1.14465
OLIGO_00693			Transcribed locus	-0.312376	0.0435646	16	-7.17	2.22643e-06	2.22643e-06	8.02896e-06	-1.24175
OLIGO_00696	GATAD2A	NM_017660	GATA zinc finger domain containing 2A	0.463467	0.0481077	16	9.63	4.60348e-08	4.60348e-08	2.7154e-07	1.37885
OLIGO_00697	MLYCD	NM_012213	malonyl-CoA decarboxylase	-0.335355	0.0485842	16	-6.9	3.55643e-06	3.55643e-06	1.21992e-05	-1.26169
OLIGO_00698	KCNE1L	NM_012282	KCNE1-like	-0.331289	0.0580704	16	-5.7	3.25388e-05	3.25388e-05	8.93487e-05	-1.25814
OLIGO_00700	ALG9	NM_001077690	asparagine-linked glycosylation 9 homolog (S. cerevisiae, alpha- 1,2-mannosyltransferase)	-0.129065	0.0341584	16	-3.78	0.00164597	0.00164597	0.00311394	-1.09358
OLIGO_00702	MRPL3	NM_007208	mitochondrial ribosomal protein L3	-0.235086	0.0409198	16	-5.75	3.01199e-05	3.01199e-05	8.34191e-05	-1.17698
OLIGO_00703			Transcribed locus	-0.580775	0.0674814	16	-8.61	2.12214e-07	2.12214e-07	1.01038e-06	-1.49565
OLIGO_00704	PDCD10	NM_145859	programmed cell death 10	0.214059	0.0546805	16	3.91	0.00123487	0.00123487	0.00239883	1.15995
OLIGO_00705	PIK4CA	NM_058004	phosphatidylinositol 4-kinase, catalytic, alpha polypeptide	0.0900318	0.0312225	16	2.88	0.0108033	0.0108033	0.0174208	1.06439
OLIGO_00707	SVOP	NM_018711	SV2 related protein homolog (rat)	0.0821788	0.0295801	16	2.78	0.0134322	0.0134322	0.0212188	1.05862
OLIGO_00712	Nanos3	NM_194059	nanos homolog 3 (Drosophila)	0.172032	0.0296788	16	5.8	2.72876e-05	2.72876e-05	7.632e-05	1.12664
OLIGO_00713	TMEM66	NM_016127	transmembrane protein 66	0.637028	0.034716	16	18.35	3.59452e-12	3.59457e-12	9.85858e-11	1.55512
OLIGO_00714	2007-03-09	NM_138396	membrane-associated ring finger (C3HC4) 9	0.245145	0.0724295	16	3.38	0.00378099	0.00378099	0.00664228	1.18521
OLIGO_00715	LOC529829		similar to Phosphatidylserine synthase 2	0.117038	0.046353	16	2.52	0.0225147	0.0225147	0.0340196	1.08451
OLIGO_00716	MGC128008		hypothetical LOC510399	0.225167	0.0936293	16	2.4	0.0286398	0.0286398	0.0423843	1.16891
OLIGO_00717			CDNA FLJ37541 fis, clone BRCAN2026340	-0.453703	0.0385057	16	-11.78	2.67974e-09	2.67974e-09	2.34699e-08	-1.36955
OLIGO_00718		TC320497		-0.260918	0.0821317	16	-3.18	0.00585602	0.00585602	0.00994376	-1.19824
OLIGO_00719		CR453913		-0.319603	0.0729326	16	-4.38	0.00046412	0.00046412	0.000986098	-1.24799
OLIGO_00720	DHX29	NM_019030	DEAH (Asp-Glu-Ala-His) box polypeptide 29	0.171918	0.0513378	16	3.35	0.004078	0.004078	0.00712253	1.12655
OLIGO_00721	TRIM72		Tripartite motif-containing 72	-0.35919	0.0976853	16	-3.68	0.00203899	0.00203899	0.00379148	-1.28271
OLIGO_00723	PHF14	NM_001007157	PHD finger protein 14	0.301964	0.0361213	16	8.36	3.11958e-07	3.11958e-07	1.41955e-06	1.23282
OLIGO_00724			Transcribed locus	-0.340426	0.046981	16	-7.25	1.95409e-06	1.95409e-06	7.15779e-06	-1.26613
OLIGO_00725	PTPRM	NM_002845	protein tyrosine phosphatase, receptor type, M	-0.608526	0.0617522	16	-9.85	3.36774e-08	3.36774e-08	2.0751e-07	-1.5247
OLIGO_00726	SMARCE1	NM_003079	SWI/SNF related, matrix associated, actin dependent regulator of chromatin, subfamily e, member 1	0.437086	0.0547795	16	7.98	5.73761e-07	5.73761e-07	2.43225e-06	1.35387
OLIGO_00727	SLC35A1	NM_006416	solute carrier family 35 (CMP-sialic acid transporter), member A1	0.539916	0.0466419	16	11.58	3.45959e-09	3.45959e-09	2.90711e-08	1.45389
OLIGO_00728	ABHD8	NM_024527	abhydrolase domain containing 8	-0.146721	0.0497198	16	-2.95	0.00939185	0.00939185	0.0153483	-1.10705
OLIGO_00730	LOC520833		similar to ubiquitin-fusion degradation protein 2	0.622003	0.0858426	16	7.25	1.9547e-06	1.9547e-06	7.15806e-06	1.53901
OLIGO_00734	LOC504954		similar to downregulated in ovarian cancer 1	-0.154811	0.0265	16	-5.84	2.5014e-05	2.5014e-05	7.04964e-05	-1.11328
OLIGO_00735			Transcribed locus	-0.127554	0.0487731	16	-2.62	0.0187507	0.0187507	0.028777	-1.09244
OLIGO_00737	MIB1	NM_020774	mindbomb homolog 1 (Drosophila)	0.392709	0.0452221	16	8.68	1.88291e-07	1.88291e-07	9.14556e-07	1.31286
OLIGO_00738			CDNA FLJ41254 fis, clone BRAMY2033594	-0.117572	0.0400688	16	-2.93	0.00972364	0.00972364	0.0158351	-1.08491
OLIGO_00739			Transcribed locus	0.262716	0.0908839	16	2.89	0.0106449	0.0106449	0.0171864	1.19974
OLIGO_00740			Transcribed locus	-0.267898	0.041741	16	-6.42	8.50484e-06	8.50484e-06	2.67048e-05	-1.20405
OLIGO_00741	LOC534594	XM_614413	similar to dTDP-D-glucose 4,6-dehydratase	-0.0952629	0.0362488	16	-2.63	0.0182693	0.0182693	0.0281066	-1.06826
OLIGO_00744		CR454439		0.12405	0.0320842	16	3.87	0.00136732	0.00136732	0.00263297	1.08979
OLIGO_00745	ZNF326	NM_181781	zinc finger protein 326	0.30753	0.0408743	16	7.52	1.21802e-06	1.21802e-06	4.72525e-06	1.23759
OLIGO_00747	ADD3	NM_001121	adducin 3 (gamma)	-0.453495	0.0413384	16	-10.97	7.46148e-09	7.46148e-09	5.5709e-08	-1.36935
OLIGO_00748	TCF20	NM_181492	transcription factor 20 (AR1)	0.366819	0.0382223	16	9.6	4.85348e-08	4.85348e-08	2.84138e-07	1.28951
OLIGO_00749	VCL	NM_014000	vinculin	0.429487	0.0417301	16	10.29	1.83767e-08	1.83767e-08	1.22143e-07	1.34675
OLIGO_00750	Phip	NM_001081216	pleckstrin homology domain interacting protein	0.156917	0.0508319	16	3.09	0.00707015	0.00707015	0.0118431	1.1149
OLIGO_00751	LOC534164		similar to SLIT2	0.340242	0.111586	16	3.05	0.00765212	0.00765212	0.0127248	1.26597
OLIGO_00752			Transcribed locus	-0.287084	0.0905915	16	-3.17	0.005953	0.005953	0.0100916	-1.22017
OLIGO_00753	MGC128771	NM_001035477	similar to RNA (guanine-9-) methyltransferase domain containing 2	-0.380325	0.0371181	16	-10.25	1.95579e-08	1.95579e-08	1.2896e-07	-1.30164
OLIGO_00754	LOC513431		hypothetical LOC513431	0.302268	0.0273124	16	11.07	6.58442e-09	6.58442e-09	5.01202e-08	1.23308
OLIGO_00757	CBARA1	NM_006077	calcium binding atopy-related autoantigen 1	-0.359951	0.0452012	16	-7.96	5.88602e-07	5.88602e-07	2.48088e-06	-1.28338
OLIGO_00758	Crk	NM_133656	v-crk sarcoma virus CT10 oncogene homolog (avian)	0.381736	0.10011	16	3.81	0.00152968	0.00152968	0.00291264	1.30291
OLIGO_00759			MRNA; cDNA DKFZp686E21208 (from clone DKFZp686E21208)	0.416998	0.0358942	16	11.62	3.28524e-09	3.28524e-09	2.78176e-08	1.33515
OLIGO_00760	CILP2	NM_153221	cartilage intermediate layer protein 2	0.143144	0.0267549	16	5.35	6.50466e-05	6.50466e-05	0.000166284	1.10431
OLIGO_00761	FUT10	NM_032664	fucosyltransferase 10 (alpha (1,3) fucosyltransferase)	-0.130265	0.0299527	16	-4.35	0.000497236	0.000497236	0.00104856	-1.09449
OLIGO_00762	C11orf10	NM_014206	chromosome 11 open reading frame 10	-0.165739	0.037729	16	-4.39	0.000453892	0.000453892	0.000966534	-1.12174
OLIGO_00763	PARP16	NM_017851	poly (ADP-ribose) polymerase family, member 16	-0.391867	0.052961	16	-7.4	1.50392e-06	1.50392e-06	5.67663e-06	-1.31209
OLIGO_00765	CLK3	NM_001292	CDC-like kinase 3	0.0804658	0.0222236	16	3.62	0.00229636	0.00229636	0.00422641	1.05736
OLIGO_00766	APOD	NM_001647	apolipoprotein D	0.167935	0.0695232	16	2.42	0.028039	0.028039	0.0415835	1.12345
OLIGO_00767	RBCK1	NM_031229	RanBP-type and C3HC4-type zinc finger containing 1	-0.101836	0.0259686	16	-3.92	0.0012174	0.0012174	0.00236905	-1.07314
OLIGO_00770		CR454555		-0.247482	0.0330574	16	-7.49	1.29726e-06	1.29726e-06	4.99031e-06	-1.18713
OLIGO_00771	PIK3R4	NM_014602	phosphoinositide-3-kinase, regulatory subunit 4, p150	-0.343477	0.030258	16	-11.35	4.58094e-09	4.58094e-09	3.69758e-08	-1.26881
OLIGO_00774			Transcribed locus	0.288527	0.0575342	16	5.01	0.000127002	0.000127002	0.000304419	1.22139
OLIGO_00775	C3orf64	NM_173654	chromosome 3 open reading frame 64	0.182005	0.0294666	16	6.18	1.32928e-05	1.32928e-05	3.99236e-05	1.13446
OLIGO_00777	ZNF553	NM_152652	zinc finger protein 553	0.128363	0.0474496	16	2.71	0.0156032	0.0156032	0.0243467	1.09305
OLIGO_00778	NPHP1	NM_000272	nephronophthisis 1 (juvenile)	-0.233612	0.0474175	16	-4.93	0.000151761	0.000151761	0.000358452	-1.17578
OLIGO_00779	PPOX	NM_000309	protoporphyrinogen oxidase	0.207512	0.0391903	16	5.29	7.25555e-05	7.25555e-05	0.000183429	1.15469
OLIGO_00780	GMPPA		GDP-mannose pyrophosphorylase A	-0.552863	0.0495312	16	-11.16	5.8296e-09	5.8296e-09	4.53376e-08	-1.46699
OLIGO_00781	ATBF1	NM_006885	AT-binding transcription factor 1	-0.371028	0.0423271	16	-8.77	1.66118e-07	1.66118e-07	8.20993e-07	-1.29327
OLIGO_00783			Transcribed locus	0.306702	0.0590562	16	5.19	8.87942e-05	8.87942e-05	0.000220572	1.23688
OLIGO_00785	Tmem179	NM_178915	transmembrane protein 179	-0.150457	0.0397802	16	-3.78	0.00163292	0.00163292	0.0030919	-1.10992
OLIGO_00786		TC315824		-0.285428	0.0396459	16	-7.2	2.11754e-06	2.11754e-06	7.66994e-06	-1.21877
OLIGO_00787	LBA1	XM_940627	lupus brain antigen 1	0.141238	0.0273615	16	5.16	9.45485e-05	9.45485e-05	0.000233521	1.10285
OLIGO_00788			Transcribed locus	0.151985	0.0335633	16	4.53	0.000342892	0.000342892	0.000748313	1.1111
OLIGO_00795	COMMD7	NM_053041	COMM domain containing 7	0.21401	0.0339553	16	6.3	1.05181e-05	1.05181e-05	3.22773e-05	1.15991
OLIGO_00796	MLLT3	NM_004529	myeloid/lymphoid or mixed-lineage leukemia (trithorax homolog, Drosophila); translocated to, 3	0.182758	0.0646107	16	2.83	0.012105	0.012105	0.0193179	1.13505
OLIGO_00798	DDX26B	NM_182540	DEAD/H (Asp-Glu-Ala-Asp/His) box polypeptide 26B	0.673841	0.0561283	16	12.01	2.04416e-09	2.04416e-09	1.86935e-08	1.59532
OLIGO_00800	FAM60A	NM_021238	family with sequence similarity 60, member A	0.867518	0.0577421	16	15.02	7.45971e-11	7.45971e-11	1.20482e-09	1.82452
OLIGO_00801	LOC617606		similar to DEP domain containing 6	-3.11167	0.0981347	16	-31.71	7.1699e-16	6.66134e-16	1.9307e-13	-8.64383
OLIGO_00802	KCMF1	XM_001133393	potassium channel modulatory factor 1	0.131724	0.0324235	16	4.06	0.000904798	0.000904798	0.00180714	1.0956
OLIGO_00805	MGC152232	NM_001078001	hypothetical LOC534560	0.519931	0.0686562	16	7.57	1.12147e-06	1.12147e-06	4.397e-06	1.43389
OLIGO_00807		CR455633		-0.194056	0.0535647	16	-3.62	0.00228624	0.00228624	0.00420932	-1.14398
OLIGO_00809	TIMM10	NM_012456	translocase of inner mitochondrial membrane 10 homolog (yeast)	0.38737	0.043281	16	8.95	1.25584e-07	1.25584e-07	6.43696e-07	1.30801
OLIGO_00811			Transcribed locus	0.252678	0.036513	16	6.92	3.44725e-06	3.44725e-06	1.18636e-05	1.19142
OLIGO_00812	CDKL5		cyclin-dependent kinase-like 5	-0.0968566	0.0405268	16	-2.39	0.0295037	0.0295037	0.0435414	-1.06944
OLIGO_00815	MET	NM_000245	met proto-oncogene (hepatocyte growth factor receptor)	0.725489	0.0518514	16	13.99	2.15921e-10	2.15921e-10	2.85454e-09	1.65346
OLIGO_00816	RAB5A	NM_004162	RAB5A, member RAS oncogene family	0.127832	0.0374201	16	3.42	0.00353765	0.00353765	0.00624374	1.09265
OLIGO_00817	FLJ45455	NM_207386	FLJ45455 protein	-0.351123	0.0799247	16	-4.39	0.000453631	0.000453631	0.000966133	-1.27555
OLIGO_00819	SHKBP1	NM_138392	SH3KBP1 binding protein 1	-0.456074	0.0444294	16	-10.27	1.90624e-08	1.90624e-08	1.25943e-07	-1.3718
OLIGO_00821	KIAA1468	NM_020854	KIAA1468	0.207704	0.052753	16	3.94	0.00117754	0.00117754	0.00229857	1.15485
OLIGO_00822	Kcnh1	NM_010600	potassium voltage-gated channel, subfamily H (eag-related), member 1	-0.885817	0.0695821	16	-12.73	8.69948e-10	8.69948e-10	9.17289e-09	-1.84781
OLIGO_00823	SRD5A2L	NM_024592	steroid 5 alpha-reductase 2-like	-0.276344	0.0476187	16	-5.8	2.69342e-05	2.69342e-05	7.5378e-05	-1.21112
OLIGO_00824	PRPF18	NM_001075323	PRP18 pre-mRNA processing factor 18 homolog (S. cerevisiae)	0.256411	0.0569484	16	4.5	0.000361655	0.000361655	0.000784611	1.1945
OLIGO_00825	Neud4	NM_013874	neuronal d4 domain family member	-0.410475	0.035	16	-11.73	2.86659e-09	2.86659e-09	2.47628e-08	-1.32912
OLIGO_00826	ANK2	NM_020977	ankyrin 2, neuronal	-0.698251	0.0515201	16	-13.55	3.46244e-10	3.46244e-10	4.21211e-09	-1.62254
OLIGO_00828	RRP9	NM_004704	RRP9, small subunit (SSU) processome component, homolog (yeast)	0.286284	0.0280609	16	10.2	2.07741e-08	2.07741e-08	1.35831e-07	1.2195
OLIGO_00830	ADAMTS4	NM_005099	ADAM metallopeptidase with thrombospondin type 1 motif, 4	-0.0883844	0.0265762	16	-3.33	0.00428108	0.00428108	0.00744976	-1.06318
OLIGO_00831	MST1	NM_020998	macrophage stimulating 1 (hepatocyte growth factor-like)	-0.352489	0.0398401	16	-8.85	1.46651e-07	1.46651e-07	7.3575e-07	-1.27676
OLIGO_00832	LOC784403		similar to serine/threonine protein kinase PFTAIRE-1	0.792584	0.0336371	16	23.56	7.53713e-14	7.53841e-14	4.88325e-12	1.73217
OLIGO_00833	MAML1	NM_014757	mastermind-like 1 (Drosophila)	0.308843	0.0421681	16	7.32	1.70921e-06	1.70921e-06	6.35205e-06	1.23871
OLIGO_00834	NOPE	NM_020962	likely ortholog of mouse neighbor of Punc E11	-0.478234	0.0879794	16	-5.44	5.49584e-05	5.49584e-05	0.000143144	-1.39304
OLIGO_00835	SFRP4	NM_003014	secreted frizzled-related protein 4	-0.546991	0.068865	16	-7.94	6.08426e-07	6.08426e-07	2.55375e-06	-1.46104
OLIGO_00836	TAZ	NM_000116	tafazzin (cardiomyopathy, dilated 3A (X-linked); endocardial fibroelastosis 2; Barth syndrome)	-0.238848	0.0427081	16	-5.59	4.04525e-05	4.04525e-05	0.000108627	-1.18005
OLIGO_00837	ZFP1	NM_153688	zinc finger protein 1 homolog (mouse)	0.694392	0.0520189	16	13.35	4.33251e-10	4.33251e-10	5.04382e-09	1.6182
OLIGO_00839	CARS2	NM_024537	cysteinyl-tRNA synthetase 2, mitochondrial (putative)	-0.054042	0.0218399	16	-2.47	0.0249207	0.0249207	0.0373388	-1.03817
OLIGO_00840			Transcribed locus	-0.303086	0.0236743	16	-12.8	8.01162e-10	8.01162e-10	8.55347e-09	-1.23378
OLIGO_00841	LOC504652	XM_580808	similar to Thymidine kinase 1, soluble	0.477083	0.0483022	16	9.88	3.26194e-08	3.26194e-08	2.01459e-07	1.39193
OLIGO_00842	EIF4G3		eukaryotic translation initiation factor 4 gamma, 3	0.255669	0.0445857	16	5.73	3.07472e-05	3.07472e-05	8.49391e-05	1.19389
OLIGO_00843			Transcribed locus	0.0967529	0.0316825	16	3.05	0.0075779	0.0075779	0.0126124	1.06936
OLIGO_00844		CR453359		-0.2695	0.0470936	16	-5.72	3.14473e-05	3.14473e-05	8.67105e-05	-1.20539
OLIGO_00845		CR453360		-0.234757	0.0499418	16	-4.7	0.000240543	0.000240543	0.000544486	-1.17671
OLIGO_00847	RNGTT	NM_003800	RNA guanylyltransferase and 5'-phosphatase	0.263818	0.110296	16	2.39	0.029388	0.029388	0.0433803	1.20065
OLIGO_00848			Transcribed locus	0.881061	0.0558955	16	15.76	3.62394e-11	3.62395e-11	6.68944e-10	1.84173
OLIGO_00849	RNF19	NM_015435	ring finger protein 19	-0.105787	0.0385157	16	-2.75	0.0143339	0.0143339	0.0225145	-1.07608
OLIGO_00850	NKRF	NM_017544	NF-kappaB repressing factor	0.12054	0.043048	16	2.8	0.012838	0.012838	0.0203675	1.08714
OLIGO_00851	SCRN3	NM_024583	secernin 3	-0.408071	0.0618715	16	-6.6	6.15779e-06	6.15779e-06	2.00275e-05	-1.32691
OLIGO_00853	LOC506950	XM_583477	similar to FLJ12649 protein	-0.266539	0.0449812	16	-5.93	2.1328e-05	2.1328e-05	6.09765e-05	-1.20292
OLIGO_00854	GDPD5		glycerophosphodiester phosphodiesterase domain containing 5	-0.170703	0.0271004	16	-6.3	1.05922e-05	1.05922e-05	3.24822e-05	-1.12561
OLIGO_00855	SEC61A2		Sec61 alpha 2 subunit (S. cerevisiae)	0.464405	0.0393733	16	11.79	2.64012e-09	2.64012e-09	2.32303e-08	1.37975
OLIGO_00856	C4orf8	NM_003704	chromosome 4 open reading frame 8	-0.397886	0.0394334	16	-10.09	2.42431e-08	2.42431e-08	1.55297e-07	-1.31758
OLIGO_00857	NME6	NM_005793	non-metastatic cells 6, protein expressed in (nucleoside-diphosphate kinase)	0.171403	0.038097	16	4.5	0.000364207	0.000364207	0.000790019	1.12615
OLIGO_00858	NEFM	NM_005382	neurofilament, medium polypeptide 150kDa	1.8729	0.107779	16	17.38	8.25935e-12	8.25939e-12	1.93103e-10	3.66268
OLIGO_00859	LOC527883	XM_606290	similar to CG8566-PD	0.237174	0.0384989	16	6.16	1.36986e-05	1.36986e-05	4.10309e-05	1.17868
OLIGO_00860	FTS		fused toes homolog	-0.322964	0.0392729	16	-8.22	3.8711e-07	3.8711e-07	1.71388e-06	-1.2509
OLIGO_00861		CR455934		-0.109817	0.034138	16	-3.22	0.00538342	0.00538342	0.00921324	-1.07909
OLIGO_00862	TSEN34	NM_001077446	tRNA splicing endonuclease 34 homolog (S. cerevisiae)	0.480951	0.0339428	16	14.17	1.78958e-10	1.78958e-10	2.44385e-09	1.39566
OLIGO_00863	OLIG2	NM_005806	oligodendrocyte lineage transcription factor 2	-0.407117	0.0638334	16	-6.38	9.15805e-06	9.15805e-06	2.84927e-05	-1.32603
OLIGO_00864	JMJD1A	NM_018433	jumonji domain containing 1A	0.0914579	0.0349416	16	2.62	0.0186668	0.0186668	0.0286616	1.06545
OLIGO_00867	PCBD2	NM_032151	pterin-4 alpha-carbinolamine dehydratase/dimerization cofactor of hepatocyte nuclear factor 1 alpha (TCF1) 2	-0.0784174	0.0255546	16	-3.07	0.007347	0.007347	0.0122635	-1.05586
OLIGO_00868	PPP2R3B	NM_013239	protein phosphatase 2 (formerly 2A), regulatory subunit B'', beta	-0.313694	0.0504008	16	-6.22	1.21705e-05	1.21705e-05	3.68871e-05	-1.24289
OLIGO_00869	LOC532573		similar to Flotillin-1	-0.147212	0.0502746	16	-2.93	0.00984775	0.00984775	0.0160213	-1.10743
OLIGO_00870	MTF2	NM_007358	metal response element binding transcription factor 2	0.180527	0.0258286	16	6.99	3.05188e-06	3.05188e-06	1.06338e-05	1.1333
OLIGO_00873			Transcribed locus, weakly similar to NP_001040571.1 protein LOC364556 [Rattus norvegicus]	0.387195	0.148808	16	2.6	0.0192631	0.0192631	0.0294816	1.30785
OLIGO_00875	ZNF672	NM_024836	zinc finger protein 672	-0.40686	0.0416241	16	-9.77	3.76849e-08	3.76849e-08	2.28383e-07	-1.3258
OLIGO_00877	G3BP2	NM_203505	GTPase activating protein (SH3 domain) binding protein 2	0.784338	0.0509106	16	15.41	5.11486e-11	5.11486e-11	8.86573e-10	1.7223
OLIGO_00879	BMF	NM_001003943	Bcl2 modifying factor	0.157718	0.0509956	16	3.09	0.00698465	0.00698465	0.0117088	1.11552
OLIGO_00880		CR452390		-0.253735	0.0307742	16	-8.25	3.74099e-07	3.74099e-07	1.66853e-06	-1.19229
OLIGO_00884	HEATR1	NM_018072	HEAT repeat containing 1	0.1869	0.0405743	16	4.61	0.000291922	0.000291922	0.000647521	1.13831
OLIGO_00885	AFTPH	NM_203437	aftiphilin	0.26891	0.0538915	16	4.99	0.000133578	0.000133578	0.000318455	1.2049
OLIGO_00887	ANK1	NM_020481	ankyrin 1, erythrocytic	-0.166096	0.03116	16	-5.33	6.76396e-05	6.76396e-05	0.000172249	-1.12202
OLIGO_00888		CR452642		0.288229	0.0391197	16	7.37	1.5862e-06	1.5862e-06	5.94487e-06	1.22114
OLIGO_00890		CR452597		0.0994194	0.0262465	16	3.79	0.00161338	0.00161338	0.00305838	1.07134
OLIGO_00891		CR452064		0.271654	0.0778001	16	3.49	0.00301602	0.00301602	0.00540584	1.20719
OLIGO_00892	SPTAN1	NM_003127	spectrin, alpha, non-erythrocytic 1 (alpha-fodrin)	0.268189	0.039138	16	6.85	3.88661e-06	3.88661e-06	1.32246e-05	1.2043
OLIGO_00893	THSD4	NM_024817	thrombospondin, type I, domain containing 4	-0.612314	0.0463827	16	-13.2	5.10363e-10	5.10363e-10	5.81893e-09	-1.52871
OLIGO_00894	SPTBN1	NM_178313	spectrin, beta, non-erythrocytic 1	-0.299244	0.0494643	16	-6.05	1.68644e-05	1.68644e-05	4.94083e-05	-1.2305
OLIGO_00897	TMEM119	NM_181724	transmembrane protein 119	0.378043	0.0981564	16	3.85	0.00141105	0.00141105	0.00270963	1.29958
OLIGO_00898			CDNA FLJ33647 fis, clone BRAMY2024374	-0.276217	0.0392067	16	-7.05	2.76823e-06	2.76823e-06	9.75206e-06	-1.21102
OLIGO_00899			Transcribed locus	0.148585	0.0377125	16	3.94	0.00117104	0.00117104	0.00228621	1.10848
OLIGO_00900	NIN	NM_020921	ninein (GSK3B interacting protein)	0.180446	0.0617898	16	2.92	0.0100098	0.0100098	0.0162539	1.13323
OLIGO_00904	FCER1G	NM_004106	Fc fragment of IgE, high affinity I, receptor for; gamma polypeptide	-0.291636	0.0299167	16	-9.75	3.91194e-08	3.91194e-08	2.35784e-07	-1.22403
OLIGO_00905			CDNA FLJ30196 fis, clone BRACE2001375	-0.47611	0.0499072	16	-9.54	5.26843e-08	5.26843e-08	3.0493e-07	-1.39099
OLIGO_00906	CARTPT	NM_004291	CART prepropeptide	-2.09443	0.0640475	16	-32.7	4.40865e-16	4.44089e-16	1.15463e-13	-4.27058
OLIGO_00907			Transcribed locus	-0.196601	0.0517816	16	-3.8	0.00158359	0.00158359	0.00300493	-1.146
OLIGO_00908	CSTF1	NM_001033522	cleavage stimulation factor, 3' pre-RNA, subunit 1, 50kDa	0.472802	0.0436033	16	10.84	8.80452e-09	8.80452e-09	6.44305e-08	1.3878
OLIGO_00910	ELOVL1	NM_022821	elongation of very long chain fatty acids (FEN1/Elo2, SUR4/Elo3, yeast)-like 1	0.267578	0.0336331	16	7.96	5.9583e-07	5.9583e-07	2.50816e-06	1.20379
OLIGO_00912	C1QTNF3	NM_030945	C1q and tumor necrosis factor related protein 3	-1.99055	0.0997	16	-19.97	9.828e-13	9.82769e-13	3.45664e-11	-3.97388
OLIGO_00913	FLJ30092	XM_497354	AF-1 specific protein phosphatase	-0.203897	0.0573732	16	-3.55	0.00264479	0.00264479	0.00479163	-1.15181
OLIGO_00914	RTN1	NM_206852	reticulon 1	-0.63603	0.108146	16	-5.88	2.32053e-05	2.32053e-05	6.58316e-05	-1.55405
OLIGO_00915	AKAP12		A kinase (PRKA) anchor protein (gravin) 12	-1.15083	0.041551	16	-27.7	6.01801e-15	5.9952e-15	7.56337e-13	-2.22041
OLIGO_00916	SLC22A5	NM_003060	solute carrier family 22 (organic cation transporter), member 5	0.991076	0.0856398	16	11.57	3.47315e-09	3.47315e-09	2.91481e-08	1.98767
OLIGO_00917	2310067E19Rik		RIKEN cDNA 2310067E19 gene	0.492207	0.0351936	16	13.99	2.17295e-10	2.17295e-10	2.867e-09	1.4066
OLIGO_00918	PTEN	NM_000314	phosphatase and tensin homolog (mutated in multiple advanced cancers 1)	-0.142623	0.0503998	16	-2.83	0.0120744	0.0120744	0.0192736	-1.10391
OLIGO_00919	SLC26A6	NM_001040454	solute carrier family 26, member 6	0.251685	0.0254526	16	9.89	3.21037e-08	3.21037e-08	1.98459e-07	1.1906
OLIGO_00920	ZNF660	NM_173658	zinc finger protein 660	0.628786	0.0480968	16	13.07	5.89061e-10	5.89061e-10	6.57487e-09	1.54626
OLIGO_00921	WDR68	NM_005828	WD repeat domain 68	0.185929	0.0513139	16	3.62	0.00228368	0.00228368	0.0042052	1.13755
OLIGO_00923	MGC139502	XM_001253023	similar to multiple C2-domains with two transmembrane regions 2	-0.319623	0.0346019	16	-9.24	8.18901e-08	8.18901e-08	4.46306e-07	-1.248
OLIGO_00924	LOC504245		similar to Rho GTPase activating protein 17	-0.1843	0.0539659	16	-3.42	0.00354525	0.00354525	0.00625632	-1.13627
OLIGO_00925	VMO1	NM_182566	vitelline membrane outer layer 1 homolog (chicken)	-0.185835	0.0390215	16	-4.76	0.000212	0.000212	0.000485682	-1.13747
OLIGO_00927	DACH1	NM_080760	dachshund homolog 1 (Drosophila)	0.567331	0.0917983	16	6.18	1.3205e-05	1.3205e-05	3.96949e-05	1.48178
OLIGO_00929	ZNF585A	NM_152655	zinc finger protein 585A	-0.130084	0.0301152	16	-4.32	0.000528706	0.000528706	0.00110788	-1.09436
OLIGO_00930	TMEM27	NM_020665	transmembrane protein 27	-0.341359	0.0450186	16	-7.58	1.10346e-06	1.10346e-06	4.33025e-06	-1.26695
OLIGO_00934	MGC143401	NM_001075435	similar to myosin binding protein H	-0.366899	0.0604121	16	-6.07	1.61329e-05	1.61329e-05	4.74644e-05	-1.28958
OLIGO_00935	PAX9	NM_006194	paired box gene 9	-0.371573	0.0746285	16	-4.98	0.000136542	0.000136542	0.000325171	-1.29376
OLIGO_00936	WIPI1	NM_017983	WD repeat domain, phosphoinositide interacting 1	-0.858721	0.04375	16	-19.63	1.27803e-12	1.27798e-12	4.26888e-11	-1.81343
OLIGO_00937	CNTNAP1	NM_003632	contactin associated protein 1	0.36611	0.0319469	16	11.46	3.99736e-09	3.99736e-09	3.2902e-08	1.28887
OLIGO_00938	RP6-213H19.1	NM_016542	serine/threonine protein kinase MST4	0.449989	0.0726407	16	6.19	1.28521e-05	1.28521e-05	3.87317e-05	1.36603
OLIGO_00939	DLL1	NM_005618	delta-like 1 (Drosophila)	0.0699965	0.0249832	16	2.8	0.0127953	0.0127953	0.0203096	1.04971
OLIGO_00940	RASGEF1C	NM_175062	RasGEF domain family, member 1C	-0.206601	0.0561709	16	-3.68	0.0020344	0.0020344	0.00378506	-1.15397
OLIGO_00942	CNNM3	NM_017623	cyclin M3	0.160144	0.0236353	16	6.78	4.45518e-06	4.45518e-06	1.49445e-05	1.1174
OLIGO_00943	BDNF	NM_170731	brain-derived neurotrophic factor	0.815477	0.116939	16	6.97	3.13826e-06	3.13826e-06	1.09078e-05	1.75988
OLIGO_00944	NHEDC1	NM_139173	Na-H-exchanger protein	-0.479515	0.0709048	16	-6.76	4.55836e-06	4.55836e-06	1.52367e-05	-1.39428
OLIGO_00945	NOV	NM_002514	nephroblastoma overexpressed gene	-1.31027	0.0545289	16	-24.03	5.5541e-14	5.55112e-14	3.89459e-12	-2.47988
OLIGO_00946	LOC510737		similar to RNA binding protein DEF-3	0.235755	0.0370156	16	6.37	9.30613e-06	9.30613e-06	2.89127e-05	1.17752
OLIGO_00948	C14orf101	NM_017799	chromosome 14 open reading frame 101	0.206295	0.0703323	16	2.93	0.00974627	0.00974627	0.0158688	1.15372
OLIGO_00949	KIAA0182	NM_014615	KIAA0182	-0.103908	0.0381658	16	-2.72	0.0150598	0.0150598	0.0235543	-1.07468
OLIGO_00950	DNAJC3		DnaJ (Hsp40) homolog, subfamily C, member 3	-0.392714	0.0570754	16	-6.88	3.69711e-06	3.69711e-06	1.2635e-05	-1.31286
OLIGO_00952	COPS7A	NM_016319	COP9 constitutive photomorphogenic homolog subunit 7A (Arabidopsis)	-0.142279	0.0253327	16	-5.62	3.86213e-05	3.86213e-05	0.00010428	-1.10365
OLIGO_00953	LOC533984	XM_613578	similar to SUB1 homolog (S. cerevisiae)	0.365045	0.0458061	16	7.97	5.82841e-07	5.82841e-07	2.46355e-06	1.28792
OLIGO_00955			Transcribed locus	0.490846	0.164223	16	2.99	0.00867793	0.00867793	0.0142819	1.40527
OLIGO_00958	CHMP4C	NM_152284	chromatin modifying protein 4C	0.554931	0.0784878	16	7.07	2.64939e-06	2.64939e-06	9.36576e-06	1.4691
OLIGO_00961	GYG1	NM_004130	glycogenin 1	-0.419088	0.042173	16	-9.94	2.9976e-08	2.9976e-08	1.8705e-07	-1.33708
OLIGO_00963	SMAD2	NM_001003652	SMAD family member 2	0.421687	0.0545369	16	7.73	8.60177e-07	8.60177e-07	3.47266e-06	1.33949
OLIGO_00964	ARHGEF7	NM_003899	Rho guanine nucleotide exchange factor (GEF) 7	0.138845	0.0477833	16	2.91	0.0103178	0.0103178	0.0167132	1.10102
OLIGO_00965	LOC540437		similar to myosin-like protein	-3.04184	0.0873937	16	-34.81	1.64628e-16	1.11022e-16	0	-8.23541
OLIGO_00966	AFAP1	NM_198595	actin filament associated protein 1	0.394674	0.0426226	16	9.26	7.92117e-08	7.92117e-08	4.34028e-07	1.31465
OLIGO_00967	IFT52	NM_016004	intraflagellar transport 52 homolog (Chlamydomonas)	-0.258826	0.0433347	16	-5.97	1.95036e-05	1.95036e-05	5.62579e-05	-1.1965
OLIGO_00968	LPIN2	NM_014646	lipin 2	-0.319017	0.0454591	16	-7.02	2.90454e-06	2.90454e-06	1.01728e-05	-1.24748
OLIGO_00969	PVRL3		poliovirus receptor-related 3	-0.202865	0.0456938	16	-4.44	0.000411911	0.000411911	0.000884094	-1.15098
OLIGO_00970	LOC505573	XM_581880	similar to Cartilage intermediate layer protein, nucleotide pyrophosphohydrolase	-0.188546	0.0516532	16	-3.65	0.0021577	0.0021577	0.00399373	-1.13961
OLIGO_00971		CR451751		-0.12059	0.0388332	16	-3.11	0.00680354	0.00680354	0.0114211	-1.08718
OLIGO_00972			Transcribed locus	-0.467529	0.0515029	16	-9.08	1.03724e-07	1.03724e-07	5.45351e-07	-1.38274
OLIGO_00975	P2RY2	NM_176072	purinergic receptor P2Y, G-protein coupled, 2	0.11753	0.0427067	16	2.75	0.0141748	0.0141748	0.0222937	1.08488
OLIGO_00981	Cdh20	NM_011800	cadherin 20	-0.359253	0.0578935	16	-6.21	1.25988e-05	1.25988e-05	3.802e-05	-1.28276
OLIGO_00982	KRT13	NM_002274	keratin 13	-0.867764	0.0600191	16	-14.46	1.32495e-10	1.32495e-10	1.93065e-09	-1.82483
OLIGO_00983	RKHD3	NM_032246	ring finger and KH domain containing 3	-1.2981	0.0824072	16	-15.75	3.66e-11	3.66001e-11	6.74051e-10	-2.45905
OLIGO_00984	Nat12	NM_001081430	N-acetyltransferase 12	0.1529	0.0465576	16	3.28	0.00467315	0.00467315	0.00808112	1.1118
OLIGO_00985			Transcribed locus	0.181491	0.0527448	16	3.44	0.00335723	0.00335723	0.00595224	1.13406
OLIGO_00986	GLTSCR1	NM_015711	glioma tumor suppressor candidate region gene 1	-0.206099	0.0398244	16	-5.18	9.20763e-05	9.20763e-05	0.000228212	-1.15356
OLIGO_00989	CDO1	NM_001801	cysteine dioxygenase, type I	-0.24001	0.0574083	16	-4.18	0.000706363	0.000706363	0.00144431	-1.181
OLIGO_00990	POU3F1	NM_002699	POU domain, class 3, transcription factor 1	0.109861	0.0305069	16	3.6	0.00239319	0.00239319	0.00438097	1.07912
OLIGO_00991	TMEM125	NM_144626	transmembrane protein 125	0.183062	0.038663	16	4.73	0.000224287	0.000224287	0.000511043	1.13529
OLIGO_00992	FZD3	NM_017412	frizzled homolog 3 (Drosophila)	0.575208	0.0488487	16	11.78	2.70435e-09	2.70435e-09	2.36206e-08	1.48989
OLIGO_00993	GRM7	NM_000844	glutamate receptor, metabotropic 7	0.53009	0.0581066	16	9.12	9.70008e-08	9.70008e-08	5.1573e-07	1.44402
OLIGO_00994	LOC389203	XM_001131316	hypothetical gene supported by BC032431	-0.408336	0.0388627	16	-10.51	1.37414e-08	1.37414e-08	9.50998e-08	-1.32715
OLIGO_00995	ANTXR2	NM_058172	anthrax toxin receptor 2	-0.824229	0.0442097	16	-18.64	2.81764e-12	2.81764e-12	8.14016e-11	-1.77059
OLIGO_00997	CDCA7L	NM_018719	cell division cycle associated 7-like	0.940688	0.0406209	16	23.16	9.87311e-14	9.86988e-14	5.7844e-12	1.91944
OLIGO_00998			Transcribed locus	-0.40567	0.0355463	16	-11.41	4.24306e-09	4.24306e-09	3.46938e-08	-1.3247
OLIGO_01000	R3HDM1	NM_015361	R3H domain containing 1	-0.234993	0.0363529	16	-6.46	7.81682e-06	7.81682e-06	2.47732e-05	-1.1769
OLIGO_01001	ALDH7A1	XM_001127838	aldehyde dehydrogenase 7 family, member A1	0.19393	0.0336667	16	5.76	2.92499e-05	2.92499e-05	8.12089e-05	1.14388
OLIGO_01002	LOC538952	XM_583872	similar to Proline rich 15	0.309431	0.073985	16	4.18	0.000704006	0.000704006	0.00144067	1.23922
OLIGO_01004	LOC513942		similar to ZFP1 protein	-0.126604	0.0348198	16	-3.64	0.00222368	0.00222368	0.00410554	-1.09172
OLIGO_01005	ALS2CL	NM_147129	ALS2 C-terminal like	-0.169477	0.0299558	16	-5.66	3.56602e-05	3.56602e-05	9.70357e-05	-1.12465
OLIGO_01006	PIGX	NM_017861	phosphatidylinositol glycan anchor biosynthesis, class X	-0.36783	0.0412754	16	-8.91	1.33098e-07	1.33098e-07	6.78017e-07	-1.29041
OLIGO_01009	LOC529193	XM_607635	similar to serine/threonine kinase 22B	-0.420679	0.043121	16	-9.76	3.87052e-08	3.87052e-08	2.33605e-07	-1.33856
OLIGO_01010	RUTBC2	NM_133454	RUN and TBC1 domain containing 2	0.255371	0.0368733	16	6.93	3.41439e-06	3.41439e-06	1.17658e-05	1.19364
OLIGO_01011	PHACTR3	NM_080672	phosphatase and actin regulator 3	-0.261429	0.066482	16	-3.93	0.00118993	0.00118993	0.00232105	-1.19867
OLIGO_01013	MGC133696		hypothetical LOC523361	0.155699	0.0486886	16	3.2	0.00560299	0.00560299	0.00955586	1.11396
OLIGO_01014	WDR33		WD-repeat protein 33	0.115099	0.0382419	16	3.01	0.00830873	0.00830873	0.0137288	1.08305
OLIGO_01016	Cdca7		cell division cycle associated 7	-0.276955	0.037983	16	-7.29	1.80716e-06	1.80716e-06	6.66561e-06	-1.21164
OLIGO_01017	PSPC1	NM_001042414	paraspeckle component 1	0.169481	0.0366301	16	4.63	0.000279875	0.000279875	0.000624247	1.12465
OLIGO_01019	Dnm3os	NR_002870	dynamin 3, opposite strand	0.314666	0.0845963	16	3.72	0.00186356	0.00186356	0.00348826	1.24372
OLIGO_01020	MGC127476		hypothetical protein MGC127476	-0.460402	0.0361366	16	-12.74	8.59927e-10	8.59927e-10	9.11482e-09	-1.37593
OLIGO_01022	CECR5	NM_033070	cat eye syndrome chromosome region, candidate 5	0.211791	0.0465893	16	4.55	0.00033064	0.00033064	0.000724916	1.15813
OLIGO_01023	LOC130074	NM_001009993	p20	-0.374556	0.0369391	16	-10.14	2.26351e-08	2.26351e-08	1.46126e-07	-1.29644
OLIGO_01025	ACPT	NM_033068	acid phosphatase, testicular	0.0796437	0.0284762	16	2.8	0.0129249	0.0129249	0.0204932	1.05676
OLIGO_01026			Transcribed locus	0.261617	0.0280315	16	9.33	7.11414e-08	7.11414e-08	3.96026e-07	1.19882
OLIGO_01031			Transcribed locus	-0.14051	0.0294321	16	-4.77	0.000206998	0.000206998	0.000475371	-1.10229
OLIGO_01033	ECE2	NM_001037324	endothelin converting enzyme 2	-0.0962708	0.0387596	16	-2.48	0.0244583	0.0244583	0.0367099	-1.06901
OLIGO_01034	GLI3	NM_000168	GLI-Kruppel family member GLI3 (Greig cephalopolysyndactyly syndrome)	0.866883	0.0530077	16	16.35	2.07692e-11	2.07693e-11	4.20457e-10	1.82372
OLIGO_01035	NOSIP	NM_015953	nitric oxide synthase interacting protein	-0.427105	0.0449861	16	-9.49	5.62791e-08	5.62791e-08	3.22638e-07	-1.34453
OLIGO_01036	PRO1853	NM_144736	hypothetical protein PRO1853	-0.216252	0.0474402	16	-4.56	0.000322236	0.000322236	0.000707894	-1.16171
OLIGO_01038	COPS8		COP9 constitutive photomorphogenic homolog subunit 8 (Arabidopsis)	-0.251369	0.0406146	16	-6.19	1.29866e-05	1.29866e-05	3.91102e-05	-1.19034
OLIGO_01040	HRC	NM_002152	histidine rich calcium binding protein	-0.455554	0.0602619	16	-7.56	1.14696e-06	1.14696e-06	4.485e-06	-1.37131
OLIGO_01041	SIPA1L2	NM_020808	signal-induced proliferation-associated 1 like 2	-0.420702	0.0355135	16	-11.85	2.47954e-09	2.47954e-09	2.20811e-08	-1.33858
OLIGO_01042	KIF20A	NM_005733	kinesin family member 20A	0.558544	0.04387	16	12.73	8.68684e-10	8.68684e-10	9.17098e-09	1.47278
OLIGO_01043			Transcribed locus	-0.617142	0.0562088	16	-10.98	7.37363e-09	7.37363e-09	5.53336e-08	-1.53383
OLIGO_01044	RAP1B	NM_015646	RAP1B, member of RAS oncogene family	0.134268	0.0454938	16	2.95	0.00938416	0.00938416	0.0153395	1.09754
OLIGO_01045	SETD6	NM_024860	SET domain containing 6	-0.360356	0.0406794	16	-8.86	1.44253e-07	1.44253e-07	7.26192e-07	-1.28374
OLIGO_01046		CR453572		-0.241122	0.0452635	16	-5.33	6.80858e-05	6.80858e-05	0.000173252	-1.18191
OLIGO_01047	LOC665113	XM_976912	similar to [Segment 1 of 2] Traf2 and NCK-interacting kinase	-0.171637	0.048117	16	-3.57	0.00257207	0.00257207	0.00467521	-1.12634
OLIGO_01048	USP6NL	XM_943800	USP6 N-terminal like	0.517811	0.056931	16	9.1	1.01024e-07	1.01024e-07	5.33061e-07	1.43178
OLIGO_01049	NMRAL1	NM_020677	NmrA-like family domain containing 1	-0.323961	0.0297889	16	-10.88	8.44428e-09	8.44428e-09	6.22408e-08	-1.25176
OLIGO_01050	MMD	NM_012329	monocyte to macrophage differentiation-associated	0.538685	0.0449681	16	11.98	2.10968e-09	2.10968e-09	1.92396e-08	1.45265
OLIGO_01051	SEC23A	NM_006364	Sec23 homolog A (S. cerevisiae)	0.29808	0.0474265	16	6.29	1.08665e-05	1.08665e-05	3.32386e-05	1.22951
OLIGO_01053	AZIN1	NM_148174	antizyme inhibitor 1	0.940415	0.0500151	16	18.8	2.47347e-12	2.47347e-12	7.28881e-11	1.91908
OLIGO_01054	MGEA5	NM_012215	meningioma expressed antigen 5 (hyaluronidase)	0.198514	0.0625108	16	3.18	0.00587011	0.00587011	0.0099649	1.14752
OLIGO_01055				-0.254731	0.0534904	16	-4.76	0.00021208	0.00021208	0.00048578	-1.19311
OLIGO_01057	CEP192	NM_032142	centrosomal protein 192kDa	0.0807461	0.0309372	16	2.61	0.0189518	0.0189518	0.0290723	1.05756
OLIGO_01059	AS3MT	NM_020682	arsenic (+3 oxidation state) methyltransferase	-0.179267	0.0451414	16	-3.97	0.00109637	0.00109637	0.00215473	-1.13231
OLIGO_01060	HNF4A	NM_001015557	hepatocyte nuclear factor 4, alpha	-0.691611	0.137078	16	-5.05	0.000119436	0.000119436	0.000287896	-1.61509
OLIGO_01061			Transcribed locus	-0.206655	0.0866402	16	-2.39	0.0297822	0.0297822	0.0439035	-1.15401
OLIGO_01064	CTPS	NM_001905	CTP synthase	0.510412	0.0567496	16	8.99	1.17545e-07	1.17545e-07	6.07898e-07	1.42446
OLIGO_01065	ACADM	NM_000016	acyl-Coenzyme A dehydrogenase, C-4 to C-12 straight chain	-0.729762	0.0679235	16	-10.74	1.00316e-08	1.00316e-08	7.20193e-08	-1.65837
OLIGO_01066	ZBTB11	NM_014415	zinc finger and BTB domain containing 11	0.252534	0.0429691	16	5.88	2.33889e-05	2.33889e-05	6.6297e-05	1.1913
OLIGO_01067	TRIM2	NM_015271	tripartite motif-containing 2	0.630895	0.06972	16	9.05	1.08271e-07	1.08271e-07	5.67237e-07	1.54853
OLIGO_01068	CDKN2C	NM_001262	cyclin-dependent kinase inhibitor 2C (p18, inhibits CDK4)	-0.119366	0.0300191	16	-3.98	0.00108471	0.00108471	0.00213449	-1.08626
OLIGO_01069			Transcribed locus	0.192474	0.065726	16	2.93	0.00984225	0.00984225	0.0160152	1.14272
OLIGO_01071	CDH11	NM_001797	cadherin 11, type 2, OB-cadherin (osteoblast)	1.57848	0.0740296	16	21.32	3.55795e-13	3.55826e-13	1.57226e-11	2.98656
OLIGO_01073	Usp27x	XM_977826	ubiquitin specific peptidase 27, X chromosome	0.265612	0.0431246	16	6.16	1.3734e-05	1.3734e-05	4.11017e-05	1.20215
OLIGO_01074	ZNF696	NM_030895	zinc finger protein 696	0.646364	0.0304495	16	21.23	3.81248e-13	3.81251e-13	1.63509e-11	1.56522
OLIGO_01075	PARC	NM_015089	p53-associated parkin-like cytoplasmic protein	0.22516	0.0335196	16	6.72	4.94539e-06	4.94539e-06	1.64351e-05	1.16891
OLIGO_01076	TGM4	NM_003241	transglutaminase 4 (prostate)	0.278846	0.0385479	16	7.23	1.99578e-06	1.99578e-06	7.28234e-06	1.21322
OLIGO_01078	KIAA1217	NM_019590	KIAA1217	1.12425	0.0459937	16	24.44	4.25281e-14	4.25215e-14	3.28667e-12	2.17989
OLIGO_01083	CDON	NM_016952	Cdon homolog (mouse)	-0.598461	0.0477946	16	-12.52	1.10819e-09	1.10819e-09	1.12002e-08	-1.5141
OLIGO_01085				-0.355955	0.048118	16	-7.4	1.50806e-06	1.50806e-06	5.69063e-06	-1.27983
OLIGO_01087	BPHL		biphenyl hydrolase-like (serine hydrolase; breast epithelial mucin-associated antigen)	-0.210575	0.0385069	16	-5.47	5.15392e-05	5.15392e-05	0.000134875	-1.15715
OLIGO_01089		CN439292		-0.519562	0.0417634	16	-12.44	1.2181e-09	1.2181e-09	1.22087e-08	-1.43352
OLIGO_01090	DMRT2	NM_006557	doublesex and mab-3 related transcription factor 2	-0.388099	0.0649273	16	-5.98	1.93298e-05	1.93298e-05	5.58174e-05	-1.30867
OLIGO_01091	CLSTN3	NM_001075425	calsyntenin 3	0.0781263	0.0298624	16	2.62	0.0187141	0.0187141	0.0287243	1.05565
OLIGO_01093	MRPL38	NM_032478	mitochondrial ribosomal protein L38	-0.204927	0.0329786	16	-6.21	1.24006e-05	1.24006e-05	3.74935e-05	-1.15263
OLIGO_01094	POU2F1	NM_002697	POU domain, class 2, transcription factor 1	-0.463373	0.0407779	16	-11.36	4.51361e-09	4.51361e-09	3.65611e-08	-1.37876
OLIGO_01095	GRAMD1A	NM_020895	GRAM domain containing 1A	-0.718359	0.0703793	16	-10.21	2.06409e-08	2.06409e-08	1.35093e-07	-1.64531
OLIGO_01097	SPTBN5	NM_016642	spectrin, beta, non-erythrocytic 5	-0.171634	0.0507973	16	-3.38	0.00382757	0.00382757	0.00671966	-1.12633
OLIGO_01098	PRRC1	NM_130809	proline-rich coiled-coil 1	0.238585	0.0517016	16	4.61	0.000286975	0.000286975	0.000638042	1.17984
OLIGO_01099			Transcribed locus	0.192047	0.0653064	16	2.94	0.00959433	0.00959433	0.0156445	1.14238
OLIGO_01100	SEMA6D	NM_153619	sema domain, transmembrane domain (TM), and cytoplasmic domain, (semaphorin) 6D	0.333933	0.061122	16	5.46	5.20576e-05	5.20576e-05	0.000136097	1.26044
OLIGO_01101				-0.365126	0.0483505	16	-7.55	1.1623e-06	1.1623e-06	4.53623e-06	-1.28799
OLIGO_01103	TWF2	NM_007284	twinfilin, actin-binding protein, homolog 2 (Drosophila)	-0.163689	0.0420196	16	-3.9	0.00128581	0.00128581	0.00248757	-1.12015
OLIGO_01104	PGPEP1	NM_017712	pyroglutamyl-peptidase I	-0.218914	0.0465938	16	-4.7	0.000241664	0.000241664	0.00054665	-1.16386
OLIGO_01105	ANKRD37	NM_181726	ankyrin repeat domain 37	-0.454716	0.0404623	16	-11.24	5.29028e-09	5.29028e-09	4.18301e-08	-1.37051
OLIGO_01106	DLX1	NM_178120	distal-less homeobox 1	0.19027	0.0384111	16	4.95	0.000143747	0.000143747	0.000341137	1.14098
OLIGO_01107	ALG8	NM_024079	asparagine-linked glycosylation 8 homolog (S. cerevisiae, alpha-1,3-glucosyltransferase)	0.273912	0.0372019	16	7.36	1.59977e-06	1.59977e-06	5.9839e-06	1.20908
OLIGO_01108	OGN	NM_033014	osteoglycin	-0.81498	0.0605303	16	-13.46	3.81651e-10	3.81651e-10	4.5469e-09	-1.75927
OLIGO_01109	ATG4A	NM_052936	ATG4 autophagy related 4 homolog A (S. cerevisiae)	-0.154199	0.0413789	16	-3.73	0.00183658	0.00183658	0.00344164	-1.1128
OLIGO_01111	KLHL14	NM_020805	kelch-like 14 (Drosophila)	-0.227174	0.0788696	16	-2.88	0.010875	0.010875	0.0175183	-1.17054
OLIGO_01114	SLC4A1AP	NM_018158	solute carrier family 4 (anion exchanger), member 1, adaptor protein	0.179462	0.0441598	16	4.06	0.000902334	0.000902334	0.00180304	1.13246
OLIGO_01115	LOC533774	XM_613288	hypothetical LOC533774	0.207711	0.0255668	16	8.12	4.53787e-07	4.53787e-07	1.97027e-06	1.15485
OLIGO_01118		CR552547		-0.0981823	0.0356683	16	-2.75	0.0141569	0.0141569	0.0222708	-1.07042
OLIGO_01119	NTNG1	NM_014917	netrin G1	-0.212086	0.066566	16	-3.19	0.00574305	0.00574305	0.00976318	-1.15836
OLIGO_01120	KRT1	NM_006121	keratin 1 (epidermolytic hyperkeratosis)	-0.974081	0.0592388	16	-16.44	1.91234e-11	1.91234e-11	3.92532e-10	-1.96439
OLIGO_01121	Zfp287	NM_133208	zinc finger protein 287	0.286187	0.0513454	16	5.57	4.19583e-05	4.19583e-05	0.000112103	1.21941
OLIGO_01122	LOC509812	XM_865775	hypothetical LOC509812	-0.176101	0.0363071	16	-4.85	0.000177206	0.000177206	0.000412238	-1.12983
OLIGO_01123	PRAF2	NM_007213	PRA1 domain family, member 2	-0.228522	0.0514275	16	-4.44	0.000408576	0.000408576	0.000877221	-1.17163
OLIGO_01124			Transcribed locus	-0.62676	0.0732766	16	-8.55	2.3042e-07	2.3042e-07	1.08346e-06	-1.54409
OLIGO_01125			Transcribed locus	-0.127269	0.0397594	16	-3.2	0.00556615	0.00556615	0.00950197	-1.09222
OLIGO_01126	PLD2	NM_002663	phospholipase D2	-0.498027	0.0555466	16	-8.97	1.22632e-07	1.22632e-07	6.30759e-07	-1.41228
OLIGO_01128	LOC786229	XM_001253589	hypothetical protein LOC786229	-3.45722	0.0834086	16	-41.45	1.03605e-17	0	0	-10.9832
OLIGO_01130	PHF8	NM_015107	PHD finger protein 8	0.10429	0.0284395	16	3.67	0.00208215	0.00208215	0.00386469	1.07497
OLIGO_01131	PBX3	NM_006195	pre-B-cell leukemia homeobox 3	0.140557	0.0380133	16	3.7	0.00195231	0.00195231	0.00364256	1.10233
OLIGO_01134	RAC3	NM_005052	ras-related C3 botulinum toxin substrate 3 (rho family, small GTP binding protein Rac3)	0.199736	0.0342441	16	5.83	2.54577e-05	2.54577e-05	7.15645e-05	1.14849
OLIGO_01135	PLEKHH3	NM_024927	pleckstrin homology domain containing, family H (with MyTH4 domain) member 3	0.109582	0.045206	16	2.42	0.0275654	0.0275654	0.0409267	1.07892
OLIGO_01136			Transcribed locus	0.329732	0.0661516	16	4.98	0.000135028	0.000135028	0.000321797	1.25678
OLIGO_01137	SATB1	NM_002971	SATB homeobox 1	1.2996	0.0492483	16	26.39	1.28471e-14	1.28786e-14	1.29371e-12	2.46161
OLIGO_01138	ASPN	NM_017680	asporin	0.739535	0.0706014	16	10.47	1.43511e-08	1.43511e-08	9.87525e-08	1.66964
OLIGO_01140	DPY19L1	XM_371891	dpy-19-like 1 (C. elegans)	0.652083	0.0669358	16	9.74	3.94724e-08	3.94724e-08	2.37695e-07	1.57144
OLIGO_01142	FASN	NM_004104	fatty acid synthase	-0.642822	0.0985555	16	-6.52	7.02973e-06	7.02973e-06	2.25537e-05	-1.56138
OLIGO_01143	Igsf10	XM_887155	immunoglobulin superfamily, member 10	-0.934531	0.0860619	16	-10.86	8.62688e-09	8.62688e-09	6.33052e-08	-1.91127
OLIGO_01144	RIC8B	NM_018157	resistance to inhibitors of cholinesterase 8 homolog B (C. elegans)	-0.44574	0.0519423	16	-8.58	2.20588e-07	2.20588e-07	1.04315e-06	-1.36201
OLIGO_01149	LOC518833	XM_597034	similar to KIAA1168 protein (Fragment)	0.99533	0.0899965	16	11.06	6.64767e-09	6.64767e-09	5.05437e-08	1.99354
OLIGO_01150	GLCCI1	NM_138426	glucocorticoid induced transcript 1	0.127639	0.0465174	16	2.74	0.0144134	0.0144134	0.0226261	1.0925
OLIGO_01152	C1orf164	NM_018150	chromosome 1 open reading frame 164	0.415702	0.0384758	16	10.8	9.2661e-09	9.2661e-09	6.7078e-08	1.33395
OLIGO_01154	ACYP1	NM_001107	acylphosphatase 1, erythrocyte (common) type	0.256028	0.0746818	16	3.43	0.00344833	0.00344833	0.00610154	1.19419
OLIGO_01155			Transcribed locus	0.432018	0.0499564	16	8.65	1.9905e-07	1.9905e-07	9.57693e-07	1.34912
OLIGO_01156			Transcribed locus	0.440304	0.0787989	16	5.59	4.08373e-05	4.08373e-05	0.000109527	1.35689
OLIGO_01157	SPSB2	NM_032641	splA/ryanodine receptor domain and SOCS box containing 2	-0.384839	0.0564214	16	-6.82	4.11093e-06	4.11093e-06	1.39023e-05	-1.30571
OLIGO_01158	Tnrc6c	NM_198022	trinucleotide repeat containing 6C	-0.297569	0.0408876	16	-7.28	1.85049e-06	1.85049e-06	6.80653e-06	-1.22907
OLIGO_01159	MEGF9	XM_936860	multiple EGF-like-domains 9	0.924942	0.0804631	16	11.5	3.82482e-09	3.82482e-09	3.1718e-08	1.89861
OLIGO_01160				-0.495876	0.0472887	16	-10.49	1.41338e-08	1.41338e-08	9.74596e-08	-1.41018
OLIGO_01161	SEMA5A	NM_003966	sema domain, seven thrombospondin repeats (type 1 and type 1-like), transmembrane domain (TM) and short cytoplasmic domain, (semaphorin) 5A	0.173896	0.0611853	16	2.84	0.0117713	0.0117713	0.0188192	1.1281
OLIGO_01162	2007-09-01	NM_052838	septin 1	-0.23194	0.0276334	16	-8.39	2.95828e-07	2.95828e-07	1.35567e-06	-1.17441
OLIGO_01163	PLEKHG2	NM_022835	pleckstrin homology domain containing, family G (with RhoGef domain) member 2	0.442468	0.0795121	16	5.56	4.26982e-05	4.26982e-05	0.000113782	1.35893
OLIGO_01166	ZFPM2	NM_012082	zinc finger protein, multitype 2	-0.588093	0.0664531	16	-8.85	1.4617e-07	1.4617e-07	7.33897e-07	-1.50326
OLIGO_01167	SPG20	NM_015087	spastic paraplegia 20, spartin (Troyer syndrome)	0.205894	0.0352159	16	5.85	2.47906e-05	2.47906e-05	6.99113e-05	1.1534
OLIGO_01169	ARHGEF17	NM_014786	Rho guanine nucleotide exchange factor (GEF) 17	-0.144074	0.0467847	16	-3.08	0.00718156	0.00718156	0.01201	-1.10502
OLIGO_01170	LOC534069		similar to transforming growth factor, beta 2	0.23875	0.0398446	16	5.99	1.88036e-05	1.88036e-05	5.44401e-05	1.17997
OLIGO_01171	LOC613439		similar to E74-like factor 2 (ets domain transcription factor)	0.33492	0.0337431	16	9.93	3.04739e-08	3.04739e-08	1.89622e-07	1.26131
OLIGO_01173	CUL4A	NM_001008895	cullin 4A	-1.31818	0.0497394	16	-26.5	1.20164e-14	1.19904e-14	1.21369e-12	-2.49351
OLIGO_01174		AM011005		-0.37474	0.0431183	16	-8.69	1.86283e-07	1.86283e-07	9.06465e-07	-1.29661
OLIGO_01175	UBE3C	NM_014671	ubiquitin protein ligase E3C	-0.238169	0.0445729	16	-5.34	6.59298e-05	6.59298e-05	0.000168315	-1.1795
OLIGO_01176	PCGF1		polycomb group ring finger 1	-0.56722	0.0583899	16	-9.71	4.1048e-08	4.1048e-08	2.45954e-07	-1.48167
OLIGO_01177	LOC651921	XM_941191	similar to ataxia telangiectasia and Rad3 related protein	-0.117003	0.0504221	16	-2.32	0.0338542	0.0338542	0.0494499	-1.08448
OLIGO_01178	SPRED3	NM_001042522	sprouty-related, EVH1 domain containing 3	-0.164861	0.0412127	16	-4	0.00103151	0.00103151	0.00203872	-1.12106
OLIGO_01179	Sympk	XM_984398	symplekin	-0.164124	0.046904	16	-3.5	0.00296885	0.00296885	0.00532707	-1.12049
OLIGO_01180	LOC781947	XM_001249891	hypothetical protein LOC781947	-0.767383	0.0567538	16	-13.52	3.58452e-10	3.58452e-10	4.33279e-09	-1.70218
OLIGO_01181			Transcribed locus	-0.400983	0.044425	16	-9.03	1.12047e-07	1.12047e-07	5.84476e-07	-1.32041
OLIGO_01182			Transcribed locus	0.248932	0.0400648	16	6.21	1.24167e-05	1.24167e-05	3.75304e-05	1.18833
OLIGO_01183	KPNB2		karyopherin (importin) beta 2	-0.376806	0.0645825	16	-5.83	2.53716e-05	2.53716e-05	7.13678e-05	-1.29846
OLIGO_01184	LOC529336	XM_871624	similar to TNF-induced protein GG2-1	0.235218	0.0386424	16	6.09	1.57203e-05	1.57203e-05	4.63741e-05	1.17708
OLIGO_01185			Transcribed locus	-0.502375	0.0468834	16	-10.72	1.04157e-08	1.04157e-08	7.4615e-08	-1.41654
OLIGO_01186			Full length insert cDNA YH97B03	0.42352	0.0664386	16	6.37	9.21205e-06	9.21205e-06	2.86539e-05	1.3412
OLIGO_01189	CENPM	NM_024053	centromere protein M	0.169171	0.0278866	16	6.07	1.63427e-05	1.63427e-05	4.80285e-05	1.12441
OLIGO_01190		CR552430		-0.445006	0.0780287	16	-5.7	3.26551e-05	3.26551e-05	8.96307e-05	-1.36132
OLIGO_01191	POLR2J	NM_006234	polymerase (RNA) II (DNA directed) polypeptide J, 13.3kDa	-0.147788	0.040885	16	-3.61	0.00232571	0.00232571	0.00427546	-1.10787
OLIGO_01192	LOC514537		similar to protocadherin 7	0.383379	0.0571975	16	6.7	5.07601e-06	5.07601e-06	1.68228e-05	1.30439
OLIGO_01193	LOC515804		similar to importin 9	-0.194452	0.0503881	16	-3.86	0.00138849	0.00138849	0.00267064	-1.14429
OLIGO_01194	PDK1	NM_002610	pyruvate dehydrogenase kinase, isozyme 1	-0.109864	0.0402302	16	-2.73	0.0148045	0.0148045	0.023185	-1.07913
OLIGO_01195	DLC1	NM_006094	deleted in liver cancer 1	-0.999718	0.0406594	16	-24.59	3.88037e-14	3.88578e-14	3.04947e-12	-1.99961
OLIGO_01196	LOC728473		hypothetical protein LOC728473	-0.559588	0.0530526	16	-10.55	1.30137e-08	1.30137e-08	9.08218e-08	-1.47385
OLIGO_01197	BRPF3	NM_015695	bromodomain and PHD finger containing, 3	-0.347677	0.0381768	16	-9.11	9.92933e-08	9.92933e-08	5.25391e-07	-1.27251
OLIGO_01198			Transcribed locus	-0.521346	0.0564804	16	-9.23	8.26856e-08	8.26856e-08	4.49349e-07	-1.43529
OLIGO_01199	NDEL1	NM_001025579	nudE nuclear distribution gene E homolog (A. nidulans)-like 1	-0.247858	0.0333812	16	-7.43	1.43922e-06	1.43922e-06	5.46039e-06	-1.18744
OLIGO_01202		CR552011		-0.626468	0.0508302	16	-12.32	1.39612e-09	1.39612e-09	1.36122e-08	-1.54378
OLIGO_01204	MSL2L1	NM_018133	male-specific lethal 2-like 1 (Drosophila)	0.0891273	0.0333158	16	2.68	0.0165922	0.0165922	0.0257595	1.06373
OLIGO_01206	LOC783163	XR_027867	hypothetical protein LOC783163	-0.145614	0.0569	16	-2.56	0.0210122	0.0210122	0.0319554	-1.1062
OLIGO_01210	GJA4	NM_002060	gap junction protein, alpha 4, 37kDa	-0.776561	0.0484009	16	-16.04	2.77333e-11	2.77333e-11	5.36071e-10	-1.71304
OLIGO_01212	MRPL37	NM_016491	mitochondrial ribosomal protein L37	0.337604	0.0559983	16	6.03	1.7541e-05	1.7541e-05	5.12209e-05	1.26366
OLIGO_01215	CNNM2	NM_017649	cyclin M2	-0.144517	0.0344529	16	-4.19	0.000686187	0.000686187	0.00140653	-1.10536
OLIGO_01216	PAX6	NM_001604	paired box gene 6 (aniridia, keratitis)	-0.488096	0.0826022	16	-5.91	2.20108e-05	2.20108e-05	6.27932e-05	-1.40259
OLIGO_01217	PDGFRL	NM_001035301	platelet-derived growth factor receptor-like	-1.49916	0.0648374	16	-23.12	1.0114e-13	1.01141e-13	5.86291e-12	-2.82678
OLIGO_01220	PTGER4	NM_000958	prostaglandin E receptor 4 (subtype EP4)	-0.345835	0.0661971	16	-5.22	8.34871e-05	8.34871e-05	0.0002086	-1.27089
OLIGO_01221	RGL1	NM_015149	ral guanine nucleotide dissociation stimulator-like 1	-0.509666	0.0484414	16	-10.52	1.34833e-08	1.34833e-08	9.36062e-08	-1.42372
OLIGO_01222		TC385436		0.146992	0.0391342	16	3.76	0.00172538	0.00172538	0.00325257	1.10726
OLIGO_01223		CR553164		-0.298465	0.0795534	16	-3.75	0.00174128	0.00174128	0.00327927	-1.22984
OLIGO_01225			Transcribed locus	0.460209	0.0469393	16	9.8	3.61353e-08	3.61353e-08	2.19695e-07	1.37574
OLIGO_01226			Transcribed locus	-0.19723	0.0417095	16	-4.73	0.000227128	0.000227128	0.000517032	-1.14649
OLIGO_01227	GAPDHS	NM_014364	glyceraldehyde-3-phosphate dehydrogenase, spermatogenic	0.146347	0.0618554	16	2.37	0.0309424	0.0309424	0.0453968	1.10676
OLIGO_01228	TMEM160	NM_017854	transmembrane protein 160	-0.267783	0.0443274	16	-6.04	1.71419e-05	1.71419e-05	5.0166e-05	-1.20396
OLIGO_01229	MIAT	NR_003491	myocardial infarction associated transcript (non-protein coding)	-0.210728	0.0312876	16	-6.74	4.78914e-06	4.78914e-06	1.59398e-05	-1.15727
OLIGO_01230	LOC509981	XM_587055	similar to CGI-37 protein	-1.02737	0.0750165	16	-13.7	2.96681e-10	2.96681e-10	3.70084e-09	-2.0383
OLIGO_01233			CDNA clone IMAGE:4797645	-0.477663	0.0586534	16	-8.14	4.39756e-07	4.39756e-07	1.91815e-06	-1.39249
OLIGO_01234	ANKRD13C	NM_030816	ankyrin repeat domain 13C	0.222436	0.0399628	16	5.57	4.25913e-05	4.25913e-05	0.000113588	1.1667
OLIGO_01235	FLJ14668	NM_032822	hypothetical protein FLJ14668	-0.449159	0.0469529	16	-9.57	5.07306e-08	5.07306e-08	2.9478e-07	-1.36524
OLIGO_01236	ATF4	NM_001675	activating transcription factor 4 (tax-responsive enhancer element B67)	0.129918	0.0312293	16	4.16	0.000737508	0.000737508	0.00150267	1.09423
OLIGO_01237	LOC615074		similar to cAMP-dependent protein kinase type I-alpha regulatory subunit (Tissue-specific extinguisher-1) (TSE1)	-0.139128	0.0273205	16	-5.09	0.00010866	0.00010866	0.000264934	-1.10124
OLIGO_01239	UBAP1	NM_016525	ubiquitin associated protein 1	0.158891	0.022481	16	7.07	2.66085e-06	2.66085e-06	9.40125e-06	1.11643
OLIGO_01240	ST6GAL2		ST6 beta-galactosamide alpha-2,6-sialyltranferase 2	-0.377882	0.068863	16	-5.49	4.96602e-05	4.96602e-05	0.000130395	-1.29943
OLIGO_01241	LOC616557		hypothetical LOC616557	-0.275562	0.0802527	16	-3.43	0.00340906	0.00340906	0.00603688	-1.21047
OLIGO_01244	PLAG1	NM_002655	pleiomorphic adenoma gene 1	-0.173143	0.0500321	16	-3.46	0.00322046	0.00322046	0.00573045	-1.12751
OLIGO_01245	KLF16	NM_031918	Kruppel-like factor 16	0.197896	0.0432477	16	4.58	0.000310826	0.000310826	0.000685668	1.14702
OLIGO_01247	SDCCAG10	NM_005869	serologically defined colon cancer antigen 10	0.24467	0.0957103	16	2.56	0.0211298	0.0211298	0.0321088	1.18482
OLIGO_01248	Cstf2	NM_133196	cleavage stimulation factor, 3' pre-RNA subunit 2	-0.250008	0.055343	16	-4.52	0.000350683	0.000350683	0.00076268	-1.18921
OLIGO_01250	XIST	NR_001564	X (inactive)-specific transcript	0.283918	0.0589833	16	4.81	0.000190982	0.000190982	0.000441574	1.2175
OLIGO_01251	CNTN2	NM_005076	contactin 2 (axonal)	-0.140468	0.0424403	16	-3.31	0.00442711	0.00442711	0.00768373	-1.10226
OLIGO_01252	ATP5G3	NM_001689	ATP synthase, H+ transporting, mitochondrial F0 complex, subunit C3 (subunit 9)	-0.387455	0.0493302	16	-7.85	7.03279e-07	7.03279e-07	2.90423e-06	-1.30808
OLIGO_01253			Transcribed locus	0.0981259	0.0352252	16	2.79	0.0132263	0.0132263	0.0209285	1.07038
OLIGO_01255	RTN3		reticulon 3	-0.237585	0.0517271	16	-4.59	0.000300027	0.000300027	0.000663835	-1.17902
OLIGO_01257	SLC25A33	NM_032315	solute carrier family 25, member 33	-1.02902	0.0484757	16	-21.23	3.81203e-13	3.81251e-13	1.63509e-11	-2.04064
OLIGO_01259	EIF4EBP1	NM_004095	eukaryotic translation initiation factor 4E binding protein 1	-0.684157	0.0357754	16	-19.12	1.9072e-12	1.90725e-12	5.937e-11	-1.60676
OLIGO_01260		CR552881		-0.336394	0.14427	16	-2.33	0.0331123	0.0331123	0.048425	-1.2626
OLIGO_01261	GJA7	NM_005497	gap junction protein, alpha 7, 45kDa	-0.326098	0.0763131	16	-4.27	0.000582353	0.000582353	0.00121087	-1.25362
OLIGO_01262	TYW1	NM_018264	tRNA-yW synthesizing protein 1 homolog (S. cerevisiae)	-0.42656	0.0472757	16	-9.02	1.12597e-07	1.12597e-07	5.87031e-07	-1.34402
OLIGO_01263		TC389941		-0.353177	0.0404906	16	-8.72	1.77502e-07	1.77502e-07	8.69476e-07	-1.27737
OLIGO_01264	COPS8		COP9 constitutive photomorphogenic homolog subunit 8 (Arabidopsis)	-2.04695	0.08423	16	-24.3	4.65679e-14	4.65183e-14	3.49325e-12	-4.13232
OLIGO_01265	LOC530799		hypothetical LOC530799	-0.413354	0.118888	16	-3.48	0.00311211	0.00311211	0.00555928	-1.33178
OLIGO_01266	LOC525690	XM_604043	hypothetical LOC525690	-0.167186	0.0511259	16	-3.27	0.00481308	0.00481308	0.0082982	-1.12287
OLIGO_01267	FAHD2B	NM_199336	fumarylacetoacetate hydrolase domain containing 2B	-0.120682	0.033529	16	-3.6	0.00240252	0.00240252	0.00439473	-1.08725
OLIGO_01268	HAPLN3	NM_178232	hyaluronan and proteoglycan link protein 3	-0.172885	0.035565	16	-4.86	0.000173361	0.000173361	0.000404214	-1.12731
OLIGO_01269	SUSD4	NM_017982	sushi domain containing 4	-0.347591	0.0381793	16	-9.1	9.97161e-08	9.97161e-08	5.26997e-07	-1.27243
OLIGO_01272	ERGIC2	NM_016570	ERGIC and golgi 2	0.434199	0.0444808	16	9.76	3.83923e-08	3.83923e-08	2.32033e-07	1.35116
OLIGO_01273				-0.43011	0.076511	16	-5.62	3.82388e-05	3.82388e-05	0.000103331	-1.34734
OLIGO_01275	NT5C2	NM_012229	5'-nucleotidase, cytosolic II	-0.141718	0.0461203	16	-3.07	0.00728315	0.00728315	0.0121661	-1.10322
OLIGO_01277	EIF4E		eukaryotic translation initiation factor 4E	-0.6746	0.0568251	16	-11.87	2.40433e-09	2.40433e-09	2.14979e-08	-1.59615
OLIGO_01279	TAF9	NM_001015892	TAF9 RNA polymerase II, TATA box binding protein (TBP)-associated factor, 32kDa	-0.433909	0.0454187	16	-9.55	5.1661e-08	5.1661e-08	2.9953e-07	-1.35089
OLIGO_01281	PCDHGA11	NM_018914	protocadherin gamma subfamily A, 11	0.238122	0.041701	16	5.71	3.22104e-05	3.22104e-05	8.85752e-05	1.17946
OLIGO_01282	SLC35C2	NM_173179	solute carrier family 35, member C2	-0.210563	0.0325244	16	-6.47	7.6781e-06	7.6781e-06	2.43918e-05	-1.15714
OLIGO_01283	SSBP3	NM_018070	single stranded DNA binding protein 3	0.670556	0.0670424	16	10	2.73935e-08	2.73935e-08	1.72478e-07	1.59169
OLIGO_01285	Morn2	NM_194269	MORN repeat containing 2	0.155363	0.0634145	16	2.45	0.0261751	0.0261751	0.0390507	1.1137
OLIGO_01286	CXCR7	NM_001047841	chemokine (C-X-C motif) receptor 7	-1.71533	0.0492014	16	-34.86	1.60404e-16	1.11022e-16	0	-3.28372
OLIGO_01288	Creb1	NM_009952	cAMP responsive element binding protein 1	0.114797	0.0411479	16	2.79	0.0131128	0.0131128	0.0207712	1.08282
OLIGO_01289	MCTS1	NM_014060	malignant T cell amplified sequence 1	-0.125542	0.0430673	16	-2.92	0.0101206	0.0101206	0.0164154	-1.09092
OLIGO_01292	Myo9a	XM_980238	myosin IXa	-0.227175	0.0635572	16	-3.57	0.00253286	0.00253286	0.00461153	-1.17054
OLIGO_01293	2007-03-07	NM_022826	membrane-associated ring finger (C3HC4) 7	-0.439531	0.0598373	16	-7.35	1.64808e-06	1.64808e-06	6.15245e-06	-1.35616
OLIGO_01297	IGBP1	NM_001551	immunoglobulin (CD79A) binding protein 1	0.321025	0.0360369	16	8.91	1.33776e-07	1.33776e-07	6.79904e-07	1.24922
OLIGO_01298	UBE2H	NM_003344	ubiquitin-conjugating enzyme E2H (UBC8 homolog, yeast)	0.0984843	0.0340608	16	2.89	0.0106284	0.0106284	0.0171659	1.07065
OLIGO_01300	CLINT1	NM_014666	clathrin interactor 1	0.58746	0.0413059	16	14.22	1.69334e-10	1.69334e-10	2.33892e-09	1.5026
OLIGO_01302		TC361627		0.283378	0.0476019	16	5.95	2.02423e-05	2.02423e-05	5.81611e-05	1.21704
OLIGO_01303	TGFBI	NM_000358	transforming growth factor, beta-induced, 68kDa	-1.16882	0.0479343	16	-24.38	4.41879e-14	4.41869e-14	3.38427e-12	-2.24828
OLIGO_01308	NAPB	NM_022080	N-ethylmaleimide-sensitive factor attachment protein, beta	0.175894	0.0501747	16	3.51	0.00292846	0.00292846	0.00526029	1.12966
OLIGO_01309	RG9MTD1	NM_017819	RNA (guanine-9-) methyltransferase domain containing 1	-0.210891	0.030866	16	-6.83	4.02661e-06	4.02661e-06	1.36473e-05	-1.1574
OLIGO_01312				-0.230244	0.025356	16	-9.08	1.03305e-07	1.03305e-07	5.43365e-07	-1.17303
OLIGO_01313				-0.576971	0.0551596	16	-10.46	1.46391e-08	1.46391e-08	1.00368e-07	-1.49171
OLIGO_01314				-0.480907	0.0534332	16	-9	1.16488e-07	1.16488e-07	6.0408e-07	-1.39562
OLIGO_01317	ARHGAP10	NM_024605	Rho GTPase activating protein 10	-0.526386	0.0362109	16	-14.54	1.22203e-10	1.22203e-10	1.82329e-09	-1.44032
OLIGO_01318	HERC2	NM_004667	hect domain and RLD 2	-0.26595	0.0380359	16	-6.99	3.03772e-06	3.03772e-06	1.05945e-05	-1.20243
OLIGO_01319	SLBP	NM_006527	stem-loop (histone) binding protein	0.361076	0.0384597	16	9.39	6.56102e-08	6.56102e-08	3.68953e-07	1.28438
OLIGO_01320	LOC134121	XM_376372	hypothetical protein LOC134121	0.0737112	0.0311614	16	2.37	0.0309729	0.0309729	0.0454364	1.05242
OLIGO_01322	LOC516762	XM_594921	similar to aquaporin 9	-0.750449	0.0620157	16	-12.1	1.82213e-09	1.82213e-09	1.69079e-08	-1.68232
OLIGO_01324			Transcribed locus	-0.346044	0.0359544	16	-9.62	4.66583e-08	4.66583e-08	2.74481e-07	-1.27107
OLIGO_01325	EXOC7	NM_015219	exocyst complex component 7	0.204655	0.0325301	16	6.29	1.07431e-05	1.07431e-05	3.28992e-05	1.15241
OLIGO_01326	NR2F2	NM_021005	nuclear receptor subfamily 2, group F, member 2	0.963931	0.0455981	16	21.14	4.06469e-13	4.06453e-13	1.71595e-11	1.95062
OLIGO_01328	FLJ16008	NM_001001665	FLJ16008 protein	-0.326163	0.0676398	16	-4.82	0.000187701	0.000187701	0.000434592	-1.25367
OLIGO_01329	NOVA2	NM_002516	neuro-oncological ventral antigen 2	-0.203528	0.0531774	16	-3.83	0.00148458	0.00148458	0.00283694	-1.15151
OLIGO_01330	PRKCZ	NM_001033582	protein kinase C, zeta	0.0816307	0.031657	16	2.58	0.0201993	0.0201993	0.0308043	1.05821
OLIGO_01331	C22orf29	NM_024627	chromosome 22 open reading frame 29	-0.485949	0.061318	16	-7.93	6.26418e-07	6.26418e-07	2.61863e-06	-1.40051
OLIGO_01332	YPEL4	NM_145008	yippee-like 4 (Drosophila)	-0.385014	0.042226	16	-9.12	9.76916e-08	9.76916e-08	5.18156e-07	-1.30587
OLIGO_01333	Pde7a	NM_008802	phosphodiesterase 7A	0.818165	0.0557809	16	14.67	1.06888e-10	1.06888e-10	1.62194e-09	1.76316
OLIGO_01334	CTTNBP2	NM_033427	cortactin binding protein 2	0.150126	0.0520994	16	2.88	0.0108488	0.0108488	0.0174836	1.10967
OLIGO_01339	ANKS1A		Ankyrin repeat and sterile alpha motif domain containing 1A	0.0838902	0.0329956	16	2.54	0.0217316	0.0217316	0.0329514	1.05987
OLIGO_01345	ISG15	NM_005101	ISG15 ubiquitin-like modifier	-0.256781	0.0548869	16	-4.68	0.00025177	0.00025177	0.000566995	-1.19481
OLIGO_01347			Transcribed locus	-0.35761	0.0393032	16	-9.1	1.00526e-07	1.00526e-07	5.30853e-07	-1.2813
OLIGO_01348	MN1	NM_002430	meningioma (disrupted in balanced translocation) 1	-0.215165	0.0650175	16	-3.31	0.00443119	0.00443119	0.00768877	-1.16084
OLIGO_01349	LOC508045		similar to protein phosphatase-2A subunit-alpha	0.252253	0.0490683	16	5.14	9.86164e-05	9.86164e-05	0.000242203	1.19107
OLIGO_01350	LOC514644		similar to phosphatase and actin regulator 4	0.517275	0.0469814	16	11.01	7.08574e-09	7.08574e-09	5.35062e-08	1.43125
OLIGO_01351			Transcribed locus	-0.368508	0.0562985	16	-6.55	6.73993e-06	6.73993e-06	2.17502e-05	-1.29102
OLIGO_01356	BAHCC1	XM_001134463	BAH domain and coiled-coil containing 1	0.333447	0.052785	16	6.32	1.02421e-05	1.02421e-05	3.15106e-05	1.26002
OLIGO_01357		TC366337		0.330143	0.105183	16	3.14	0.00634337	0.00634337	0.0106932	1.25714
OLIGO_01358	MGC138937	XM_588941	similar to zinc finger, CSL domain containing 2	-0.194952	0.0586317	16	-3.33	0.00428709	0.00428709	0.00745834	-1.14469
OLIGO_01359	PTPRA	NM_002836	protein tyrosine phosphatase, receptor type, A	-0.547618	0.0491838	16	-11.13	6.0409e-09	6.0409e-09	4.65982e-08	-1.46167
OLIGO_01360	THAP3	NM_138350	THAP domain containing, apoptosis associated protein 3	-0.110247	0.0348598	16	-3.16	0.00603367	0.00603367	0.0102154	-1.07941
OLIGO_01362	KCTD13	NM_178863	potassium channel tetramerisation domain containing 13	0.134671	0.0316779	16	4.25	0.000609582	0.000609582	0.00126278	1.09784
OLIGO_01364	SLC25A26	NM_173471	solute carrier family 25, member 26	-0.189952	0.0357507	16	-5.31	6.99778e-05	6.99778e-05	0.000177657	-1.14073
OLIGO_01367	RARS	NM_002887	arginyl-tRNA synthetase	0.241288	0.0433117	16	5.57	4.21889e-05	4.21889e-05	0.000112639	1.18205
OLIGO_01369	LOC782907	XM_001251562	similar to PRDX3 protein	0.120967	0.0412779	16	2.93	0.00979905	0.00979905	0.0159489	1.08746
OLIGO_01370			Transcribed locus	1.02907	0.0469912	16	21.9	2.3523e-13	2.35256e-13	1.15165e-11	2.04071
OLIGO_01371	C20orf194		chromosome 20 open reading frame 194	-0.181479	0.0475576	16	-3.82	0.0015206	0.0015206	0.00289826	-1.13405
OLIGO_01373	LOC51255	NM_016494	hypothetical protein LOC51255	0.294094	0.0384385	16	7.65	9.84275e-07	9.84275e-07	3.91466e-06	1.22611
OLIGO_01376	PIP5K1A	NM_003557	phosphatidylinositol-4-phosphate 5-kinase, type I, alpha	0.154086	0.0396599	16	3.89	0.00131417	0.00131417	0.00253763	1.11272
OLIGO_01377	NME1		non-metastatic cells 1, protein (NM23A) expressed in	-0.135049	0.0583104	16	-2.32	0.0341502	0.0341502	0.0498165	-1.09813
OLIGO_01378		TC346190		-0.0906543	0.0329741	16	-2.75	0.0142559	0.0142559	0.0224105	-1.06485
OLIGO_01379	CGGBP1	NM_001008390	CGG triplet repeat binding protein 1	0.305848	0.039535	16	7.74	8.54519e-07	8.54519e-07	3.4556e-06	1.23614
OLIGO_01380	NENF	NM_013349	neuron derived neurotrophic factor	0.0588545	0.0235583	16	2.5	0.0237577	0.0237577	0.0357457	1.04164
OLIGO_01381	H2AFX	NM_002105	H2A histone family, member X	0.320957	0.0360747	16	8.9	1.36064e-07	1.36064e-07	6.90787e-07	1.24916
OLIGO_01383	ZNF18	NM_144680	zinc finger protein 18	0.361673	0.0235811	16	15.34	5.47115e-11	5.47115e-11	9.30093e-10	1.28491
OLIGO_01385	ZFP36L1	NM_004926	zinc finger protein 36, C3H type-like 1	0.575525	0.0466557	16	12.34	1.37833e-09	1.37833e-09	1.34883e-08	1.49022
OLIGO_01386	C5orf13	NM_004772	chromosome 5 open reading frame 13	0.592963	0.0412191	16	14.39	1.42818e-10	1.42819e-10	2.04899e-09	1.50834
OLIGO_01387	MRPL9	NM_031420	mitochondrial ribosomal protein L9	-0.36072	0.0443739	16	-8.13	4.50264e-07	4.50264e-07	1.95626e-06	-1.28407
OLIGO_01389	POFUT1		protein O-fucosyltransferase 1	0.188022	0.0347054	16	5.42	5.69486e-05	5.69486e-05	0.000147632	1.1392
OLIGO_01390		TC359671		-0.273931	0.0382732	16	-7.16	2.27774e-06	2.27774e-06	8.17841e-06	-1.2091
OLIGO_01391	KIAA1509	NM_001080414	KIAA1509	-0.322022	0.0532185	16	-6.05	1.68249e-05	1.68249e-05	4.93142e-05	-1.25008
OLIGO_01392	LOC618835	XM_883394	hypothetical LOC618835	0.184553	0.0407336	16	4.53	0.000341168	0.000341168	0.00074504	1.13646
OLIGO_01393	DOPEY1	NM_015018	dopey family member 1	-0.120061	0.0261068	16	-4.6	0.00029648	0.00029648	0.000656644	-1.08678
OLIGO_01394	GAB2	NM_080491	GRB2-associated binding protein 2	-0.371766	0.0311367	16	-11.94	2.21294e-09	2.21294e-09	2.00572e-08	-1.29394
OLIGO_01395	ELP4	NM_019040	elongation protein 4 homolog (S. cerevisiae)	-0.284686	0.0371759	16	-7.66	9.7321e-07	9.7321e-07	3.88113e-06	-1.21814
OLIGO_01396	EHBP1	NM_015252	EH domain binding protein 1	-0.981774	0.0468585	16	-20.95	4.66662e-13	4.66627e-13	1.91017e-11	-1.97489
OLIGO_01397	ARD1A	NM_003491	ARD1 homolog A, N-acetyltransferase (S. cerevisiae)	0.189727	0.0262902	16	7.22	2.05552e-06	2.05552e-06	7.47361e-06	1.14055
OLIGO_01398	LRRK2	NM_198578	leucine-rich repeat kinase 2	0.332385	0.051645	16	6.44	8.23126e-06	8.23126e-06	2.5944e-05	1.25909
OLIGO_01399	TOP2A	NM_001067	topoisomerase (DNA) II alpha 170kDa	1.38475	0.0691033	16	20.04	9.28686e-13	9.28702e-13	3.30998e-11	2.61127
OLIGO_01402	GOLGA2	NM_004486	golgi autoantigen, golgin subfamily a, 2	-0.0989373	0.0354475	16	-2.79	0.0130793	0.0130793	0.0207231	-1.07098
OLIGO_01403	MRPS18B	NM_014046	mitochondrial ribosomal protein S18B	-0.272672	0.0354185	16	-7.7	9.09378e-07	9.09378e-07	3.65737e-06	-1.20804
OLIGO_01404	SLC7A11	NM_014331	solute carrier family 7, (cationic amino acid transporter, y+ system) member 11	-0.565125	0.0730663	16	-7.73	8.56932e-07	8.56932e-07	3.46325e-06	-1.47952
OLIGO_01406	CDCA3	NM_031299	cell division cycle associated 3	0.251189	0.0427216	16	5.88	2.32742e-05	2.32742e-05	6.6e-05	1.19019
OLIGO_01407	LOC651211	XR_019241	similar to chromobox homolog 3	0.976999	0.0476323	16	20.51	6.48156e-13	6.48148e-13	2.46344e-11	1.96837
OLIGO_01408	LOC614135	XM_865505	similar to syntaxin 18	-0.275422	0.0989748	16	-2.78	0.0133064	0.0133064	0.0210367	-1.21035
OLIGO_01409	ANGPTL1	NM_004673	angiopoietin-like 1	-0.61036	0.0751668	16	-8.12	4.56842e-07	4.56842e-07	1.98094e-06	-1.52664
OLIGO_01411	SLC9A6	NM_001042537	solute carrier family 9 (sodium/hydrogen exchanger), member 6	-0.403006	0.0516026	16	-7.81	7.56663e-07	7.56663e-07	3.10365e-06	-1.32226
OLIGO_01412	SYPL1	NM_182715	synaptophysin-like 1	0.384555	0.0384221	16	10.01	2.71388e-08	2.71388e-08	1.71281e-07	1.30546
OLIGO_01413	MAP2K1IP1	NM_021970	mitogen-activated protein kinase kinase 1 interacting protein 1	0.346404	0.0432304	16	8.01	5.43007e-07	5.43007e-07	2.31594e-06	1.27139
OLIGO_01414	IMMP1L	NM_144981	IMP1 inner mitochondrial membrane peptidase-like (S. cerevisiae)	0.284938	0.047084	16	6.05	1.6801e-05	1.6801e-05	4.92662e-05	1.21836
OLIGO_01416	SNRPC	NM_003093	small nuclear ribonucleoprotein polypeptide C	0.257967	0.0274494	16	9.4	6.47083e-08	6.47083e-08	3.64345e-07	1.19579
OLIGO_01417	TMP21		transmembrane trafficking protein	-0.232151	0.0458797	16	-5.06	0.000115976	0.000115976	0.000280474	-1.17459
OLIGO_01420	PAPOLB	NM_020144	poly(A) polymerase beta (testis specific)	0.562481	0.0437311	16	12.86	7.48133e-10	7.48133e-10	8.07181e-09	1.47681
OLIGO_01421	CSTF3	NM_001033505	cleavage stimulation factor, 3' pre-RNA, subunit 3, 77kDa	0.502829	0.0526093	16	9.56	5.13455e-08	5.13455e-08	2.97831e-07	1.41699
OLIGO_01423		CN433460		0.11791	0.0344866	16	3.42	0.00351629	0.00351629	0.00620935	1.08516
OLIGO_01424			Transcribed locus	0.212983	0.0439907	16	4.84	0.000180401	0.000180401	0.000418746	1.15908
OLIGO_01425	CD200	NM_005944	CD200 molecule	-1.72549	0.0577231	16	-29.89	1.81475e-15	1.77636e-15	3.18304e-13	-3.30693
OLIGO_01426	TPX2	NM_012112	TPX2, microtubule-associated, homolog (Xenopus laevis)	0.83962	0.0605074	16	13.88	2.44166e-10	2.44166e-10	3.1464e-09	1.78958
OLIGO_01427	E2F7	NM_203394	E2F transcription factor 7	0.578109	0.132242	16	4.37	0.000474414	0.000474414	0.00100582	1.49289
OLIGO_01428	NOTCH1	NM_017617	Notch homolog 1, translocation-associated (Drosophila)	0.124176	0.0378606	16	3.28	0.00471537	0.00471537	0.00814774	1.08989
OLIGO_01429	EPHA4	NM_004438	EPH receptor A4	0.536496	0.0962968	16	5.57	4.21632e-05	4.21632e-05	0.000112605	1.45044
OLIGO_01430	GCH1	NM_001024070	GTP cyclohydrolase 1 (dopa-responsive dystonia)	-0.305367	0.063759	16	-4.79	0.000200621	0.000200621	0.000461686	-1.23573
OLIGO_01431	HCFC1	NM_005334	host cell factor C1 (VP16-accessory protein)	0.278947	0.0332943	16	8.38	3.0301e-07	3.0301e-07	1.38358e-06	1.21331
OLIGO_01432	SEMA3F	NM_004186	sema domain, immunoglobulin domain (Ig), short basic domain, secreted, (semaphorin) 3F	0.107722	0.0310669	16	3.47	0.00317458	0.00317458	0.00565869	1.07753
OLIGO_01435	LOC727936	NM_001080393	similar to CG9996-PA	-0.564171	0.0517546	16	-10.9	8.1661e-09	8.1661e-09	6.03918e-08	-1.47854
OLIGO_01436	TIAM1	NM_003253	T-cell lymphoma invasion and metastasis 1	0.542959	0.0493832	16	10.99	7.22835e-09	7.22835e-09	5.44535e-08	1.45696
OLIGO_01437	CEP27	NM_001076819	centrosomal protein 27kDa	0.435458	0.0650996	16	6.69	5.20156e-06	5.20156e-06	1.71787e-05	1.35234
OLIGO_01438	KIAA0101	NM_001015678	KIAA0101 protein	1.0538	0.0745563	16	14.13	1.85703e-10	1.85703e-10	2.52778e-09	2.07599
OLIGO_01440	NRM	NM_007243	nurim (nuclear envelope membrane protein)	0.105364	0.0297144	16	3.55	0.00268981	0.00268981	0.00486655	1.07577
OLIGO_01443	NGDN	NM_015514	neuroguidin, EIF4E binding protein	0.45759	0.0509861	16	8.97	1.21004e-07	1.21004e-07	6.23598e-07	1.37325
OLIGO_01444	RUNDC1	NM_173079	RUN domain containing 1	0.172224	0.0266102	16	6.47	7.7047e-06	7.7047e-06	2.44471e-05	1.12679
OLIGO_01445	F830021D11Rik	NM_001080769	RIKEN cDNA F830021D11 gene	0.114723	0.0374819	16	3.06	0.00746877	0.00746877	0.0124495	1.08277
OLIGO_01447			Transcribed locus	0.154968	0.0493059	16	3.14	0.00628703	0.00628703	0.0106077	1.1134
OLIGO_01448		TC352559		-0.414727	0.0370756	16	-11.19	5.65305e-09	5.65305e-09	4.41718e-08	-1.33305
OLIGO_01449	SOX6	NM_017508	SRY (sex determining region Y)-box 6	-0.56425	0.0597799	16	-9.44	6.09774e-08	6.09774e-08	3.46427e-07	-1.47862
OLIGO_01450	NPPA	NM_006172	natriuretic peptide precursor A	-0.248305	0.0641218	16	-3.87	0.00135004	0.00135004	0.00260121	-1.18781
OLIGO_01451	APBB1	NM_145689	amyloid beta (A4) precursor protein-binding, family B, member 1 (Fe65)	-0.225665	0.0477897	16	-4.72	0.000230221	0.000230221	0.000523534	-1.16932
OLIGO_01452	ARID1A	NM_006015	AT rich interactive domain 1A (SWI-like)	0.318643	0.0368797	16	8.64	2.01471e-07	2.01471e-07	9.68066e-07	1.24716
OLIGO_01456	POMT2	NM_013382	protein-O-mannosyltransferase 2	-0.270807	0.055902	16	-4.84	0.000179382	0.000179382	0.00041664	-1.20648
OLIGO_01457	AMIGO3	NM_198722	adhesion molecule with Ig-like domain 3	0.188421	0.0616261	16	3.06	0.00752002	0.00752002	0.0125239	1.13952
OLIGO_01462	C16orf69	NM_153261	chromosome 16 open reading frame 69	0.182486	0.0604756	16	3.02	0.00817501	0.00817501	0.0135365	1.13484
OLIGO_01463		CN433819		-0.154555	0.0398151	16	-3.88	0.00132355	0.00132355	0.00255351	-1.11308
OLIGO_01464	CTNNBIP1		catenin, beta interacting protein 1	-0.265093	0.0342118	16	-7.75	8.37069e-07	8.37069e-07	3.39228e-06	-1.20171
OLIGO_01465	LOC653968	XM_943238	similar to chromosome 20 open reading frame 102	0.294689	0.0446576	16	6.6	6.12006e-06	6.12006e-06	1.99195e-05	1.22662
OLIGO_01467	ATP11A	NM_032189	ATPase, Class VI, type 11A	1.02033	0.0348229	16	29.3	2.48586e-15	2.44249e-15	4.01497e-13	2.02838
OLIGO_01468	NIPBL	NM_133433	Nipped-B homolog (Drosophila)	0.485859	0.0404098	16	12.02	2.00043e-09	2.00043e-09	1.83823e-08	1.40042
OLIGO_01469	HIAT1	NM_033055	hippocampus abundant transcript 1	0.302113	0.0388909	16	7.77	8.1035e-07	8.1035e-07	3.29508e-06	1.23295
OLIGO_01470	POLR3K	NM_016310	polymerase (RNA) III (DNA directed) polypeptide K, 12.3 kDa	0.102673	0.0333221	16	3.08	0.00715585	0.00715585	0.01197	1.07376
OLIGO_01472			Transcribed locus	-0.132111	0.0383107	16	-3.45	0.00330467	0.00330467	0.00586533	-1.0959
OLIGO_01473	LRIG1	NM_015541	leucine-rich repeats and immunoglobulin-like domains 1	0.427831	0.0400701	16	10.68	1.09572e-08	1.09572e-08	7.79887e-08	1.34521
OLIGO_01476	FAM44A	NM_148894	family with sequence similarity 44, member A	0.374381	0.143587	16	2.61	0.0190547	0.0190547	0.0292098	1.29628
OLIGO_01477	PTGS1	NM_000962	prostaglandin-endoperoxide synthase 1 (prostaglandin G/H synthase and cyclooxygenase)	-0.355376	0.0350043	16	-10.15	2.22479e-08	2.22479e-08	1.43906e-07	-1.27932
OLIGO_01478	MTCH1	NM_014341	mitochondrial carrier homolog 1 (C. elegans)	0.31521	0.0307806	16	10.24	1.97138e-08	1.97138e-08	1.29794e-07	1.24419
OLIGO_01480	MB	NM_005368	myoglobin	0.132449	0.0370436	16	3.58	0.00252673	0.00252673	0.00460226	1.09615
OLIGO_01482	LOC536815		similar to ROBO1 protein	-0.442005	0.0626287	16	-7.06	2.70898e-06	2.70898e-06	9.55857e-06	-1.35849
OLIGO_01484	RNF170	NM_030954	ring finger protein 170	0.314447	0.0358005	16	8.78	1.61722e-07	1.61722e-07	8.01958e-07	1.24353
OLIGO_01485	NPPB	NM_002521	natriuretic peptide precursor B	0.0772304	0.0264295	16	2.92	0.00997211	0.00997211	0.0161987	1.05499
OLIGO_01487	C1orf50	NM_024097	chromosome 1 open reading frame 50	0.228902	0.0421924	16	5.43	5.61113e-05	5.61113e-05	0.000145775	1.17194
OLIGO_01492	Tia1	NM_011585	cytotoxic granule-associated RNA binding protein 1	0.516981	0.037477	16	13.79	2.66524e-10	2.66524e-10	3.39491e-09	1.43096
OLIGO_01494	DLG3	NM_021120	discs, large homolog 3 (neuroendocrine-dlg, Drosophila)	0.699073	0.0527038	16	13.26	4.75865e-10	4.75865e-10	5.46318e-09	1.62346
OLIGO_01496	LOC524220		similar to OTTHUMP00000016066	-0.513107	0.0519769	16	-9.87	3.2859e-08	3.2859e-08	2.0275e-07	-1.42712
OLIGO_01497	Six1	NM_009189	sine oculis-related homeobox 1 homolog (Drosophila)	-1.78058	0.0891137	16	-19.98	9.71026e-13	9.71001e-13	3.42511e-11	-3.43565
OLIGO_01498	SCARNA9	NR_002569	small Cajal body-specific RNA 9	0.0964061	0.0339202	16	2.84	0.0117708	0.0117708	0.0188192	1.06911
OLIGO_01499	MGC138004		similar to CG9288-PA	0.681203	0.102132	16	6.67	5.3851e-06	5.3851e-06	1.76968e-05	1.60348
OLIGO_01500	FAM80B	NM_020734	family with sequence similarity 80, member B	0.192906	0.0692014	16	2.79	0.0131737	0.0131737	0.0208552	1.14306
OLIGO_01501	GAS7	NM_201432	growth arrest-specific 7	-0.366423	0.0563303	16	-6.5	7.25777e-06	7.25777e-06	2.31899e-05	-1.28915
OLIGO_01502	TTC35	NM_014673	tetratricopeptide repeat domain 35	-0.263532	0.033754	16	-7.81	7.5961e-07	7.5961e-07	3.11297e-06	-1.20041
OLIGO_01503	HN1	NM_001002033	hematological and neurological expressed 1	-0.0755839	0.0304379	16	-2.48	0.0244865	0.0244865	0.0367422	-1.05379
OLIGO_01504	MAP3K7IP1	NM_006116	mitogen-activated protein kinase kinase kinase 7 interacting protein 1	0.115831	0.0283795	16	4.08	0.00086964	0.00086964	0.00174401	1.0836
OLIGO_01505	GPRC5C	NM_018653	G protein-coupled receptor, family C, group 5, member C	0.3591	0.0357407	16	10.05	2.57203e-08	2.57203e-08	1.63851e-07	1.28263
OLIGO_01507	MACF1	NM_033044	microtubule-actin crosslinking factor 1	0.422067	0.0347104	16	12.16	1.69848e-09	1.69848e-09	1.6007e-08	1.33985
OLIGO_01508	RXRG	NM_006917	retinoid X receptor, gamma	-2.93531	0.0898863	16	-32.66	4.50633e-16	4.44089e-16	1.15463e-13	-7.64921
OLIGO_01510		CN432865		-0.236292	0.0810161	16	-2.92	0.0100871	0.0100871	0.0163654	-1.17796
OLIGO_01511			Transcribed locus	-0.498513	0.0550448	16	-9.06	1.07062e-07	1.07062e-07	5.61565e-07	-1.41276
OLIGO_01514			Transcribed locus, strongly similar to NP_001073835.1 protein LOC786612 [Bos taurus]	0.140677	0.0480709	16	2.93	0.009883	0.009883	0.0160737	1.10242
OLIGO_01516	TFAP4	NM_003223	transcription factor AP-4 (activating enhancer binding protein 4)	0.315171	0.0475508	16	6.63	5.80524e-06	5.80524e-06	1.89506e-05	1.24416
OLIGO_01517	DR1	NM_001938	down-regulator of transcription 1, TBP-binding (negative cofactor 2)	0.57291	0.0512279	16	11.18	5.67063e-09	5.67063e-09	4.42309e-08	1.48752
OLIGO_01518	LOC781149	XM_001249488	similar to AF-4	0.364401	0.039844	16	9.15	9.37465e-08	9.37465e-08	5.01982e-07	1.28735
OLIGO_01519	KIAA1598	NM_018330	KIAA1598	1.10252	0.0636668	16	17.32	8.70706e-12	8.70704e-12	2.00797e-10	2.1473
OLIGO_01520	RNF187	XM_928029	ring finger protein 187	0.458825	0.0345296	16	13.29	4.63506e-10	4.63506e-10	5.33978e-09	1.37442
OLIGO_01521			Transcribed locus	-0.403287	0.0405253	16	-9.95	2.93907e-08	2.93907e-08	1.83917e-07	-1.32252
OLIGO_01524	CEP57	NM_014679	centrosomal protein 57kDa	0.181015	0.0674309	16	2.68	0.0162822	0.0162822	0.0253198	1.13368
OLIGO_01525	SFRS10	NM_004593	splicing factor, arginine/serine-rich 10 (transformer 2 homolog, Drosophila)	0.676651	0.0426423	16	15.87	3.27712e-11	3.27712e-11	6.17251e-10	1.59842
OLIGO_01526	LOC505030	XM_581253	similar to over-expressed breast tumor protein	-0.686859	0.0702784	16	-9.77	3.77504e-08	3.77504e-08	2.28579e-07	-1.60977
OLIGO_01527	MOCS2	NM_004531	molybdenum cofactor synthesis 2	0.572074	0.0382809	16	14.94	8.0808e-11	8.08079e-11	1.29098e-09	1.48666
OLIGO_01528	RP11-11C5.2	NM_001071775	similar to RIKEN cDNA 2410129H14	0.26505	0.0453228	16	5.85	2.4723e-05	2.4723e-05	6.97504e-05	1.20168
OLIGO_01529	LOC532641	XM_611777	hypothetical LOC532641	0.155684	0.0331934	16	4.69	0.000245725	0.000245725	0.000554796	1.11395
OLIGO_01530			Transcribed locus	0.299132	0.0334545	16	8.94	1.27237e-07	1.27237e-07	6.50914e-07	1.2304
OLIGO_01531			Transcribed locus	0.267289	0.0670679	16	3.99	0.00106431	0.00106431	0.00209823	1.20354
OLIGO_01532	PIF1	NM_025049	PIF1 5'-to-3' DNA helicase homolog (S. cerevisiae)	-0.158301	0.0346974	16	-4.56	0.00031963	0.00031963	0.000702868	-1.11597
OLIGO_01533	HMGB3	NM_005342	high-mobility group box 3	0.552459	0.057571	16	9.6	4.85956e-08	4.85956e-08	2.84243e-07	1.46658
OLIGO_01534	D4ST1	NM_130468	dermatan 4 sulfotransferase 1	0.21657	0.0687483	16	3.15	0.00619268	0.00619268	0.0104618	1.16197
OLIGO_01535	ST6GALNAC4	NM_175039	ST6 (alpha-N-acetyl-neuraminyl-2,3-beta-galactosyl-1,3)-N-acetylgalactosaminide alpha-2,6-sialyltransferase 4	0.184974	0.0254101	16	7.28	1.84482e-06	1.84482e-06	6.78753e-06	1.1368
OLIGO_01536	DRG2	NM_001388	developmentally regulated GTP binding protein 2	-0.31	0.0605353	16	-5.12	0.000102619	0.000102619	0.000251195	-1.23971
OLIGO_01537	TSC2	NM_001077183	tuberous sclerosis 2	0.21085	0.0327786	16	6.43	8.28262e-06	8.28262e-06	2.60997e-05	1.15737
OLIGO_01538	LZTFL1	NM_020347	leucine zipper transcription factor-like 1	0.347735	0.100819	16	3.45	0.00329975	0.00329975	0.00585817	1.27256
OLIGO_01540	Atf2	NM_009715	activating transcription factor 2	0.251966	0.0484155	16	5.2	8.68922e-05	8.68922e-05	0.000216414	1.19083
OLIGO_01543			Transcribed locus	-0.453935	0.157598	16	-2.88	0.0108756	0.0108756	0.0175183	-1.36977
OLIGO_01544	MGC137242		similar to DnaJ (Hsp40) homolog, subfamily C, member 17	-0.158638	0.0414628	16	-3.83	0.00148872	0.00148872	0.00284363	-1.11623
OLIGO_01547	VRK3		vaccinia related kinase 3	-0.213472	0.045091	16	-4.73	0.000224537	0.000224537	0.000511487	-1.15948
OLIGO_01548		CN433663		-0.417565	0.0844628	16	-4.94	0.000146609	0.000146609	0.000347274	-1.33567
OLIGO_01549			Transcribed locus	-0.133976	0.0455488	16	-2.94	0.00958089	0.00958089	0.0156245	-1.09731
OLIGO_01550	CDC5L		CDC5 cell division cycle 5-like (S. pombe)	0.45152	0.0629799	16	7.17	2.23082e-06	2.23082e-06	8.03386e-06	1.36748
OLIGO_01554	C7orf30	NM_138446	chromosome 7 open reading frame 30	0.20335	0.0458073	16	4.44	0.000412259	0.000412259	0.000884557	1.15137
OLIGO_01555	APRIN	NM_015032	androgen-induced proliferation inhibitor	-0.324825	0.0646197	16	-5.03	0.000124009	0.000124009	0.000297729	-1.25251
OLIGO_01556	PTX3	NM_002852	pentraxin-related gene, rapidly induced by IL-1 beta	-1.2181	0.0872428	16	-13.96	2.22806e-10	2.22806e-10	2.92515e-09	-2.3264
OLIGO_01560		TC347071		0.357828	0.0950222	16	3.77	0.00169068	0.00169068	0.00319124	1.2815
OLIGO_01561	PKNOX2	NM_022062	PBX/knotted 1 homeobox 2	-0.300848	0.0690018	16	-4.36	0.000485994	0.000485994	0.0010278	-1.23187
OLIGO_01564	C1QBP	NM_001212	complement component 1, q subcomponent binding protein	0.127912	0.0507999	16	2.52	0.0228334	0.0228334	0.0344645	1.09271
OLIGO_01565	PTHLH	NM_002820	parathyroid hormone-like hormone	0.649145	0.0843859	16	7.69	9.18512e-07	9.18512e-07	3.6855e-06	1.56824
OLIGO_01566	PTER	NM_001001484	phosphotriesterase related	-0.391933	0.0682105	16	-5.75	3.00684e-05	3.00684e-05	8.33137e-05	-1.31215
OLIGO_01569	NUDT1	NM_002452	nudix (nucleoside diphosphate linked moiety X)-type motif 1	-0.218712	0.0342533	16	-6.39	9.03545e-06	9.03545e-06	2.81462e-05	-1.16369
OLIGO_01571	ADFP		adipose differentiation-related protein	-0.915401	0.0516374	16	-17.73	6.09179e-12	6.09179e-12	1.52117e-10	-1.88609
OLIGO_01572	MIDN	NM_177401	midnolin	0.408172	0.0656244	16	6.22	1.22653e-05	1.22653e-05	3.71489e-05	1.327
OLIGO_01575	RBP1		retinol binding protein 1, cellular	0.258186	0.0773593	16	3.34	0.00417602	0.00417602	0.00727673	1.19597
OLIGO_01576	KRT5	NM_000424	keratin 5 (epidermolysis bullosa simplex, Dowling-Meara/Kobner/Weber-Cockayne types)	2.58398	0.0888214	16	29.09	2.78144e-15	2.77556e-15	4.01497e-13	5.9959
OLIGO_01578	ABLIM1	NM_002313	actin binding LIM protein 1	-1.04131	0.0582632	16	-17.87	5.3787e-12	5.3787e-12	1.37956e-10	-2.0581
OLIGO_01579	CFDP1	NM_006324	craniofacial development protein 1	-0.165727	0.043274	16	-3.83	0.00147722	0.00147722	0.0028245	-1.12173
OLIGO_01580			Transcribed locus	-0.515364	0.0709342	16	-7.27	1.89018e-06	1.89018e-06	6.93903e-06	-1.42935
OLIGO_01582	SOX3	NM_005634	SRY (sex determining region Y)-box 3	-0.447809	0.0510504	16	-8.77	1.6456e-07	1.6456e-07	8.13901e-07	-1.36397
OLIGO_01583	YIPF3	NM_015388	Yip1 domain family, member 3	0.0877438	0.0332596	16	2.64	0.0178966	0.0178966	0.0275845	1.06271
OLIGO_01584			Transcribed locus	-0.258867	0.0472182	16	-5.48	5.01578e-05	5.01578e-05	0.000131545	-1.19654
OLIGO_01585	MAP3K9		Mitogen-activated protein kinase kinase kinase 9	-0.164268	0.0556628	16	-2.95	0.00938841	0.00938841	0.0153445	-1.1206
OLIGO_01586	NDUFB2		NADH dehydrogenase (ubiquinone) 1 beta subcomplex, 2, 8kDa	-0.162723	0.0544741	16	-2.99	0.00870958	0.00870958	0.0143233	-1.1194
OLIGO_01587	KIAA1833	XM_941317	hypothetical protein KIAA1833	0.157793	0.0365467	16	4.32	0.000530868	0.000530868	0.00111188	1.11558
OLIGO_01588	LOC783086		similar to leucine zipper-EF-hand containing transmembrane protein 1-like protein	0.333092	0.0589822	16	5.65	3.6374e-05	3.6374e-05	9.87549e-05	1.25971
OLIGO_01589			Transcribed locus	0.196766	0.0431065	16	4.56	0.000318106	0.000318106	0.000699866	1.14613
OLIGO_01594	C1QTNF6	NM_182486	C1q and tumor necrosis factor related protein 6	0.387505	0.0319399	16	12.13	1.75495e-09	1.75495e-09	1.64336e-08	1.30813
OLIGO_01595	RRM2B	NM_015713	ribonucleotide reductase M2 B (TP53 inducible)	-0.292115	0.0764631	16	-3.82	0.00150666	0.00150666	0.0028754	-1.22443
OLIGO_01597			Transcribed locus	0.462296	0.0564846	16	8.18	4.12052e-07	4.12052e-07	1.81461e-06	1.37773
OLIGO_01598	LOC787322		similar to KIAA0980 protein	-0.36463	0.0535649	16	-6.81	4.21119e-06	4.21119e-06	1.42015e-05	-1.28755
OLIGO_01599	ACOT9	NM_001033583	acyl-CoA thioesterase 9	-0.380466	0.052649	16	-7.23	2.02106e-06	2.02106e-06	7.36252e-06	-1.30176
OLIGO_01604	KIAA0427	NM_014772	KIAA0427	-0.234181	0.0401022	16	-5.84	2.51247e-05	2.51247e-05	7.07632e-05	-1.17624
OLIGO_01606			Transcribed locus	-0.128938	0.0282681	16	-4.56	0.000320332	0.000320332	0.000704061	-1.09349
OLIGO_01608	LOC116143	NM_138458	monad	-0.519443	0.0651011	16	-7.98	5.73753e-07	5.73753e-07	2.43225e-06	-1.4334
OLIGO_01609	WFIKKN1	NM_053284	WAP, follistatin/kazal, immunoglobulin, kunitz and netrin domain containing 1	-0.291342	0.0574587	16	-5.07	0.000113565	0.000113565	0.000275297	-1.22378
OLIGO_01610	HNRPR		heterogeneous nuclear ribonucleoprotein R	0.153609	0.0562516	16	2.73	0.0148085	0.0148085	0.0231886	1.11235
OLIGO_01612	PBXIP1	NM_020524	pre-B-cell leukemia homeobox interacting protein 1	-0.480832	0.0912699	16	-5.27	7.65055e-05	7.65055e-05	0.000192571	-1.39555
OLIGO_01613	EMP1	NM_001423	epithelial membrane protein 1	-0.291615	0.0521561	16	-5.59	4.05602e-05	4.05602e-05	0.00010885	-1.22401
OLIGO_01614	LOC146517	XM_928464	hypothetical protein LOC146517	-0.212365	0.0404766	16	-5.25	7.98663e-05	7.98663e-05	0.00020022	-1.15859
OLIGO_01615	RUFY3	NM_014961	RUN and FYVE domain containing 3	0.149633	0.0409093	16	3.66	0.00212399	0.00212399	0.00393519	1.10929
OLIGO_01617	SR140	XM_940802	U2-associated SR140 protein	0.152021	0.0464619	16	3.27	0.00479433	0.00479433	0.00827016	1.11112
OLIGO_01618	FGF8	NM_033163	fibroblast growth factor 8 (androgen-induced)	-0.929549	0.0693195	16	-13.41	4.05157e-10	4.05157e-10	4.75011e-09	-1.90468
OLIGO_01620	LOC202051	XM_944767	hypothetical protein LOC202051	-0.308068	0.0415628	16	-7.41	1.47117e-06	1.47117e-06	5.57045e-06	-1.23805
OLIGO_01622	SH2D4A	NM_022071	SH2 domain containing 4A	0.231585	0.08932	16	2.59	0.0196272	0.0196272	0.0299904	1.17412
OLIGO_01624	RAD23B	NM_002874	RAD23 homolog B (S. cerevisiae)	0.121888	0.0441083	16	2.76	0.0138474	0.0138474	0.0218176	1.08816
OLIGO_01625			Transcribed locus	-0.179681	0.0622507	16	-2.89	0.0107396	0.0107396	0.0173265	-1.13263
OLIGO_01626	LOC441019	XM_498969	hypothetical gene supported by X97260; BC070289	0.27781	0.0656233	16	4.23	0.000632738	0.000632738	0.00130626	1.21235
OLIGO_01628	ACTC1	NM_005159	actin, alpha, cardiac muscle 1	-0.193713	0.0707089	16	-2.74	0.0145421	0.0145421	0.0227983	-1.1437
OLIGO_01629	PPP3R1	NM_000945	protein phosphatase 3 (formerly 2B), regulatory subunit B, alpha isoform	0.437858	0.0466526	16	9.39	6.58907e-08	6.58907e-08	3.70374e-07	1.35459
OLIGO_01630	EIF4ENIF1	NM_019843	eukaryotic translation initiation factor 4E nuclear import factor 1	-0.326771	0.0497671	16	-6.57	6.49509e-06	6.49509e-06	2.10163e-05	-1.2542
OLIGO_01631	MGC137330		similar to DnaJ (Hsp40) homolog, subfamily B, member 4	-0.385217	0.0836631	16	-4.6	0.00029311	0.00029311	0.000649723	-1.30606
OLIGO_01632	CKAP2	NM_018204	cytoskeleton associated protein 2	0.936498	0.101674	15	9.21	1.45734e-07	1.45734e-07	7.32261e-07	1.91388
OLIGO_01633	FUT8	NM_178154	fucosyltransferase 8 (alpha (1,6) fucosyltransferase)	0.372288	0.0448857	16	8.29	3.46052e-07	3.46052e-07	1.55838e-06	1.2944
OLIGO_01635	MGC152214	XM_001251898	similar to gamma tubulin ring complex protein (76p gene)	-0.131364	0.0498996	16	-2.63	0.0181015	0.0181015	0.0278841	-1.09533
OLIGO_01636	FBL	NM_001436	fibrillarin	0.580359	0.0692607	16	8.38	3.02475e-07	3.02475e-07	1.38212e-06	1.49522
OLIGO_01637	RBBP5	NM_005057	retinoblastoma binding protein 5	0.165219	0.043143	16	3.83	0.00147762	0.00147762	0.00282486	1.12134
OLIGO_01638	EEF1E1	NM_001040599	eukaryotic translation elongation factor 1 epsilon 1	-0.184754	0.0356051	16	-5.19	8.95763e-05	8.95763e-05	0.000222389	-1.13662
OLIGO_01639	CNTROB	NM_053051	centrobin, centrosomal BRCA2 interacting protein	0.254075	0.0599958	16	4.23	0.000630803	0.000630803	0.00130267	1.19257
OLIGO_01640			Transcribed locus	0.400089	0.111247	16	3.6	0.00241752	0.00241752	0.00442034	1.31959
OLIGO_01641	SLC38A2	NM_018976	solute carrier family 38, member 2	0.892348	0.0426735	16	20.91	4.80956e-13	4.80949e-13	1.95625e-11	1.85619
OLIGO_01642	TNFRSF21	NM_014452	tumor necrosis factor receptor superfamily, member 21	0.588272	0.0414704	16	14.19	1.75999e-10	1.75999e-10	2.41838e-09	1.50344
OLIGO_01643	FUS	NM_004960	fusion (involved in t(12;16) in malignant liposarcoma)	0.902981	0.0720449	16	12.53	1.09269e-09	1.09269e-09	1.10857e-08	1.86993
OLIGO_01645	PURB	NM_033224	purine-rich element binding protein B	0.489469	0.0589311	16	8.31	3.39724e-07	3.39724e-07	1.53339e-06	1.40393
OLIGO_01647	PGLYRP1	NM_005091	peptidoglycan recognition protein 1	-0.299474	0.0413661	16	-7.24	1.97586e-06	1.97586e-06	7.2216e-06	-1.2307
OLIGO_01648	ZFP64	NM_022088	zinc finger protein 64 homolog (mouse)	-0.159991	0.0395364	16	-4.05	0.000935618	0.000935618	0.00186337	-1.11728
OLIGO_01651	FNDC5	NM_153756	fibronectin type III domain containing 5	-0.22829	0.042401	16	-5.38	6.08412e-05	6.08412e-05	0.000156439	-1.17145
OLIGO_01652	NUDT21		nudix (nucleoside diphosphate linked moiety X)-type motif 21	0.271616	0.0569893	16	4.77	0.000210397	0.000210397	0.000482257	1.20716
OLIGO_01653	LOC790875		hypothetical protein LOC790875	-0.139406	0.0510023	16	-2.73	0.01473	0.01473	0.0230738	-1.10145
OLIGO_01656	ACAD8	NM_001075551	acyl-Coenzyme A dehydrogenase family, member 8	-1.17701	0.0676643	16	-17.39	8.1322e-12	8.13216e-12	1.91192e-10	-2.26108
OLIGO_01658			Transcribed locus	-0.442619	0.0567241	16	-7.8	7.65149e-07	7.65149e-07	3.13144e-06	-1.35907
OLIGO_01659	FOXA3	NM_004497	forkhead box A3	0.488358	0.0529494	16	9.22	8.36013e-08	8.36013e-08	4.53582e-07	1.40285
OLIGO_01660	C14orf129	NM_016472	chromosome 14 open reading frame 129	0.642444	0.0645788	16	9.95	2.95251e-08	2.95251e-08	1.84497e-07	1.56097
OLIGO_01664	LOC783091		hypothetical protein LOC783091	-0.127397	0.0544653	16	-2.34	0.0326348	0.0326348	0.047753	-1.09232
OLIGO_01665	SOX2	NM_003106	SRY (sex determining region Y)-box 2	-0.493295	0.0954485	16	-5.17	9.33747e-05	9.33747e-05	0.000230955	-1.40766
OLIGO_01666	RBM23	NM_018107	RNA binding motif protein 23	0.144367	0.0458019	16	3.15	0.00616955	0.00616955	0.0104254	1.10525
OLIGO_01667	PCCB	NM_000532	propionyl Coenzyme A carboxylase, beta polypeptide	-0.481945	0.0706062	16	-6.83	4.0744e-06	4.0744e-06	1.37923e-05	-1.39663
OLIGO_01670	CD37		CD37 molecule	-0.22513	0.0428236	16	-5.26	7.8209e-05	7.8209e-05	0.000196523	-1.16888
OLIGO_01671	LOC785543	XM_001251082	hypothetical protein LOC785543	0.250042	0.038532	16	6.49	7.46837e-06	7.46837e-06	2.38054e-05	1.18924
OLIGO_01672			Transcribed locus	-0.287643	0.093602	16	-3.07	0.00727926	0.00727926	0.0121611	-1.22064
OLIGO_01673			Transcribed locus	-0.610224	0.0981346	16	-6.22	1.23017e-05	1.23017e-05	3.72348e-05	-1.5265
OLIGO_01675	CBX3	XM_589459	chromobox homolog 3 (HP1 gamma homolog, Drosophila)	-0.350619	0.0893881	16	-3.92	0.001215	0.001215	0.00236576	-1.27511
OLIGO_01677	DKK2	NM_014421	dickkopf homolog 2 (Xenopus laevis)	-1.21514	0.0994655	16	-12.22	1.58681e-09	1.58681e-09	1.51593e-08	-2.32164
OLIGO_01678	SMURF2	NM_022739	SMAD specific E3 ubiquitin protein ligase 2	0.247242	0.0538721	16	4.59	0.000302276	0.000302276	0.00066803	1.18694
OLIGO_01681			Transcribed locus	0.202537	0.0460528	16	4.4	0.000449175	0.000449175	0.000957104	1.15072
OLIGO_01682	CPE	NM_001873	carboxypeptidase E	-0.984064	0.0558039	16	-17.63	6.60173e-12	6.60172e-12	1.62412e-10	-1.97803
OLIGO_01684			Transcribed locus	-0.422632	0.0624747	16	-6.76	4.54172e-06	4.54172e-06	1.51887e-05	-1.34037
OLIGO_01685	CAMLG	NM_001745	calcium modulating ligand	0.384744	0.0483844	16	7.95	5.99707e-07	5.99707e-07	2.52208e-06	1.30563
OLIGO_01687	LOC538789		similar to retinoblastoma-associated protein HEC	0.373056	0.0702949	16	5.31	7.08461e-05	7.08461e-05	0.000179656	1.29509
OLIGO_01688	STAT5B	NM_012448	signal transducer and activator of transcription 5B	-0.138299	0.0331671	16	-4.17	0.000722799	0.000722799	0.00147383	-1.10061
OLIGO_01694	MBD2	NM_003927	methyl-CpG binding domain protein 2	0.605265	0.0427155	16	14.17	1.7892e-10	1.7892e-10	2.44385e-09	1.52126
OLIGO_01695	CHMP4B	NM_176812	chromatin modifying protein 4B	0.153373	0.0366445	16	4.19	0.000699503	0.000699503	0.0014325	1.11217
OLIGO_01697	LOC506450		similar to Cerebral cavernous malformation 2 homolog (human)	-0.179005	0.043459	16	-4.12	0.000804004	0.000804004	0.00162357	-1.1321
OLIGO_01699	METAP2	NM_006838	methionyl aminopeptidase 2	0.234718	0.0599503	16	3.92	0.0012336	0.0012336	0.00239707	1.17668
OLIGO_01700	IVNS1ABP	NM_006469	influenza virus NS1A binding protein	0.222895	0.0563316	16	3.96	0.00113009	0.00113009	0.00221475	1.16707
OLIGO_01701	PIGU	NM_080476	phosphatidylinositol glycan anchor biosynthesis, class U	0.631675	0.0454012	16	13.91	2.34738e-10	2.34738e-10	3.0606e-09	1.54936
OLIGO_01703	CRYAA	NM_000394	crystallin, alpha A	-0.278682	0.048501	16	-5.75	3.00708e-05	3.00708e-05	8.33137e-05	-1.21309
OLIGO_01705	TEX261	NM_144582	testis expressed 261	-0.107006	0.033453	16	-3.2	0.00559312	0.00559312	0.00954256	-1.07699
OLIGO_01706	PIGS	NM_001034216	phosphatidylinositol glycan anchor biosynthesis, class S	0.287344	0.0605634	16	4.74	0.000219871	0.000219871	0.000501955	1.22039
OLIGO_01707	KIF23	NM_138555	kinesin family member 23	0.529057	0.0563799	16	9.38	6.60542e-08	6.60542e-08	3.71115e-07	1.44299
OLIGO_01708	MLSTD2	NM_032228	male sterility domain containing 2	0.300839	0.0540262	16	5.57	4.24001e-05	4.24001e-05	0.000113124	1.23186
OLIGO_01709	MBD1	NM_015847	methyl-CpG binding domain protein 1	0.349486	0.0607747	16	5.75	2.98047e-05	2.98047e-05	8.26455e-05	1.27411
OLIGO_01710	GPR126	NM_198569	G protein-coupled receptor 126	0.140196	0.057829	16	2.42	0.0275513	0.0275513	0.0409151	1.10205
OLIGO_01711			Transcribed locus	0.582636	0.0796825	16	7.31	1.74507e-06	1.74507e-06	6.45997e-06	1.49758
OLIGO_01712	RRAGB	NM_016656	Ras-related GTP binding B	0.295635	0.0387865	16	7.62	1.03289e-06	1.03289e-06	4.08719e-06	1.22743
OLIGO_01713	KIAA0528	NM_014802	KIAA0528	0.345081	0.0872452	16	3.96	0.00113378	0.00113378	0.00222067	1.27022
OLIGO_01715	MCPH1	NM_024596	microcephaly, primary autosomal recessive 1	0.204681	0.0846647	16	2.42	0.0279256	0.0279256	0.0414292	1.15243
OLIGO_01716	COL21A1	NM_030820	collagen, type XXI, alpha 1	-0.625309	0.169469	16	-3.69	0.00198459	0.00198459	0.00369966	-1.54254
OLIGO_01717	LOC614170	XM_865552	hypothetical LOC614170	0.242078	0.0960323	16	2.52	0.022703	0.022703	0.0342795	1.18269
OLIGO_01719	LOC730358	XM_001131842	hypothetical protein LOC730358	-0.143154	0.0587059	16	-2.44	0.0267816	0.0267816	0.0398777	-1.10432
OLIGO_01720	LOC784675		similar to KIAA1462 protein	0.1506	0.0381775	16	3.94	0.00115926	0.00115926	0.00226656	1.11003
OLIGO_01721	NSUN6	NM_182543	NOL1/NOP2/Sun domain family, member 6	0.250034	0.0417133	16	5.99	1.87295e-05	1.87295e-05	5.42731e-05	1.18924
OLIGO_01722	RNASEH2B	NM_024570	ribonuclease H2, subunit B	0.450232	0.0480407	16	9.37	6.72104e-08	6.72104e-08	3.76355e-07	1.36626
OLIGO_01724	LOC616265		hypothetical LOC616265	0.279106	0.0390716	16	7.14	2.33296e-06	2.33296e-06	8.35178e-06	1.21344
OLIGO_01725	C13orf7	NM_024546	chromosome 13 open reading frame 7	0.151213	0.0391266	16	3.86	0.00137214	0.00137214	0.00264186	1.1105
OLIGO_01726	COX17	NM_005694	COX17 cytochrome c oxidase assembly homolog (S. cerevisiae)	-0.367338	0.0551836	16	-6.66	5.51409e-06	5.51409e-06	1.80759e-05	-1.28997
OLIGO_01729	TIMM17A	NM_006335	translocase of inner mitochondrial membrane 17 homolog A (yeast)	0.105163	0.0357868	16	2.94	0.00963659	0.00963659	0.0157076	1.07562
OLIGO_01731			Transcribed locus	-0.318457	0.0569878	16	-5.59	4.07993e-05	4.07993e-05	0.000109447	-1.247
OLIGO_01733	CHSY1	NM_014918	carbohydrate (chondroitin) synthase 1	0.114355	0.0420806	16	2.72	0.0152158	0.0152158	0.023787	1.08249
OLIGO_01738		TC366704		0.225903	0.0472059	16	4.79	0.000202224	0.000202224	0.00046526	1.16951
OLIGO_01739	Lhx2		LIM homeobox protein 2	0.167302	0.0340188	16	4.92	0.000154481	0.000154481	0.000364163	1.12296
OLIGO_01740	Srxn1	NM_029688	sulfiredoxin 1 homolog (S. cerevisiae)	-0.515851	0.0733121	16	-7.04	2.81102e-06	2.81102e-06	9.88442e-06	-1.42984
OLIGO_01741	Abr	NM_198018	active BCR-related gene	-0.169441	0.0466287	16	-3.63	0.00223373	0.00223373	0.00412066	-1.12462
OLIGO_01742	NANP	NM_152667	N-acetylneuraminic acid phosphatase	-0.121896	0.0325197	16	-3.75	0.00175377	0.00175377	0.00330138	-1.08816
[truncated: 7,891 more rows]

## Sheet: 1478 DEG FDR<0.05 >1.5-fold
Oligo_Id	Gene Symbol	GenBank Accesion #	Gene Name	LSM Estimate	SE	DF	t value	Raw P-value	Scheffe adjusted P-value	FDR P	Fold change Parenchyma vs. Fat pad
[truncated: 1,478 more rows]

[truncated: 4 more sheets: 736 DEG >1.5-fold in Parenchyma, 742 DEG >1.5-fold in Fat Pad, 59 DEG >=3-fold in Parenchyma, 75 DEG >=3-fold in Fat Pad]
