# Supplementary material for: Functional and gene network analyses of transcriptional signatures characterizing pre-weaned bovine mammary parenchyma or fat pad uncovered novel inter-tissue signaling networks during development
Source: BMC Genomics. 2010 May 26;11:331. doi: 10.1186/1471-2164-11-331 (PMC2890563; doi:10.1186/1471-2164-11-331)
Supplement: Additional file 3 — Functions and canonical pathways within DEG. Functions, canonical pathways, effect on function, and transcription factors within DEG (n = ca. 9,000) in both PAR and MFP using IPA (Ingenuity Systems, Inc.). IPA analysis DEG 1.5-fold, without separation between the two tissues and report images of overall functions and pathways affected by DEG with relative -logP-value and list of genes for each significant affected function/pathway: effect on function DEG 1.5-fold, without separation between the two tissues; pathways in all DEG 1.5-fold, reports images of significant affected pathways IPA analysis in DEG PAR, genes highly expressed in PAR vs. MFP and report images of overall functions and pathways affected by DEG with relative -logP-value and list of genes for each significant affected function/pathway; effect on function PAR, genes highly expressed in PAR vs. MFP; pathways in DEG PAR, reports images of significantly affected pathways; IPA analysis in DEG MFP, genes highly expressed in MFP vs. PAR and images of overall functions and pathways affected by DEG with relative -logP-value and list of genes for each significant affected function/pathway; effect on function MFP, genes highly expressed in MFP vs. PAR; pathways in DEG MFP, reports images of significant affected pathways; transcription factor PAR genes highly expressed in PAR vs. MFP; transcription factor MFP, genes highly expressed in MFP vs. PAR. [file 1471-2164-11-331-S3.XLS]

## Sheet: IPA analysis DEG 1.5-fold
FUNCTIONS											Category	Function	Function Annotation	B-H P-value	Molecules	# Molecules
											Cellular Movement	movement	movement of cells	7.58e-17	ABCC1, ACVRL1, ADAM12, ADIPOQ, ADM, ADRB2, AKT3, ALCAM, ANGPT1, ANGPTL1, ANXA1, ANXA2, APLP2, ARHGAP24, ARRB2, BDNF, C5ORF13, CAP1, CAT, CAV1, CCL2, CCL14, CCL24, CCND1, CD9, CD34, CD36, CD38, CD151, CDC2, CDH1, CDH5, CDH13, CEACAM1, CFL1, CLU, CNN2, COL18A1, COL4A1, COL4A2, CTBP2, CTNNB1, CTNND2, CXCL6, CXCL9, CXCL10, CXCL14, CXCR4, CXCR7, DCX, DDR1, DDX3X, DLC1, DOCK2, DPP4, EDNRB, ELN, EPHA2, …	187
											Cellular Movement	movement	movement of eukaryotic cells	4.47e-15	ABCC1, ACVRL1, ADAM12, ADIPOQ, ADM, ADRB2, AKT3, ALCAM, ANGPT1, ANGPTL1, ANXA1, ANXA2, APLP2, ARHGAP24, ARRB2, BDNF, C5ORF13, CAT, CAV1, CCL2, CCL14, CCL24, CCND1, CD9, CD34, CD36, CD38, CD151, CDH1, CDH5, CDH13, CEACAM1, CFL1, CLU, CNN2, COL18A1, COL4A1, COL4A2, CTBP2, CTNNB1, CTNND2, CXCL6, CXCL9, CXCL10, CXCL14, CXCR4, CXCR7, DCX, DDR1, DDX3X, DOCK2, DPP4, EDNRB, ELN, EPHA2, ERRFI1, ESAM, ESR1…	172
											Cellular Movement	movement	movement of cell lines	7.24e-08	ADAM12, ADIPOQ, AKT3, ALCAM, ANGPT1, ANXA2, APLP2, ARRB2, C5ORF13, CAT, CAV1, CCL2, CD36, CD151, CDH1, CLU, CNN2, COL18A1, CTBP2, CTNNB1, CTNND2, CXCL9, CXCL10, CXCR4, DDR1, DDX3X, DPP4, ERRFI1, ESR1, ETV5, EZR, FGF2, FGF7, FGF8, FHL2, FN1, GJA1, GRB7, GRP, HNRNPK, IGF1R, IGFBP4, IGFBP5, IGFBP6, IL1A, ITGA2, ITGA3, ITGB3, ITGB6, JAG1, KLF2, KLF4, LAMA5, LAMB3, LAMC2, LEP, LTBP2, MDK, MEOX2, MET, …	91
											Cellular Movement	movement	movement of tumor cell lines	0.00119	AKT3, ALCAM, ANXA2, ARRB2, C5ORF13, CAT, CAV1, CCL2, CD36, CD151, CDH1, CLU, CTBP2, CXCL10, CXCR4, DPP4, ESR1, ETV5, FGF2, FN1, GJA1, GRP, HNRNPK, IGF1R, IGFBP4, IGFBP5, IGFBP6, IL1A, ITGA2, ITGB3, ITGB6, KLF4, LAMA5, LAMB3, LAMC2, LEP, LTBP2, MDK, MET, MME, NOV, NRG1, PRKCA, PTHLH, RANBP9, RET, RHOC, SDC1, SDC2, SEMA4D, SHC1, SPP1, TIMP2, TP53, WNT5A	55
											Cellular Movement	movement	movement of blood cells	0.00526	ABCC1, ANXA1, ARRB2, CCL2, CCL14, CCL24, CCND1, CD34, CD38, CD151, CEACAM1, COL4A1, CXCL6, CXCL9, CXCL10, CXCL14, CXCR4, CXCR7, DOCK2, ELN, FN1, GNAS, IL7, IL13, IL1B, ITGA3, ITGB3, LAMA5, LGALS3, LGALS9, MAPK9, MDK, PECAM1, PIGR, PLG, PON2, PPARG, PRKCA, RAC2, RARRES2, S100A9, SBDS, SDC1, SEMA4D, SERPINA1, SLPI, SPP1, THBS1, THBS2, TIMP2, TSC1	51
											Cellular Movement	movement	movement of neurons	0.0107	BDNF, CFL1, CXCR4, DCX, EDNRB, ERRFI1, FGF2, FN1, GATA3, GJA1, GLI3, ITGA3, MAFB, MAP1B, MDK, MET, MYH10, NCKAP1, NFIA, NR1D1, NR2F2, NTF4, PAFAH1B1, SLC1A3, STMN1, TIAM2	26
											Cellular Movement	movement	movement of leukocytes	0.0124	ABCC1, ANXA1, ARRB2, CCL2, CCL14, CCL24, CD34, CD151, CEACAM1, COL4A1, CXCL6, CXCL9, CXCL10, CXCL14, CXCR4, CXCR7, DOCK2, ELN, FN1, GNAS, IL7, IL13, IL1B, ITGA3, ITGB3, LAMA5, LGALS3, LGALS9, MAPK9, MDK, PECAM1, PIGR, PLG, PON2, PPARG, PRKCA, RAC2, RARRES2, S100A9, SBDS, SEMA4D, SERPINA1, SLPI, SPP1, THBS1, THBS2, TIMP2, TSC1	48
											Cellular Movement	movement	movement of lymphatic system cells	0.0163	ABCC1, ANXA1, ARRB2, CCL2, CCL24, CCND1, CD38, CEACAM1, COL4A1, CXCL6, CXCL9, CXCL10, CXCR4, DOCK2, FGF2, FHL2, FN1, IL7, IL1B, ITGA3, ITGB3, LAMA5, LGALS3, MDK, NARS, PAFAH1B1, PECAM1, PIGR, PLG, PPARG, RAC2, RARRES2, S100A9, SDC1, SEMA4D, SLPI, SPP1, THBS1, TIMP2	39
											Cellular Movement	movement	movement of embryonic cells	0.0171	CCL14, CFL1, EDNRB, FGF8, FN1, IGFBP5, ITGB3, LAMA5, NCKAP1, NRG1, OVOL2, RET, SEMA3C, SLC3A2, TIMP2, VCAN	16
											Cellular Movement	movement	movement of fibroblast cell lines	0.0208	CTNNB1, CXCL10, DDR1, DDX3X, FGF2, FHL2, FN1, GRB7, ITGA3, ITGB3, JAG1, KLF2, MEOX2, PTGS2, RAC2, RALBP1, SPP1, TP53	18
											Cellular Movement	movement	movement of neural crest cells	0.0233	CFL1, EDNRB, FN1, ITGB3, LAMA5, NRG1, OVOL2, RET, SEMA3C, VCAN	10
											Cellular Movement	movement	movement of melanoma cell lines	0.0352	CD36, ITGA2, ITGB3, LAMA5, LTBP2, PRKCA, RHOC, SPP1, TIMP2	9
											Cellular Movement	migration	migration of cells	1.6e-16	ABCC1, ACVRL1, ADAM12, ADIPOQ, ADM, ADRB2, AKT3, ALCAM, ANGPT1, ANGPTL1, ANXA1, ANXA2, APLP2, ARHGAP24, ARRB2, BDNF, C5ORF13, CAP1, CAT, CAV1, CCL2, CCL14, CCL24, CCND1, CD9, CD34, CD36, CD38, CD151, CDC2, CDH1, CDH5, CDH13, CEACAM1, CFL1, CLU, CNN2, COL18A1, COL4A1, COL4A2, CTBP2, CTNNB1, CXCL6, CXCL9, CXCL10, CXCL14, CXCR4, CXCR7, DCX, DDR1, DDX3X, DLC1, DOCK2, DPP4, EDNRB, ELN, EPHA2, ERRFI1, …	184
											Cellular Movement	migration	migration of eukaryotic cells	1.01e-14	ABCC1, ACVRL1, ADAM12, ADIPOQ, ADM, ADRB2, AKT3, ALCAM, ANGPT1, ANGPTL1, ANXA1, ANXA2, APLP2, ARHGAP24, ARRB2, BDNF, C5ORF13, CAT, CAV1, CCL2, CCL14, CCL24, CCND1, CD9, CD34, CD36, CD38, CD151, CDH1, CDH5, CDH13, CEACAM1, CFL1, CLU, CNN2, COL18A1, COL4A1, COL4A2, CTBP2, CTNNB1, CXCL6, CXCL9, CXCL10, CXCL14, CXCR4, CXCR7, DCX, DDR1, DDX3X, DOCK2, DPP4, EDNRB, ELN, EPHA2, ERRFI1, ESAM, ESR1, EZR, F…	169
											Cellular Movement	migration	migration of cell lines	1.76e-07	ADAM12, ADIPOQ, AKT3, ALCAM, ANGPT1, ANXA2, APLP2, ARRB2, C5ORF13, CAT, CAV1, CCL2, CD36, CD151, CDH1, CLU, CNN2, COL18A1, CTBP2, CTNNB1, CXCL9, CXCL10, CXCR4, DDR1, DDX3X, DPP4, ERRFI1, ESR1, EZR, FGF2, FGF7, FGF8, FHL2, FN1, GJA1, GRB7, GRP, HNRNPK, IGF1R, IGFBP4, IGFBP5, IGFBP6, IL1A, ITGA2, ITGA3, ITGB3, ITGB6, JAG1, KLF2, KLF4, LAMA5, LAMB3, LAMC2, LEP, LTBP2, MDK, MEOX2, MET, MME, NARS, NOV…	88
Pathways											Cellular Movement	migration	migration of endothelial cells	0.000295	ACVRL1, ADM, ANGPT1, ANGPTL1, ARHGAP24, ARRB2, CAV1, CCL2, CD9, CD151, CDH5, CDH13, COL18A1, COL4A1, COL4A2, ESAM, FGF2, FN1, HEY1, IL1B, ITGA3, ITGB3, LEP, MGP, MYC, PECAM1, PLG, PRKCA, PTGS2, PTHLH, S100A2, SERPINB5, SPP1, TEK, THBS1, TIMP2, VAV3	37
											Cellular Movement	migration	migration of tumor cell lines	0.00288	AKT3, ALCAM, ANXA2, ARRB2, C5ORF13, CAT, CAV1, CCL2, CD36, CD151, CDH1, CLU, CTBP2, CXCL10, CXCR4, DPP4, ESR1, FGF2, FN1, GJA1, GRP, HNRNPK, IGF1R, IGFBP4, IGFBP5, IGFBP6, IL1A, ITGA2, ITGB3, ITGB6, KLF4, LAMA5, LAMB3, LAMC2, LEP, LTBP2, MDK, MET, MME, NOV, NRG1, PRKCA, PTHLH, RANBP9, RHOC, SDC1, SDC2, SEMA4D, SHC1, SPP1, TIMP2, TP53, WNT5A	53
											Cellular Movement	migration	migration of blood cells	0.00526	ABCC1, ANXA1, ARRB2, CCL2, CCL14, CCL24, CCND1, CD34, CD38, CD151, CEACAM1, COL4A1, CXCL6, CXCL9, CXCL10, CXCL14, CXCR4, CXCR7, DOCK2, ELN, FN1, GNAS, IL7, IL13, IL1B, ITGA3, ITGB3, LAMA5, LGALS3, LGALS9, MAPK9, MDK, PECAM1, PIGR, PLG, PON2, PPARG, PRKCA, RAC2, RARRES2, S100A9, SBDS, SDC1, SEMA4D, SERPINA1, SLPI, SPP1, THBS1, THBS2, TIMP2, TSC1	51
											Cellular Movement	migration	migration of leukocytes	0.0124	ABCC1, ANXA1, ARRB2, CCL2, CCL14, CCL24, CD34, CD151, CEACAM1, COL4A1, CXCL6, CXCL9, CXCL10, CXCL14, CXCR4, CXCR7, DOCK2, ELN, FN1, GNAS, IL7, IL13, IL1B, ITGA3, ITGB3, LAMA5, LGALS3, LGALS9, MAPK9, MDK, PECAM1, PIGR, PLG, PON2, PPARG, PRKCA, RAC2, RARRES2, S100A9, SBDS, SEMA4D, SERPINA1, SLPI, SPP1, THBS1, THBS2, TIMP2, TSC1	48
											Cellular Movement	migration	migration of smooth muscle cells	0.0147	ADIPOQ, ADM, CCL2, CLU, DDR1, ELN, FGF2, FN1, IGFBP4, IGFBP5, IL1A, IL1B, ITGA2, LTA, MEOX2, MYC, PLG, PTGS2, SPP1, THBS1	20
											Cellular Movement	migration	migration of fibroblast cell lines	0.0162	CTNNB1, CXCL10, DDR1, DDX3X, FGF2, FHL2, FN1, GRB7, ITGA3, ITGB3, JAG1, KLF2, MEOX2, PTGS2, RAC2, RALBP1, SPP1, TP53	18
											Cellular Movement	migration	migration of lymphatic system cells	0.0163	ABCC1, ANXA1, ARRB2, CCL2, CCL24, CCND1, CD38, CEACAM1, COL4A1, CXCL6, CXCL9, CXCL10, CXCR4, DOCK2, FGF2, FHL2, FN1, IL7, IL1B, ITGA3, ITGB3, LAMA5, LGALS3, MDK, NARS, PAFAH1B1, PECAM1, PIGR, PLG, PPARG, RAC2, RARRES2, S100A9, SDC1, SEMA4D, SLPI, SPP1, THBS1, TIMP2	39
											Cellular Movement	migration	migration of embryonic cells	0.0171	CCL14, CFL1, EDNRB, FGF8, FN1, IGFBP5, ITGB3, LAMA5, NCKAP1, NRG1, OVOL2, RET, SEMA3C, SLC3A2, TIMP2, VCAN	16
											Cellular Movement	migration	migration of neurons	0.0184	BDNF, CXCR4, DCX, EDNRB, ERRFI1, FGF2, FN1, GATA3, GJA1, GLI3, ITGA3, MAFB, MAP1B, MDK, MET, MYH10, NCKAP1, NFIA, NR1D1, NR2F2, NTF4, PAFAH1B1, SLC1A3, STMN1, TIAM2	25
											Cellular Movement	migration	migration of muscle cells	0.0206	ADIPOQ, ADM, CCL2, CLU, DDR1, ELN, FGF2, FN1, IGFBP4, IGFBP5, IL1A, IL1B, ITGA2, LTA, MEOX2, MYC, PLG, PTGS2, SIX1, SPP1, THBS1	21
											Cellular Movement	migration	migration of neural crest cells	0.0233	CFL1, EDNRB, FN1, ITGB3, LAMA5, NRG1, OVOL2, RET, SEMA3C, VCAN	10
											Cellular Movement	migration	migration of melanoma cell lines	0.028	CD36, ITGA2, ITGB3, LAMA5, LTBP2, PRKCA, RHOC, SPP1, TIMP2	9
											Cellular Movement	invasion	invasion of eukaryotic cells	4.31e-08	ADM, AKT3, ANG, ANXA1, ARF6, BSG, CALR, CAT, CAV1, CCL2, CCND1, CD9, CD151, CDH1, CEACAM1, CLU, COL18A1, CTNNB1, CXCL10, CXCR4, DLC1, DPP4, EPHA2, ESR1, ETV6, EZR, F2R, FABP5, FBLN1, FGF2, FGF8, FN1, GRP, GSN, IGF1R, IL1B, ITGA2, ITGA3, ITGB3, ITGB6, KLF4, LAMA5, LCP1, LEP, MBD2, MCAM, MET, MMP16, MYH10, NME2, NOV, NRG1, PLG, POSTN, PPARG, PRKCA, PTGS2, RET, RHOC, S100A4, S100A7, S100A10, SDC2, S…	80
											Cellular Movement	invasion	invasion of cells	8.2e-08	ADM, AKT3, ANG, ANXA1, ARF6, BSG, CALR, CAT, CAV1, CCL2, CCND1, CD9, CD151, CDH1, CEACAM1, CLU, COL18A1, CTNNB1, CXCL10, CXCR4, DLC1, DPP4, EPHA2, ESR1, ETV6, EZR, F2R, FABP5, FBLN1, FGF2, FGF8, FN1, GRP, GSN, IGF1R, IL1B, ITGA2, ITGA3, ITGB3, ITGB6, KLF4, LAMA5, LCP1, LEP, LGMN, MBD2, MCAM, MET, MMP16, MYH10, NME2, NOV, NRG1, PICALM, PLG, POSTN, PPARG, PRKCA, PTGS2, RET, RHOC, S100A4, S100A7, S1…	82
											Cellular Movement	invasion	invasion of cell lines	6.43e-07	ADM, AKT3, ANG, ANXA1, ARF6, BSG, CALR, CAT, CAV1, CD9, CD151, CDH1, CEACAM1, COL18A1, CTNNB1, CXCR4, DLC1, DPP4, EPHA2, ESR1, ETV6, EZR, FABP5, FBLN1, FGF2, FGF8, FN1, GRP, GSN, IGF1R, ITGA3, ITGB3, ITGB6, KLF4, LAMA5, LCP1, LEP, MBD2, MET, MMP16, NME2, NOV, NRG1, PLG, POSTN, PPARG, PRKCA, PTGS2, RET, RHOC, S100A4, S100A7, S100A10, SDC2, SEMA4D, SERPINA1, SERPINB5, SLC2A1, SPARC, SPP1, ST14, SUL…	69
											Cellular Movement	invasion	invasion of tumor cell lines	7.92e-07	ADM, AKT3, ANXA1, ARF6, BSG, CALR, CAT, CAV1, CD9, CD151, CDH1, COL18A1, CTNNB1, CXCR4, DLC1, DPP4, EPHA2, ESR1, EZR, FABP5, FBLN1, FGF8, FN1, GRP, IGF1R, ITGA3, ITGB3, ITGB6, KLF4, LAMA5, LCP1, LEP, MBD2, MET, MMP16, NME2, NOV, NRG1, PLG, POSTN, PPARG, PRKCA, PTGS2, RHOC, S100A4, S100A7, S100A10, SDC2, SERPINA1, SERPINB5, SLC2A1, SPARC, SPP1, ST14, SULF1, TAGLN, TFPI2, TIMP2, TIMP3, TP53, WISP1,…	62
											Cellular Movement	invasion	invasion of hepatoma cell lines	0.028	BSG, DLC1, LEP, PRKCA, SPP1, TFPI2	6
											Cellular Movement	invasion	invasion of breast cancer cell lines	0.031	ARF6, BSG, CALR, CAV1, CDH1, CXCR4, ESR1, EZR, FGF8, FN1, ITGA3, ITGB3, MBD2, MET, NRG1, RHOC, S100A7, SERPINA1, SERPINB5, SPARC, SPP1	21
											Cellular Movement	cell movement	cell movement	5.42e-08	ABCB4, ACTB, ACTG1, ACTR3, ADIPOQ, ADM, ADORA1, ANGPT1, ANXA1, ANXA2, ARF6, ARRB2, BDNF, BSG, CALR, CARTPT, CAV1, CCL2, CCL14, CCL24, CCND1, CD9, CD36, CD38, CD59, CD151, CDC2, CDH1, CDH11, CDH13, CEACAM1, CFL1, CHRNA7, CLU, COL4A1, CTNNB1, CXCL2, CXCL6, CXCL9, CXCL10, CXCL14, CXCR4, CXCR7, DLC1, DOCK2, ELN, ENAH, ESR1, EZR, F2R, FABP4, FGF2, FGL2, FN1, FOS, GAL3ST1, GNAS, GRB7, GSN, IL13, IL1A, …	135
											Cellular Movement	cell movement	cell movement of cells	1.45e-07	ABCB4, ACTB, ACTG1, ACTR3, ADIPOQ, ADM, ADORA1, ANGPT1, ANXA1, ANXA2, ARF6, ARRB2, BDNF, BSG, CALR, CAV1, CCL2, CCL14, CCL24, CCND1, CD9, CD36, CD38, CD59, CD151, CDC2, CDH1, CDH11, CDH13, CEACAM1, CFL1, CHRNA7, CLU, COL4A1, CTNNB1, CXCL6, CXCL9, CXCL10, CXCL14, CXCR4, CXCR7, DLC1, ELN, ENAH, ESR1, EZR, F2R, FABP4, FGF2, FGL2, FN1, FOS, GAL3ST1, GNAS, GRB7, GSN, IL13, IL1A, IL1B, IL6R, ITGA2, ITG…	131
											Cellular Movement	cell movement	cell movement of eukaryotic cells	3.32e-07	ABCB4, ADIPOQ, ADM, ADORA1, ANGPT1, ANXA1, ANXA2, ARRB2, BDNF, BSG, CALR, CAV1, CCL2, CCL14, CCL24, CCND1, CD9, CD36, CD38, CD59, CD151, CDC2, CDH1, CDH11, CDH13, CEACAM1, CHRNA7, CLU, COL4A1, CTNNB1, CXCL6, CXCL9, CXCL10, CXCL14, CXCR4, CXCR7, DLC1, ELN, ENAH, ESR1, EZR, F2R, FABP4, FGF2, FN1, FOS, GAL3ST1, GNAS, GRB7, GSN, IL13, IL1A, IL1B, IL6R, ITGA2, ITGA3, ITGB3, LAMA5, LCP1, LEP, LGALS3, L…	116
											Cellular Movement	cell movement	cell movement of endothelial cells	0.000587	ANGPT1, CCL2, CCL24, CD151, CEACAM1, CXCL14, CXCR4, FGF2, ITGA3, LEP, LGALS3, PECAM1, S100A4, SEMA4D, TEK, THBS1	16
											Cellular Movement	cell movement	cell movement of lymphatic system cells	0.00757	ADIPOQ, ADORA1, ANXA1, ARRB2, CALR, CCL2, CCL14, CCL24, CCND1, CD36, CD38, CD151, COL4A1, CXCL6, CXCL9, CXCL10, CXCL14, CXCR4, CXCR7, ELN, ESR1, F2R, FABP4, FN1, GAL3ST1, GNAS, GSN, IL13, IL1A, IL1B, IL6R, ITGA3, ITGB3, LGALS3, LGALS9, LTA, MAP3K5 (includes EG:4217), MAPK9, MDK, NPM1 (includes EG:4869), PARG, PECAM1, PIGR, PLG, PON2, PPARG, PRKCA, PTGS2, RAC2, RARRES2, S100A9, SERPINA1, SLPI, SPP…	59
											Cellular Movement	cell movement	cell movement of connective tissue cells	0.00768	ANGPT1, CCL2, CCND1, CTNNB1, CXCL10, ENAH, EZR, FGF2, FOS, GRB7, GSN, IL1B, ITGB3, NCK2, NOV, SPP1, TP53, WNT5A	18
											Cellular Movement	cell movement	cell movement of cell lines	0.0115	ADM, ANXA2, ARRB2, BSG, CCL2, CCL14, CCL24, CD9, CD36, CD151, CDH1, CDH13, CLU, CXCL9, CXCL10, CXCL14, CXCR4, DLC1, ESR1, FGF2, FN1, FOS, ITGA2, ITGA3, ITGB3, LAMA5, LCP1, LGALS3, MDK, MET, MTSS1, NRG1, PLG, PTGS2, RET, RHOC, S100A4, SDC2, SERPINA1, SERPINA5, SERPINB5, SOCS2, SPARC, SPP1, STARD13, SULF1, THBS1, VAV3, WISP1, WNT5A	50
											Cellular Movement	cell movement	cell movement of tumor cell lines	0.0141	ANXA2, ARRB2, BSG, CCL2, CCL14, CCL24, CD9, CD36, CD151, CDH1, CDH13, CXCL9, CXCL14, CXCR4, DLC1, ESR1, FGF2, FN1, FOS, ITGA2, ITGA3, ITGB3, LAMA5, LCP1, MDK, NRG1, PLG, S100A4, SERPINA1, SERPINA5, SERPINB5, SPARC, SPP1, STARD13, SULF1, THBS1, WISP1, WNT5A	38
											Cellular Movement	cell movement	cell movement of phagocytes	0.0175	ADIPOQ, ANXA1, CCL2, CCL14, CCL24, CCND1, CD36, CD151, COL4A1, CXCL6, CXCL10, CXCL14, CXCR4, ELN, FABP4, GAL3ST1, GSN, IL13, IL1B, IL6R, ITGA3, ITGB3, MAP3K5 (includes EG:4217), MAPK9, MDK, PARG, PECAM1, PIGR, PLG, PON2, PRKCA, PTGS2, RAC2, RARRES2, S100A9, SERPINA1, SLPI, SPP1, TNFRSF21, TSC1	40
											Cellular Movement	cell movement	cell movement of hepatoma cell lines	0.0184	DLC1, FGF2, ITGA2, ITGA3, LAMA5, STARD13	6
											Cellular Movement	cell movement	cell movement of blood cells	0.0194	ABCB4, ADIPOQ, ANXA1, ARRB2, BDNF, CALR, CCL2, CCL14, CCL24, CCND1, CD36, CD151, COL4A1, CXCL6, CXCL9, CXCL10, CXCL14, CXCR4, CXCR7, ELN, ESR1, F2R, FABP4, FN1, GAL3ST1, GNAS, GSN, IL13, IL1B, IL6R, ITGA3, ITGB3, LGALS3, LGALS9, LTA, MAP3K5 (includes EG:4217), MAPK9, MDK, NPM1 (includes EG:4869), PARG, PECAM1, PIGR, PLG, PON2, PPARG, PRKCA, PTGS2, RAC2, RARRES2, S100A9, SBDS, SERPINA1, SERPING1, …	60
											Cellular Movement	cell movement	cell movement of fibroblasts	0.0202	ANGPT1, CCND1, CTNNB1, ENAH, EZR, FGF2, FOS, GRB7, GSN, IL1B, ITGB3, NCK2, NOV, TP53	14
											Cellular Movement	cell movement	cell movement of neutrophils	0.0213	ANXA1, CCL2, CCL24, CD36, CD151, CXCL6, CXCL10, CXCL14, FABP4, GSN, IL1B, IL6R, ITGA3, ITGB3, MAPK9, MDK, PARG, PECAM1, PIGR, PLG, PRKCA, PTGS2, RAC2, S100A9, SERPINA1, SLPI, SPP1, TSC1	28
											Cellular Movement	cell movement	cell movement of myeloid cells	0.0264	ANXA1, CCL2, CCL24, CD36, CD151, CXCL6, CXCL9, CXCL10, CXCL14, F2R, FABP4, GSN, IL13, IL1B, IL6R, ITGA3, ITGB3, LGALS3, LGALS9, MAPK9, MDK, NPM1 (includes EG:4869), PARG, PECAM1, PIGR, PLG, PPARG, PRKCA, PTGS2, RAC2, S100A9, SERPINA1, SLPI, SPP1, TSC1	35
											Cellular Movement	cell movement	cell movement of endothelial cell lines	0.0285	ADM, CXCL9, CXCL10, FN1, LGALS3, MET, MTSS1, PTGS2, RHOC, SDC2	10
											Cellular Movement	cell movement	cell movement of granulocytes	0.0296	ANXA1, CCL2, CCL24, CD36, CD151, CXCL6, CXCL9, CXCL10, CXCL14, F2R, FABP4, GSN, IL13, IL1B, IL6R, ITGA3, ITGB3, LGALS3, LGALS9, MAPK9, MDK, PARG, PECAM1, PIGR, PLG, PPARG, PRKCA, PTGS2, RAC2, S100A9, SERPINA1, SLPI, SPP1, TSC1	34
											Cellular Movement	chemotaxis	chemotaxis of eukaryotic cells	0.00204	ADORA1, ANGPT1, ANXA1, ANXA2, ARRB2, BDNF, CAV1, CCL2, CCL14, CCL24, CCND1, CD36, CD38, CD151, CEACAM1, CXCL6, CXCL9, CXCL10, CXCL14, CXCR4, CXCR7, ELN, FGF2, FN1, GNAS, IL13, IL1A, IL1B, ITGA2, ITGA3, ITGB3, LEP, LGALS3, LGALS9, MAPK9, NCK2, NOV, PIGR, PLG, PON2, PPARG, PRKCA, PTGS2, RAC2, RARRES2, S100A9, SBDS, SEMA4D, SERPINA1, SPP1, TEK, THBS1, THBS2, TSC1	54
											Cellular Movement	chemotaxis	chemotaxis	0.00394	ADORA1, ANGPT1, ANXA1, ANXA2, ARRB2, BDNF, CAV1, CCL2, CCL14, CCL24, CCND1, CD36, CD38, CD151, CEACAM1, CXCL2, CXCL6, CXCL9, CXCL10, CXCL14, CXCR4, CXCR7, DOCK2, ELN, FGF2, FN1, GNAS, IL13, IL1A, IL1B, ITGA2, ITGA3, ITGB3, LEP, LGALS3, LGALS9, MAPK9, NCK2, NOV, PIGR, PIK3CB, PLG, PON2, PPARG, PRKCA, PTGS2, RAC2, RALBP1, RARRES2, S100A9, SBDS, SEMA4D, SERPINA1, SPP1, TEK, THBS1, THBS2, TSC1	58
											Cellular Movement	chemotaxis	chemotaxis of cells	0.00495	ADORA1, ANGPT1, ANXA1, ANXA2, ARRB2, BDNF, CAV1, CCL2, CCL14, CCL24, CCND1, CD36, CD38, CD151, CEACAM1, CXCL6, CXCL9, CXCL10, CXCL14, CXCR4, CXCR7, ELN, FGF2, FN1, GNAS, IL13, IL1A, IL1B, ITGA2, ITGA3, ITGB3, LEP, LGALS3, LGALS9, MAPK9, NCK2, NOV, PIGR, PIK3CB, PLG, PON2, PPARG, PRKCA, PTGS2, RAC2, RARRES2, S100A9, SBDS, SEMA4D, SERPINA1, SPP1, TEK, THBS1, THBS2, TSC1	55
											Cellular Movement	chemotaxis	chemotaxis of endothelial cells	0.00971	ANGPT1, CCL2, CCL24, CEACAM1, CXCL14, CXCR4, FGF2, LEP, SEMA4D, TEK, THBS1	11
											Cellular Movement	chemotaxis	chemotaxis of lymphatic system cells	0.0107	ADORA1, ANXA1, CCL2, CCL14, CCL24, CCND1, CD38, CD151, CXCL6, CXCL9, CXCL10, CXCL14, CXCR4, CXCR7, ELN, FN1, GNAS, IL13, IL1A, IL1B, ITGA3, LGALS9, MAPK9, PIGR, PLG, PON2, PPARG, PRKCA, RAC2, RARRES2, S100A9, SERPINA1, SPP1, THBS1, THBS2, TSC1	36
											Cellular Movement	chemotaxis	chemotaxis of phagocytes	0.0156	ANXA1, CCL2, CCL14, CCL24, CCND1, CD151, CXCL6, CXCL10, CXCL14, CXCR4, ELN, IL13, IL1B, ITGA3, MAPK9, PIGR, PLG, PON2, PRKCA, RAC2, RARRES2, S100A9, SERPINA1, TSC1	24
											Cellular Movement	chemotaxis	chemotaxis of blood cells	0.0243	ANXA1, CCL2, CCL14, CCL24, CCND1, CD151, CXCL6, CXCL9, CXCL10, CXCL14, CXCR4, CXCR7, ELN, FN1, GNAS, IL13, IL1B, ITGA3, LGALS9, MAPK9, PIGR, PLG, PON2, PPARG, PRKCA, RAC2, RARRES2, S100A9, SBDS, SERPINA1, SPP1, THBS1, THBS2, TSC1	34
											Cellular Movement	homing	homing of eukaryotic cells	0.00398	ADORA1, ANGPT1, ANXA1, ANXA2, ARRB2, BDNF, CAV1, CCL2, CCL14, CCL24, CCND1, CD36, CD38, CD151, CEACAM1, CXCL6, CXCL9, CXCL10, CXCL14, CXCR4, CXCR7, ELN, FGF2, FN1, GNAS, IL13, IL1A, IL1B, ITGA2, ITGA3, ITGB3, LEP, LGALS3, LGALS9, MAPK9, MDK, NCK2, NOV, PIGR, PLG, PON2, PPARG, PRKCA, PTGS2, RAC2, RARRES2, S100A9, SBDS, SEMA4D, SERPINA1, SPP1, TEK, THBS1, THBS2, TSC1	55
											Cellular Movement	homing	homing of cells	0.00952	ADORA1, ANGPT1, ANXA1, ANXA2, ARRB2, BDNF, CAV1, CCL2, CCL14, CCL24, CCND1, CD36, CD38, CD151, CEACAM1, CXCL6, CXCL9, CXCL10, CXCL14, CXCR4, CXCR7, ELN, FGF2, FN1, GNAS, IL13, IL1A, IL1B, ITGA2, ITGA3, ITGB3, LEP, LGALS3, LGALS9, MAPK9, MDK, NCK2, NOV, PIGR, PIK3CB, PLG, PON2, PPARG, PRKCA, PTGS2, RAC2, RARRES2, S100A9, SBDS, SEMA4D, SERPINA1, SPP1, TEK, THBS1, THBS2, TSC1	56
											Cellular Movement	homing	homing of phagocytes	0.0156	ANXA1, CCL2, CCL14, CCL24, CCND1, CD151, CXCL6, CXCL10, CXCL14, CXCR4, ELN, IL13, IL1B, ITGA3, MAPK9, PIGR, PLG, PON2, PRKCA, RAC2, RARRES2, S100A9, SERPINA1, TSC1	24
											Cellular Movement	homing	homing of lymphatic system cells	0.0214	ADORA1, ANXA1, CCL2, CCL14, CCL24, CCND1, CD38, CD151, CXCL6, CXCL9, CXCL10, CXCL14, CXCR4, CXCR7, ELN, FN1, GNAS, IL13, IL1A, IL1B, ITGA3, LGALS9, MAPK9, PIGR, PLG, PON2, PPARG, PRKCA, RAC2, RARRES2, S100A9, SERPINA1, SPP1, THBS1, THBS2, TSC1	36
											Cellular Movement	homing	homing of blood cells	0.0348	ANXA1, CCL2, CCL14, CCL24, CCND1, CD151, CXCL6, CXCL9, CXCL10, CXCL14, CXCR4, CXCR7, ELN, FN1, GNAS, IL13, IL1B, ITGA3, LGALS9, MAPK9, PIGR, PLG, PON2, PPARG, PRKCA, RAC2, RARRES2, S100A9, SBDS, SERPINA1, SPP1, THBS1, THBS2, TSC1	34
											Cell Death	cell death	cell death of eukaryotic cells	2.1e-14	A2M, ABCB4, ABCC1, ABCC4, ACACA, ADAM12, ADCY5, ADIPOQ, ADM, ADORA1, ADRB2, AKAP1, AKT3, ALDH2, ANGPT1, ANGPTL1, ANTXR1, ANTXR2, ANXA1, ARF6, ARRB2, ASAH1, B2M, BBS4, BCLAF1, BDNF, BEX2, BHLHB2, BIRC5, BLM, BNIP3 (includes EG:664), BSG, BUB1, C14ORF153, C8ORF4, CALR, CAT, CAV1, CCNB1, CCND1, CD9, CD59, CD200, CD3E, CDC2, CDC20, CDCA2, CDH1, CDH5, CDK2AP1, CEACAM1, CHRNA7, CKAP2, CLU, CNN2, COL18A…	275
											Cell Death	cell death	cell death	2.7e-14	A2M, ABCB4, ABCC1, ABCC4, ACACA, ADAM12, ADAMTSL4, ADCY5, ADIPOQ, ADM, ADORA1, ADRA1A, ADRB2, AIFM2, AKAP1, AKT3, ALDH2, ALDH1A3, ANGPT1, ANGPTL1, ANTXR1, ANTXR2, ANXA1, APEX1, ARF6, ARRB2, ASAH1, B2M, BBS4, BCLAF1, BDNF, BEX2, BHLHB2, BIRC5, BLM, BNIP3 (includes EG:664), BSG, BUB1, C14ORF153, C8ORF4, CALR, CAT, CAV1, CCNA2, CCNB1, CCND1, CD9, CD36, CD38, CD59, CD74, CD200, CD3E, CD3G, CDC2, CDC2…	321
											Cell Death	cell death	cell death of cell lines	2.83e-12	ABCB4, ABCC1, ABCC4, ACACA, ADM, AKAP1, AKT3, ALDH2, ANTXR1, ANTXR2, ARRB2, ASAH1, B2M, BBS4, BCLAF1, BDNF, BEX2, BHLHB2, BIRC5, BLM, BNIP3 (includes EG:664), C14ORF153, CALR, CAT, CAV1, CCND1, CD59, CD3E, CDC2, CDC20, CDCA2, CDH1, CDK2AP1, CEACAM1, CKAP2, CLU, CNN2, COL18A1, COL4A2, COX5A, CRABP2, CREB3L2, CRYAB, CTBP2, CTNNB1, DAB2, DDX3X, DKK1, DPP4, DUT (includes EG:1854), DYNLL1, EDNRB, EGR2…	208
											Cell Death	cell death	cell death of tumor cell lines	4.3e-11	ABCB4, ABCC4, ACACA, ADM, AKAP1, AKT3, ARRB2, B2M, BBS4, BCLAF1, BDNF, BEX2, BHLHB2, BIRC5, BLM, BNIP3 (includes EG:664), C14ORF153, CALR, CAT, CAV1, CCND1, CD59, CDC2, CDC20, CDCA2, CDH1, CEACAM1, CKAP2, CLU, CNN2, COL18A1, COX5A, CRABP2, CREB3L2, CTBP2, CTNNB1, DAB2, DKK1, DPP4, DUT (includes EG:1854), DYNLL1, EGR2, EIF4E, EIF4EBP1, EPHA2, ESR1, FASN, FBLN1, FBXO32, FGF2, FN1, FOS, FOSB, GADD45…	169
											Cell Death	cell death	cell death of colorectal cancer cell lines	0.000137	BIRC5, CEACAM1, CKAP2, CLU, COL18A1, CTBP2, CTNNB1, FASN, FGF2, GSN, HDAC2, HMGA1, IL13, IL1A, IL1B, IRF8, KRT18, LEP, LTA, MAPK9, MYB, MYC, MYO6, NRG1, PARP1, PECAM1, PIGR, PPP1R1B, PTGS2, SOX9, SPARC, SPP1, TP53, TP53BP2, TRAF3, UBE2C	36
											Cell Death	cell death	cell death of breast cancer cell lines	0.000364	ABCC4, ADM, B2M, BEX2, BIRC5, BNIP3 (includes EG:664), CAV1, CCND1, CDC2, CDH1, CEACAM1, CLU, CRABP2, DAB2, EPHA2, ESR1, FBLN1, FBXO32, FGF2, FN1, HSPA5, HSPB8, IGFBP5, ITGA2, ITGB3, KRT18, LGALS3, MAD2L1, MAP3K5 (includes EG:4217), MAPK9, NQO1, NRG1, PARP1, PLK2, PPARG, PPP2CA, PRKCA, PTGS2, PTHLH, SDC1, SERPINB5, SFRP1, SFRP2, SULF1, THBS1, TP53, TPM1	47
											Cell Death	cell death	cell death of endothelial cells	0.00339	ADM, ANGPT1, BDNF, BIRC5, CDH5, COL18A1, COL4A2, COMP, CXCR4, FGF2, HMOX1, IL1B, KLF2, LEP, MAP3K5 (includes EG:4217), MEOX2, PECAM1, PLG, PPARG, PRDX2, PTHLH, TP53, XDH	23
											Cell Death	cell death	cell death of endothelial cell lines	0.00493	ADM, ALDH2, CAT, CAV1, CD59, COL18A1, COL4A2, F2R, FGF2, HMOX1, IL1B, ITGB3, KLF5, MAP3K5 (includes EG:4217), MAPK9, PARP1, PLG, S100A9, SERPINB5, SPP1, TP53	21
											Cell Death	cell death	cell death of leukemia cell lines	0.00526	ABCB4, B2M, BIRC5, CAT, CCND1, CD59, CDH1, CEACAM1, CTNNB1, ESR1, GLO1, GSN, GSTA2, HMOX1, HSPA8, IL7, ITGA2, ITPR1, KLF4, KLF5, LASS1, LGALS3, LGALS9, MET, MYC, NPM1 (includes EG:4869), NQO1, PARP1, PRKCA, PTPRC, RALBP1, RHOC, RPS6KA1, S100A9, SHC1, STMN1, THBS1, TOP2A, TP53	39
											Cell Death	cell death	cell death of colon cancer cell lines	0.0106	BIRC5, CLU, COL18A1, CTNNB1, FASN, HMGA1, IRF8, KRT18, MAPK9, MYC, MYO6, NRG1, PARP1, PECAM1, PPP1R1B, PTGS2, SPARC, TP53	18
											Cell Death	cell death	cell death of neuroblastoma cell lines	0.014	AKT3, BDNF, BIRC5, CREB3L2, CTNNB1, GNAS, HDAC1 (includes EG:3065), HSPA8, IGF1R, IGFBP5, IL1B, ITPR1, LEP, MAOA, NCAM1, NTRK2, PARP1, RET, RTN1, SPP1, TMEM132A, TP53, TUBA1A, XDH	24
											Cell Death	cell death	cell death of connective tissue cells	0.0164	ADAM12, ADIPOQ, ADM, ARRB2, BIRC5, BLM, BNIP3 (includes EG:664), BUB1, CCND1, CDH1, CTBP2, CYP1B1, EIF4E, EPHX1, ESR1, FGF2, FN1, GLO1, HMOX1, IGF1R, IL13, IL1A, IL1B, ITGB3, KLF2, LEP, LIPE, LRDD, MAP3K5 (includes EG:4217), MAPK9, MYC, NCK2, NRAS, PARP1, PEG3 (includes EG:5178), PERP (includes EG:64065), PPARG, PRKAR2B, PTHLH, RPS6KA1, SFRP1, TIMP3, TP53	43
											Cell Death	cell death	cell death of gonadal cell lines	0.0295	ANTXR1, ANTXR2, FN1, GHR, IFT74, MYC, NQO1, PDIA3, PLG, S100A10, SERPINE2, TP53, YWHAB	13
											Cell Death	apoptosis	apoptosis	5.24e-14	A2M, ABCC1, ACACA, ADAM12, ADAMTSL4, ADCY5, ADIPOQ, ADM, ADORA1, ADRA1A, ADRB2, AIFM2, AKAP1, AKT3, ALDH2, ALDH1A3, ANGPT1, ANGPTL1, ANXA1, ARF6, ARRB2, ASAH1, B2M, BBS4, BCLAF1, BDNF, BEX2, BHLHB2, BIRC5, BLM, BNIP3 (includes EG:664), C14ORF153, C8ORF4, CALR, CAT, CAV1, CCNA2, CCNB1, CCND1, CD9, CD36, CD38, CD59, CD74, CD200, CD3E, CD3G, CDC2, CDC20, CDCA2, CDH1, CDH5, CDK2AP1, CEACAM1, CIDEA, C…	287
											Cell Death	apoptosis	apoptosis of eukaryotic cells	6.59e-14	A2M, ABCC1, ACACA, ADAM12, ADCY5, ADIPOQ, ADM, ADORA1, ADRB2, AKAP1, AKT3, ALDH2, ANGPT1, ANGPTL1, ANXA1, ARF6, ARRB2, ASAH1, B2M, BBS4, BCLAF1, BDNF, BEX2, BHLHB2, BIRC5, BLM, BNIP3 (includes EG:664), C14ORF153, C8ORF4, CALR, CAT, CAV1, CCNB1, CCND1, CD9, CD59, CD200, CD3E, CDC2, CDC20, CDCA2, CDH1, CDH5, CDK2AP1, CEACAM1, CKAP2, CLU, CNN2, COL18A1, COL4A2, COMP, COX5A, CR2, CRABP2, CRYAB, CTBP2…	242
											Cell Death	apoptosis	apoptosis of cell lines	3.08e-11	ABCC1, ACACA, ADM, AKAP1, AKT3, ALDH2, ARRB2, ASAH1, B2M, BBS4, BCLAF1, BEX2, BHLHB2, BIRC5, BLM, BNIP3 (includes EG:664), C14ORF153, CALR, CAT, CAV1, CCND1, CD59, CD3E, CDC2, CDC20, CDCA2, CDH1, CDK2AP1, CEACAM1, CKAP2, CLU, CNN2, COL18A1, COX5A, CRABP2, CRYAB, CTBP2, CTNNB1, DAB2, DDX3X, DKK1, DUT (includes EG:1854), DYNLL1, EDNRB, EGR2, EIF4EBP1, EPHA2, ESR1, ETV6, F2R, FASN, FBLN1, FBXO32, FE…	183
											Cell Death	apoptosis	apoptosis of tumor cell lines	5.87e-10	ACACA, ADM, AKAP1, AKT3, ARRB2, B2M, BBS4, BCLAF1, BEX2, BHLHB2, BIRC5, BLM, BNIP3 (includes EG:664), C14ORF153, CALR, CAT, CAV1, CCND1, CD59, CDC2, CDC20, CDCA2, CDH1, CEACAM1, CKAP2, CLU, CNN2, COL18A1, COX5A, CRABP2, CTBP2, CTNNB1, DKK1, DUT (includes EG:1854), DYNLL1, EGR2, EIF4EBP1, EPHA2, ESR1, FASN, FBLN1, FBXO32, FGF2, FN1, FOS, FOSB, GADD45G, GLO1, GNG2, GSN, GSTA2, HDAC2, HDAC1 (include…	149
											Cell Death	apoptosis	apoptosis of colorectal cancer cell lines	0.000195	BIRC5, CEACAM1, CKAP2, CLU, COL18A1, CTBP2, CTNNB1, FASN, FGF2, GSN, HDAC2, HMGA1, IL13, IL1A, IL1B, IRF8, KRT18, LEP, MAPK9, MYB, MYC, MYO6, NRG1, PARP1, PECAM1, PPP1R1B, PTGS2, SOX9, SPARC, SPP1, TP53, TP53BP2	32
											Cell Death	apoptosis	apoptosis of breast cancer cell lines	0.000824	ADM, B2M, BEX2, BIRC5, BNIP3 (includes EG:664), CAV1, CCND1, CDC2, CDH1, CEACAM1, CLU, CRABP2, EPHA2, ESR1, FBLN1, FBXO32, FGF2, FN1, HSPA5, IGFBP5, ITGA2, ITGB3, KRT18, LGALS3, MAP3K5 (includes EG:4217), MAPK9, NQO1, NRG1, PARP1, PLK2, PPARG, PPP2CA, PRKCA, PTGS2, PTHLH, SDC1, SERPINB5, SFRP1, SFRP2, THBS1, TP53, TPM1	42
											Cell Death	apoptosis	apoptosis of colon cancer cell lines	0.00136	BIRC5, CLU, COL18A1, CTNNB1, FASN, HMGA1, IRF8, KRT18, MAPK9, MYC, MYO6, NRG1, PARP1, PECAM1, PPP1R1B, PTGS2, SPARC, TP53	18
											Cell Death	apoptosis	apoptosis of endothelial cell lines	0.00503	ADM, ALDH2, CAT, CAV1, COL18A1, F2R, FGF2, HMOX1, IL1B, ITGB3, KLF5, MAP3K5 (includes EG:4217), MAPK9, PARP1, PLG, S100A9, SERPINB5, SPP1, TP53	19
											Cell Death	apoptosis	apoptosis of endothelial cells	0.00885	ADM, ANGPT1, BDNF, BIRC5, CDH5, COL18A1, COL4A2, COMP, CXCR4, FGF2, HMOX1, IL1B, LEP, MAP3K5 (includes EG:4217), MEOX2, PECAM1, PLG, PPARG, PTHLH, TP53, XDH	21
											Cell Death	apoptosis	apoptosis of leukemia cell lines	0.0175	B2M, BIRC5, CAT, CCND1, CD59, CDH1, CEACAM1, CTNNB1, ESR1, GLO1, GSN, GSTA2, HMOX1, HSPA8, IL7, ITGA2, KLF4, KLF5, LASS1, LGALS3, LGALS9, MET, MYC, NPM1 (includes EG:4869), NQO1, PARP1, PRKCA, PTPRC, RHOC, RPS6KA1, S100A9, STMN1, TP53	33
											Cell Death	apoptosis	apoptosis of lymphocytes	0.0216	CCNB1, CD9, CD59, CD3E, CR2, CTNNB1, CXCR4, EIF4E, EZR, FN1, FOS, GNAS, IL7, IL13, IL1B, IL6R, ITGA2, ITPR1, ITPR2, ITPR3, KLF2, LEP, LGALS9, MAPK9, MYC, NP, NQO1, PARP1, PDIA3, PECAM1, PERP (includes EG:64065), PTPRC, RAC2, SATB1, SHC1, SMARCC1, STK17B, THBS1, THBS2, TOP2A, TP53	41
											Cell Death	apoptosis	apoptosis of endocrine cell lines	0.028	CCND1, HMGA1, IL1B, LGALS3, PRDX1, PRDX2, RET	7
											Cell Death	apoptosis	apoptosis of T lymphocytes	0.028	CCNB1, CD9, CD59, CD3E, CTNNB1, CXCR4, EZR, FN1, FOS, GNAS, IL7, IL1B, IL6R, KLF2, LEP, LGALS9, MAPK9, MYC, NP, NQO1, PARP1, PDIA3, PECAM1, PERP (includes EG:64065), PTPRC, RAC2, SATB1, SHC1, SMARCC1, STK17B, THBS1, THBS2, TOP2A, TP53	34
											Cell Death	apoptosis	apoptosis of leukocytes	0.0281	ANXA1, CAT, CCNB1, CD9, CD59, CD3E, CR2, CTNNB1, CXCR4, EIF4E, EZR, FN1, FOS, GNAS, GSN, IL7, IL13, IL1B, IL6R, IRF8, ITGA2, ITPR1, ITPR2, ITPR3, KLF2, LEP, LGALS9, MAPK9, MYC, NP, NQO1, PARP1, PDIA3, PECAM1, PERP (includes EG:64065), PTPRC, RAC2, SATB1, SHC1, SMARCC1, STK17B, THBS1, THBS2, TOP2A, TP53	45
											Cell Death	apoptosis	apoptosis of lymphatic system cells	0.0285	ANXA1, BIRC5, CAT, CCNB1, CD9, CD59, CD3E, CR2, CTNNB1, CXCR4, EIF4E, EZR, FN1, FOS, GNAS, GSN, HSPA5, IL7, IL13, IL1B, IL6R, IRF8, ITGA2, ITPR1, ITPR2, ITPR3, KLF2, LEP, LGALS3, LGALS9, MAD2L1, MAPK9, MYC, NP, NQO1, PARP1, PDIA3, PECAM1, PERP (includes EG:64065), PPARG, PTPRC, RAC2, SATB1, SHC1, SMARCC1, SPP1, STK17B, THBS1, THBS2, TOP2A, TP53	51
											Cell Death	apoptosis	apoptosis of mononuclear leukocytes	0.0293	CCNB1, CD9, CD59, CD3E, CR2, CTNNB1, CXCR4, EIF4E, EZR, FN1, FOS, GNAS, IL7, IL13, IL1B, IL6R, ITGA2, ITPR1, ITPR2, ITPR3, KLF2, LEP, LGALS9, MAPK9, MYC, NP, NQO1, PARP1, PDIA3, PECAM1, PERP (includes EG:64065), PTPRC, RAC2, SATB1, SHC1, SMARCC1, STK17B, THBS1, THBS2, TOP2A, TP53	41
											Cell Death	apoptosis	apoptosis of prostate cancer cell lines	0.0352	ACACA, BIRC5, CALR, CAT, CAV1, CLU, COX5A, FASN, FN1, FOS, HSPB8, IGFBP4, IGFBP5, ITGB3, MET, MME, MYC, PRKAR2B, PRKCA, PTGS2, SERPINB5, TP53, TRPS1	23
											Cell Death	survival	survival of eukaryotic cells	0.000154	ABCB4, ABCC1, ACVRL1, AGRN, ANGPT1, ANGPTL1, ANTXR1, ANTXR2, APEX1, BDNF, BHLHB2, BIRC5, BLM, CAMK1G, CASK, CAT, CAV1, CCND1, CD74, CD3E, CDC2, CDH1, CDH5, CDH13, CEACAM1, CLU, CTNNB1, CXCL9, CXCR7, DPP4, EIF2S1, EIF4E, EN1, ETV6, FGF2, FGF8, FN1, GATA2, GHR, HDAC2, HDAC1 (includes EG:3065), HDGF, HES1, HMGA1, HMGN1, HMOX1, HSPA5, IGF1R, IL7, IL13, IL1A, IL1B, IL6R, IRS2, ITGB3, LAMA5, LANCL2, LG…	107
											Cell Death	survival	survival of cells	0.000555	ABCB4, ABCC1, ACVRL1, AGRN, ANGPT1, ANGPTL1, ANTXR1, ANTXR2, APEX1, BDNF, BHLHB2, BIRC5, BLM, CAMK1G, CASK, CAT, CAV1, CCND1, CD74, CD3E, CDC2, CDH1, CDH5, CDH13, CEACAM1, CLU, COL18A1, CTNNB1, CXCL9, CXCR7, DPP4, EIF2S1, EIF4E, EN1, ETV6, FGF2, FGF7, FGF8, FN1, GATA2, GHR, GLI3, HDAC2, HDAC1 (includes EG:3065), HDGF, HES1, HMGA1, HMGN1, HMOX1, HSPA5, IGF1R, IL7, IL13, IL1A, IL1B, IL6R, IRS2, ITG…	112
											Cell Death	survival	survival of cell lines	0.000871	ABCC1, ACVRL1, ANTXR1, ANTXR2, APEX1, BDNF, BHLHB2, BIRC5, BLM, CAMK1G, CASK, CAT, CAV1, CCND1, CD74, CDH1, CDH13, CLU, CXCL9, CXCR7, DPP4, EIF2S1, ETV6, FGF2, FN1, GATA2, GHR, HDAC2, HES1, HMGA1, HMGN1, HMOX1, HSPA5, IL7, IL1A, IL1B, IL6R, ITGB3, LAMA5, LANCL2, LGALS3, MAD2L1, MAPK9, MCAM, MET, MGST1, MYB, MYC, NRAS, NRG1, NTF4, NTRK2, PARP1, PCNA, PFKFB2, PLG, PLK2, POR, PPFIA3 (includes EG:854…	75
											Cell Death	survival	survival of endothelial cells	0.00203	ANGPT1, ANGPTL1, BDNF, CDH5, CEACAM1, CTNNB1, FGF2, ITGB3, NTRK2, PDGFA, PLG	11
											Cell Death	survival	survival of tumor cell lines	0.0137	ABCC1, ACVRL1, ANTXR1, ANTXR2, APEX1, BDNF, BHLHB2, BIRC5, CAMK1G, CASK, CAT, CAV1, CCND1, CD74, CDH1, CLU, CXCL9, CXCR7, DPP4, FGF2, FN1, HDAC2, HMGA1, HMOX1, HSPA5, IL7, IL1A, IL6R, LANCL2, LGALS3, MAD2L1, MAPK9, MCAM, MET, MYC, NRAS, NRG1, NTF4, NTRK2, PARP1, PCNA, PFKFB2, PLK2, PPFIA3 (includes EG:8541), PPM1M, PPP2CA, PPP2R5A, PRKACB, PTGS2, PTPRM, RAD51, RBBP4, SPP1, TIMP2, TP53, TP53BP2	56
											Cell Death	survival	survival of neurons	0.0175	AGRN, BDNF, CAT, CDC2, CXCL9, EN1, FGF2, HDAC1 (includes EG:3065), HDGF, IGF1R, IL1B, IL6R, LTA, MET, NRG1, NTF4, NTRK2, PDIA3, PEG3 (includes EG:5178), RET, SERPINI1, SLC1A3, TP53	23
											Cell Death	cell viability	cell viability of cell lines	0.0171	ABCC1, ANLN, ANTXR1, BIRC5, C11ORF31, CAT, CCNA2, CCNB1, CDK2AP1, CLU, ESR1, FGF2, GSTP1, HMOX1, HSPA5, IGF1R, IL7, IL1B, MDK, MET, NRAS, NRG1, PARP1, PLG, S100A4, SERPINB5, SHC1, SOCS2, THBS1, THBS2, TP53, XDH	32
											Cell Death	cell viability	cell viability of eukaryotic cells	0.0175	ABCC1, ADORA1, ANLN, ANTXR1, BIRC5, C11ORF31, CAT, CCNA2, CCNB1, CD9, CD59, CDK2AP1, CLU, ESR1, FGF2, FN1, FOS, GSTP1, HMOX1, HSPA5, IGF1R, IL7, IL1B, IRS2, LEP, MAPK9, MDK, MET, NRAS, NRG1, PARP1, PLG, S100A4, SERPINB5, SHC1, SOCS2, THBS1, THBS2, TP53, XDH	40
											Cell Death	cell viability	cell viability of tumor cell lines	0.027	ABCC1, ANLN, BIRC5, C11ORF31, CAT, CCNA2, CCNB1, CLU, FGF2, GSTP1, HMOX1, HSPA5, IGF1R, IL7, IL1B, MDK, MET, NRG1, PARP1, S100A4, SERPINB5, THBS1, THBS2, TP53, XDH	25
											Cell Death	cell viability	cell viability of cells	0.0293	ABCC1, ADORA1, ANLN, ANTXR1, BIRC5, C11ORF31, CAT, CCNA2, CCNB1, CD9, CD59, CDK2AP1, CLU, ESR1, FGF2, FN1, FOS, GSTP1, HMOX1, HSPA5, IGF1R, IL7, IL1B, IRS2, LEP, MAPK9, MDK, MET, NRAS, NRG1, PARP1, PLG, S100A4, SERPINB5, SHC1, SOCS2, STMN1, THBS1, THBS2, TP53, XDH	41
											Cellular Growth and Proliferation	proliferation	proliferation of eukaryotic cells	6.59e-14	A2M, ACACA, ACVRL1, ADIPOQ, ADM, ADRA1A, ADRA2B, ADRB2, AKR1B1, AKT3, AMACR, ANG, ANGPT1, ANGPTL1, ANXA1, ANXA2, ARHGAP24, ARID5B, BDNF, BIRC5, BLM, BSG, C19ORF10, C5ORF13, C8ORF4, CALR, CAT, CAV1, CCL2, CCL24, CCNA1, CCNA2, CCND1, CD9, CD36, CD38, CD46, CD59, CD74, CD244, CD3E, CD3G, CDH1, CDH13, CDK2AP1, CDON, CEACAM1, CFL1, CLU, COL14A1, COL18A1, COL4A1, COL4A2, COMP, CR2, CRLF1, CRYAB, CSDA, …	234
											Cellular Growth and Proliferation	proliferation	proliferation of cells	8.89e-14	A2M, ACACA, ACVRL1, ADIPOQ, ADM, ADORA1, ADRA1A, ADRA2B, ADRB2, AKR1B1, AKT3, AMACR, ANG, ANGPT1, ANGPTL1, ANXA1, ANXA2, ARHGAP24, ARID5B, BDNF, BIRC5, BLM, BSG, BUB1, C19ORF10, C5ORF13, C8ORF4, CALR, CAT, CAV1, CCL2, CCL14, CCL24, CCNA1, CCNA2, CCND1, CD9, CD36, CD38, CD46, CD59, CD74, CD244, CD3E, CD3G, CDC2, CDCA7, CDH1, CDH5, CDH13, CDK2AP1, CDON, CEACAM1, CFL1, CHRNA7, CKS2 (includes EG:1164…	280
											Cellular Growth and Proliferation	proliferation	proliferation of cell lines	5.99e-10	A2M, ACACA, ADM, ADRA1A, AKT3, AMACR, ANG, ANGPT1, ANXA1, ANXA2, ARID5B, BDNF, BIRC5, C19ORF10, C5ORF13, CAT, CAV1, CCL2, CCL24, CCNA1, CCNA2, CCND1, CD9, CD3E, CDH1, CDH13, CDK2AP1, CEACAM1, CLU, COL18A1, COMP, CRLF1, CSDA, CTNNB1, CUL4A, CXCL10, CXCR4, CXCR7, DDR1, DDX5, DLC1, EGR2, EPHA2, ESR1, ETV6, F2R, FABP5, FASN, FES, FGF2, FGF7, FGF8, FGFRL1, FN1, FOS, GATA2, GHR, GJA1, GPR172B, GRP, HDA…	144
											Cellular Growth and Proliferation	proliferation	proliferation of tumor cell lines	9.09e-07	ACACA, ADM, AKT3, AMACR, ANG, ANXA1, ANXA2, BDNF, BIRC5, CAT, CAV1, CCL2, CCND1, CDH1, CDK2AP1, CEACAM1, CLU, COMP, CTNNB1, CUL4A, CXCR4, DDR1, DDX5, DLC1, EPHA2, ESR1, ETV6, FABP5, FASN, FGF2, FGF7, FGF8, FGFRL1, FN1, FOS, GATA2, GHR, GJA1, GPR172B, GRP, HDAC2, HES1, HMGA1, HMOX1, HNF4A, HNRNPK, HPGD, IGF1R, IGFBP4, IGFBP5, IL7, IL13, IL1A, IL1B, ITGB3, ITPR1, JAG1, KCNH1, KIAA0101, KLF2, KLF4, …	98
											Cellular Growth and Proliferation	proliferation	proliferation of fibroblast cell lines	0.000183	A2M, ADRA1A, ARID5B, C5ORF13, CAT, CAV1, CCNA1, CCND1, CD9, CTNNB1, CXCL10, CXCR7, EGR2, ETV6, FGF2, FN1, GRP, HDGF, HOXB3, KLF2, KLF5, LDHA, LEP, LTBP1, MDK, MET, MYC, NPM1 (includes EG:4869), NRAS, PARP1, PDGFA, PPARG, PTHLH, PTMA, RET, SIX1, SOX6, TGIF1, TP53, TSC1, TXNIP	41
											Cellular Growth and Proliferation	proliferation	proliferation of mononuclear leukocytes	0.000621	A2M, ADRB2, BIRC5, BLM, BSG, CAV1, CD36, CD38, CD46, CD59, CD74, CD244, CD3E, CD3G, CEACAM1, CR2, CXCR4, DOCK2, DPP4, FGL2, FN1, FTL, FUS, GSTP1, HMGA1, HMOX1, HNRNPA2B1, HPRT1, HSPA5, IKZF3, IL7, IL13, IL1A, IL1B, IRS2, ITGB3, JAG1, KLF2, KLF4, KLF9, LEP, LPIN1, LTA, LTBP1, LY75, MAPK9, MYB, MYC, NCK2, NOTCH3, NP, PECAM1, PPARG, PRDX2, PTGS2, PTPRC, RAC2, RGS2, SATB1, SEMA4D, SERPINA1, SHC1, SLP…	70
											Cellular Growth and Proliferation	proliferation	proliferation of blood cells	0.000746	A2M, ADIPOQ, ADRB2, BIRC5, BLM, BSG, CAV1, CCL24, CD36, CD38, CD46, CD59, CD74, CD244, CD3E, CD3G, CEACAM1, CR2, CTNNB1, CXCR4, DOCK2, DPP4, FGF2, FGL2, FN1, FTL, FUS, GATA2, GSTP1, HMGA1, HMOX1, HNRNPA2B1, HOXB3, HPRT1, HSPA5, IKZF3, IL7, IL13, IL1A, IL1B, IRF8, IRS2, ITGB3, JAG1, KLF2, KLF4, KLF9, LEP, LPIN1, LTA, LTBP1, LY75, MAPK9, MYB, MYC, NCK2, NOTCH3, NP, PECAM1, PPARG, PRDX2, PTGS2, PTPR…	77
											Cellular Growth and Proliferation	proliferation	proliferation of lymphatic system cells	0.000746	A2M, ADIPOQ, ADRB2, BIRC5, BLM, BSG, C19ORF10, CAV1, CD36, CD38, CD46, CD59, CD74, CD244, CD3E, CD3G, CEACAM1, CR2, CTNNB1, CXCR4, DKK1, DOCK2, DPP4, F2R, FGF2, FGL2, FN1, FTL, FUS, GSTP1, HMGA1, HMOX1, HNRNPA2B1, HPRT1, HSPA5, IKZF3, IL7, IL13, IL1A, IL1B, IRF8, IRS2, ITGB3, JAG1, KLF2, KLF4, KLF9, LEP, LPIN1, LTA, LTBP1, LY75, MAPK9, MYB, MYC, NCK2, NOTCH3, NP, PECAM1, PPARG, PRDX2, PTGS2, PTPR…	77
											Cellular Growth and Proliferation	proliferation	proliferation of leukocytes	0.00084	A2M, ADIPOQ, ADRB2, BIRC5, BLM, BSG, CAV1, CD36, CD38, CD46, CD59, CD74, CD244, CD3E, CD3G, CEACAM1, CR2, CXCR4, DOCK2, DPP4, FGL2, FN1, FTL, FUS, GSTP1, HMGA1, HMOX1, HNRNPA2B1, HPRT1, HSPA5, IKZF3, IL7, IL13, IL1A, IL1B, IRF8, IRS2, ITGB3, JAG1, KLF2, KLF4, KLF9, LEP, LPIN1, LTA, LTBP1, LY75, MAPK9, MYB, MYC, NCK2, NOTCH3, NP, PECAM1, PPARG, PRDX2, PTGS2, PTPRC, RAC2, RGS2, SATB1, SEMA4D, SERPI…	72
											Cellular Growth and Proliferation	proliferation	proliferation of lymphocytes	0.000905	A2M, ADRB2, BIRC5, BLM, BSG, CAV1, CD36, CD38, CD46, CD59, CD74, CD244, CD3E, CD3G, CEACAM1, CR2, CXCR4, DOCK2, DPP4, FGL2, FN1, FTL, FUS, HMGA1, HMOX1, HNRNPA2B1, HPRT1, HSPA5, IKZF3, IL7, IL13, IL1A, IL1B, IRS2, ITGB3, JAG1, KLF2, KLF4, KLF9, LEP, LPIN1, LTA, LTBP1, LY75, MAPK9, MYB, MYC, NCK2, NOTCH3, NP, PECAM1, PPARG, PRDX2, PTGS2, PTPRC, RAC2, RGS2, SATB1, SEMA4D, SERPINA1, SHC1, SLPI, SPP1…	69
											Cellular Growth and Proliferation	proliferation	proliferation of endothelial cells	0.00178	ACVRL1, ADM, ADRA2B, ANG, ANGPT1, ANGPTL1, ARHGAP24, CALR, CAV1, CCL24, CD36, CDH13, CEACAM1, COL18A1, COL4A1, COL4A2, CXCL10, FGF2, FN1, HEY1, HMOX1, IL1B, ITGB3, LEP, MDK, MGP, PLG, PTGS2, TFPI, THBS1, TIMP2	31
											Cellular Growth and Proliferation	proliferation	proliferation of smooth muscle cells	0.00503	ADIPOQ, ADM, AKR1B1, ANG, BIRC5, CAV1, CCL2, CDH13, CLU, DDR1, ELN, ESR1, FGF2, IGFBP5, IL1A, IL1B, IL6R, KLF4, MYB, MYC, PLG, PRKCA, PTGS2, PTHLH, SHC1, SPARC, SPP1, TP53, XDH	29
											Cellular Growth and Proliferation	proliferation	proliferation of muscle cells	0.00768	ADIPOQ, ADM, AKR1B1, ANG, BIRC5, CAV1, CCL2, CDH13, CLU, DDR1, ELN, ESR1, FGF2, FN1, IGFBP5, IL1A, IL1B, IL6R, KLF4, MET, MYB, MYC, PLG, PRKCA, PTGS2, PTHLH, RXRB, SHC1, SPARC, SPP1, TP53, XDH	32
											Cellular Growth and Proliferation	proliferation	proliferation of T lymphocytes	0.00804	A2M, ADRB2, BIRC5, BLM, BSG, CAV1, CD36, CD38, CD46, CD59, CD74, CD244, CD3E, CD3G, CEACAM1, CXCR4, DOCK2, DPP4, FGL2, FN1, FTL, HMOX1, HNRNPA2B1, HSPA5, IL7, IL13, IL1A, IL1B, IRS2, ITGB3, JAG1, KLF2, LEP, LTBP1, MAPK9, MYB, MYC, NCK2, NOTCH3, NP, PECAM1, PPARG, PRDX2, PTGS2, PTPRC, RAC2, RGS2, SATB1, SHC1, SPP1, STK17B, THBS1, TNFRSF21, TP53	54
											Cellular Growth and Proliferation	proliferation	proliferation of Schwann cells	0.0184	CCND1, EGR2, LAMA4, NRG1, SERPINE2, SHC1	6
											Cellular Growth and Proliferation	proliferation	proliferation of neuroglia	0.0229	CAT, CCND1, EGR2, FGF2, IL1B, ITGB3, KHDRBS1, LAMA4, NCAM1, NRG1, PTPRC, SERPINE2, SHC1, TNC, TSPAN3, XDH	16
											Cellular Growth and Proliferation	proliferation	proliferation of leukocyte cell lines	0.0256	C19ORF10, CCNA2, CD3E, ETV6, F2R, FES, FGF2, FGF7, FN1, GHR, IGF1R, IL7, IL13, IL6R, IRS2, ITGB3, LEP, MYB, MYC, NRG1, PRLR, PTHLH, PTPRC, SDC2, SHC1, SOCS2, SPP1, YPEL3	28
											Cellular Growth and Proliferation	proliferation	proliferation of breast cancer cell lines	0.03	CAV1, CCND1, CDH1, CLU, CXCR4, EPHA2, ESR1, FGF2, FGF8, FN1, FOS, HDAC2, HES1, HNRNPK, HPGD, IGF1R, KCNH1, LEP, MAPK6, MAPK9, MYB, NRG1, PTHLH, PTMA, TES, TP53	26
											Cellular Growth and Proliferation	growth	growth of cells	8.41e-12	ABCB4, ACTB, ACTG1, ACVRL1, ADAM12, ADAR, ADFP, ADIPOQ, ADIPOR2, ADM, ADRA1A, AKAP12, AKR1B1, AKT3, AMACR, ANG, ANXA1, ANXA2, ANXA11, APBA3, APCDD1, ARL6IP5, ARRB2, B3GNT3, BDNF, BIRC5, BLM, BNIP3 (includes EG:664), BSG, C19ORF10, C1QTNF3, C8ORF4, CALR, CAT, CAV1, CCL2, CCNA1, CCNA2, CCNB1, CCND1, CD163, CD244, CD3E, CDC2, CDH1, CDH5, CDH13, CDK2AP1, CEACAM1, CLU, COL18A1, COL6A3, CR2, CRABP2, CT…	243
											Cellular Growth and Proliferation	growth	growth of eukaryotic cells	8e-09	ABCB4, ADIPOQ, ADM, AKAP12, AKR1B1, AKT3, AMACR, ANG, ANXA1, APCDD1, BDNF, BIRC5, BLM, BNIP3 (includes EG:664), BSG, C19ORF10, C1QTNF3, C8ORF4, CALR, CAT, CAV1, CCL2, CCNA1, CCNA2, CCND1, CD163, CD244, CD3E, CDC2, CDH1, CDH5, CDH13, CDK2AP1, CEACAM1, CLU, COL18A1, COL6A3, CR2, CRABP2, CTNNB1, CXCL10, CXCR4, CXCR7, DAB2, DDX3X, DLC1, DLGAP5, DPP4, EGR2, EIF1, EIF4E, EPHA2, ERRFI1, ESR1, ETV6, F2R,…	167
											Cellular Growth and Proliferation	growth	growth of cell lines	1.93e-07	ADIPOQ, ADM, AKAP12, AKT3, AMACR, ANXA1, BIRC5, BLM, BNIP3 (includes EG:664), C1QTNF3, CALR, CAT, CAV1, CCNA1, CCND1, CDC2, CDH1, CDH13, CDK2AP1, CEACAM1, CLU, COL18A1, COL6A3, CRABP2, CTNNB1, CXCR4, CXCR7, DAB2, DDX3X, DLC1, DLGAP5, DPP4, EGR2, EIF1, EIF4E, EPHA2, ERRFI1, ESR1, ETV6, F2R, FASN, FES, FGF2, FGF7, FGF8, FN1, FOS, FTL, GADD45G, GATA2, GHR, GJA1, GRP, HDAC2, HMGA1, HMOX1, HNF4A, HNRN…	134
											Cellular Growth and Proliferation	growth	growth of tumor cell lines	2.31e-07	ADM, AKAP12, AKT3, AMACR, ANXA1, BIRC5, BNIP3 (includes EG:664), CALR, CAT, CAV1, CCND1, CDC2, CDH1, CDH13, CEACAM1, CLU, COL18A1, COL6A3, CRABP2, CTNNB1, CXCR4, CXCR7, DAB2, DLC1, DPP4, EGR2, EIF1, EIF4E, EPHA2, ESR1, FASN, FES, FGF2, FGF7, FGF8, FN1, FTL, GJA1, GRP, HDAC2, HMGA1, HMOX1, HNF4A, HNRNPA1, HNRNPK, HSPA5, HSPB8, IGF1R, IGFBP4, IGFBP5, IL7, IL1B, IL6R, KCNH1, KLF2, KLF4, LAMA5, LASS1…	108
											Cellular Growth and Proliferation	growth	growth of breast cancer cell lines	9.97e-06	BIRC5, CAT, CAV1, CCND1, CDH1, CEACAM1, COL6A3, CRABP2, CXCR7, DAB2, DLC1, EPHA2, ESR1, FGF2, FGF8, GJA1, HMGA1, HNRNPK, IGF1R, IGFBP5, IL1B, KCNH1, LEP, LGALS3, MAPK9, MBD2, MET, MRAS, MYC, NRG1, PDIA3, PECAM1, PFN1, PRKCA, S100A4, S100A7, SMOX, SPP1, TEK, TP53, TPM1	41
											Cellular Growth and Proliferation	growth	growth of fibroblast cell lines	0.00627	ADIPOQ, AKAP12, C1QTNF3, CAV1, CCNA1, CCND1, CDH13, CEACAM1, CTNNB1, DDX3X, ERRFI1, ETV6, F2R, FGF2, FOS, GADD45G, HMGA1, IGF1R, IL1B, JAG1, KHDRBS1, KIAA0101, MET, MITF, MYC, NPM1 (includes EG:4869), NRAS, PRKAR2B, PRLR, PTMA, RET, SLC3A2, STMN1, TP53, TPM1, UBE2C	36
											Cellular Growth and Proliferation	growth	growth of prostate cancer cell lines	0.00885	AKAP12, AMACR, CAV1, CCND1, CDH1, CEACAM1, CLU, DAB2, FASN, FGF7, FGF8, GRP, HNRNPA1, IGFBP5, LCP1, MET, MYC, NRG1, PPARG, PRKAR2B, TP53	21
											Cellular Growth and Proliferation	growth	growth of muscle cells	0.0256	AKR1B1, CTNNB1, FGF2, FOS, HMOX1, IGFBP5, KLF4, NRG1, PRKCA, RALBP1, SPP1, THBS1, TP53	13
											Cellular Growth and Proliferation	growth	growth of smooth muscle cells	0.0352	AKR1B1, FGF2, FOS, HMOX1, IGFBP5, KLF4, RALBP1, SPP1, THBS1, TP53	10
											Cellular Growth and Proliferation	quantity	quantity of cell lines	6.43e-07	BHLHB2, BIRC5, CAT, CAV1, CCNB1, CCND1, CDK2AP1, COL18A1, CUL4A, DHFR, DYNLL1, EDNRA, ERRFI1, ESR1, FGF2, FN1, HMOX1, IGF1R, IGFBP5, IGFBP6, IL1B, KLF4, LEP, MYC, NRAS, PEG3 (includes EG:5178), PRC1, PTGS2, PTHLH, RBBP4, SERPINB5, SIX1, STMN1, THBS1, THBS2, TIMP3, TP53, VAV3	38
											Cellular Growth and Proliferation	quantity	quantity of tumor cell lines	2.03e-06	BHLHB2, BIRC5, CCNB1, CCND1, CUL4A, DHFR, ESR1, FGF2, HMOX1, IGF1R, IGFBP5, IGFBP6, IL1B, KLF4, LEP, MYC, PEG3 (includes EG:5178), PRC1, PTGS2, PTHLH, RBBP4, SERPINB5, SIX1, STMN1, THBS1, THBS2, TIMP3, TP53, VAV3	29
											Cellular Growth and Proliferation	colony formation	colony formation	1.05e-05	ADIPOQ, AKAP12, ANXA1, BIRC5, CAV1, CCL24, CCND1, CD9, CDCA7, CDCA7L, CLU, CTNNB1, DHFR, DLC1, EIF4EBP1, EPAS1, ESR1, ETV6, FBLN1, FGF2, FGF8, FOS, GADD45G, GJA1, GRB7, HES1, HOXB3, HPGD, HRASLS3, IGF1R, IGFBP4, IL7, IL1A, IL1B, IL6R, IRF8, ITGB6, KAT2B, KHDRBS1, KLF4, LEP, LIMA1, MAD2L1, MDK, MET, MITF, MYC, NME2, NPM1 (includes EG:4869), NRAS, NRG1, PHLDA1, PTGS2, PTHLH, RAC2, RASD1, RET, RHOC,…	73
											Cellular Growth and Proliferation	colony formation	colony formation of cells	1.05e-05	ADIPOQ, AKAP12, ANXA1, BIRC5, CAV1, CCL24, CCND1, CD9, CDCA7, CDCA7L, CLU, CTNNB1, DHFR, DLC1, EIF4EBP1, EPAS1, ESR1, ETV6, FBLN1, FGF2, FGF8, FOS, GADD45G, GJA1, GRB7, HES1, HOXB3, HPGD, HRASLS3, IGF1R, IGFBP4, IL7, IL1A, IL1B, IL6R, IRF8, ITGB6, KAT2B, KHDRBS1, KLF4, LEP, LIMA1, MAD2L1, MDK, MET, MITF, MYC, NME2, NPM1 (includes EG:4869), NRAS, NRG1, PHLDA1, PTGS2, PTHLH, RAC2, RASD1, RET, RHOC,…	73
											Cellular Growth and Proliferation	colony formation	colony formation of eukaryotic cells	5.18e-05	ADIPOQ, AKAP12, ANXA1, CAV1, CCL24, CCND1, CD9, CDCA7, CDCA7L, CLU, CTNNB1, DLC1, EIF4EBP1, EPAS1, ESR1, ETV6, FBLN1, FGF2, FGF8, FOS, GADD45G, GJA1, GRB7, HES1, HOXB3, HPGD, HRASLS3, IGF1R, IGFBP4, IL7, IL1A, IL1B, IL6R, IRF8, ITGB6, KHDRBS1, KLF4, LEP, LIMA1, MAD2L1, MDK, MITF, MYC, NME2, NPM1 (includes EG:4869), NRAS, NRG1, PTGS2, PTHLH, RAC2, RASD1, RET, RHOC, SALL2, SERPINA1, SFRP1, SFRP2, S…	66
											Cellular Growth and Proliferation	colony formation	colony formation of cell lines	0.000381	ADIPOQ, AKAP12, ANXA1, CAV1, CCND1, CDCA7, CDCA7L, CLU, CTNNB1, DLC1, EPAS1, ETV6, FBLN1, FGF2, FGF8, FOS, GADD45G, GJA1, GRB7, HES1, HOXB3, HPGD, HRASLS3, IGF1R, IGFBP4, IL1A, IL6R, ITGB6, KHDRBS1, KLF4, LIMA1, MAD2L1, MDK, MYC, NME2, NPM1 (includes EG:4869), NRAS, NRG1, PTGS2, RASD1, RET, RHOC, SALL2, SERPINA1, SLC3A2, SLPI, SOCS2, SPARC, TACSTD1, TES, TP53, UBE2C	52
											Cellular Growth and Proliferation	colony formation	colony formation of tumor cell lines	0.00199	ADIPOQ, ANXA1, CAV1, CDCA7L, CLU, CTNNB1, DLC1, EPAS1, FBLN1, FGF2, FGF8, FOS, GADD45G, GJA1, GRB7, HES1, HPGD, HRASLS3, IGF1R, IGFBP4, IL1A, IL6R, KLF4, MAD2L1, MDK, MYC, NME2, NRG1, PTGS2, RASD1, SALL2, SERPINA1, SLPI, SPARC, TES, TP53	36
											Cellular Growth and Proliferation	formation	formation of cells	0.00241	ADAM12, ADIPOQ, ANLN, BDNF, BIRC5, CCL2, CCNA2, CD9, CD38, CDH1, CDH11, CLU, COL18A1, CXCR4, EIF4E, ENAH, FGF2, FHL2, FN1, GATA2, HES1, IGF1R, IL7, IL1A, IL1B, ITGA2, JAG1, LGMN, LHCGR, LIPE, LTA, MYB, MYC, NFIA, NOV, NRAS, NRG1, PECAM1, PLG, PPARG, PRLR, PTGS2, PTHLH, SDC2, SPARC, THBS1, TP53	47
											Cellular Growth and Proliferation	formation	formation of eukaryotic cells	0.00363	ADAM12, ADIPOQ, ANLN, BDNF, BIRC5, CCL2, CCNA2, CD9, CD38, CDH1, CDH11, CLU, COL18A1, CXCR4, EIF4E, ENAH, FGF2, FHL2, FN1, GATA2, HES1, IGF1R, IL7, IL1A, IL1B, ITGA2, JAG1, LGMN, LHCGR, LIPE, LTA, MYB, NFIA, NOV, NRG1, PECAM1, PLG, PPARG, PRLR, PTGS2, PTHLH, SDC2, SPARC, THBS1, TP53	45
											Cellular Growth and Proliferation	formation	formation of endothelial cell lines	0.0184	BDNF, COL18A1, FGF2, ITGA2, PLG, SDC2	6
											Cellular Growth and Proliferation	formation	formation of connective tissue cells	0.0261	ADIPOQ, BIRC5, CCL2, CD38, CDH11, FGF2, FHL2, IL7, IL1A, IL1B, LGMN, LTA, PPARG, PTGS2, PTHLH, SPARC	16
											Cellular Growth and Proliferation	outgrowth	outgrowth of eukaryotic cells	0.00241	BDNF, CCND1, CDH5, FES, FGF2, FGF8, NPM1 (includes EG:4869), NRG1	8
											Cellular Growth and Proliferation	outgrowth	outgrowth of cells	0.00975	BDNF, CCND1, CDH5, FES, FGF2, FGF8, NPM1 (includes EG:4869), NRG1	8
											Cellular Growth and Proliferation	stimulation	stimulation of neurons	0.028	BDNF, FGF2, GRP, IL1B, LEP, NCAM1	6
											Cell-To-Cell Signaling and Interaction	adhesion	adhesion of cells	6.82e-12	ACVRL1, ADAM12, ADRB2, ALCAM, ANGPT1, ANXA1, ANXA5, APLP2, ARF6, BCAM, BOC, BSG, C1QA, C4BPA, CALR, CASK, CCL2, CCND1, CD9, CD34, CD36, CD38, CD59, CD93, CD151, CDH1, CDH5, CDH11, CDH13, CDON, CEACAM1, CLDN1, CLU, COL18A1, CR2, CTNNB1, CTNND2, CXCL9, CXCL10, CXCR4, DAB2, DDR1, DSC2, EMILIN1, EPAS1, EPHA2, ESAM, F2R, FASN, FES, FGF2, FN1, FUT3, GPR56, GRP, GSN, HES1, IGF1R, IL7, IL13, IL1A, IL1B, …	134
											Cell-To-Cell Signaling and Interaction	adhesion	adhesion of eukaryotic cells	3e-08	ADAM12, ADRB2, ANGPT1, ANXA1, ANXA5, APLP2, BCAM, BSG, C1QA, C4BPA, CALR, CCL2, CCND1, CD9, CD34, CD36, CD59, CD151, CDH1, COL18A1, CR2, CTNNB1, CXCL9, CXCL10, CXCR4, DAB2, EMILIN1, EPAS1, EPHA2, ESAM, F2R, FES, FGF2, FN1, FUT3, GRP, HES1, IGF1R, IL7, IL13, IL1A, IL1B, IL6R, ITGA2, ITGA3, ITGB3, JAG1, LAMA5, LAMC2, LCP1, LEP, LGALS3, LGALS9, LTF, MAD2L1, MCAM, MET, MYC, MYO6, NCAM1, PAFAH1B1, PEC…	90
											Cell-To-Cell Signaling and Interaction	adhesion	adhesion of cell lines	1.51e-06	ADAM12, ANGPT1, ANXA1, ANXA5, APLP2, BSG, CALR, CCL2, CD9, CD36, CD59, CD151, CDH1, CR2, CTNNB1, CXCL10, CXCR4, DAB2, EMILIN1, EPHA2, ESAM, F2R, FES, FGF2, FN1, GRP, HES1, IGF1R, IL1A, ITGA2, ITGA3, ITGB3, JAG1, LAMC2, LEP, LGALS9, LTF, MAD2L1, MET, MYC, MYO6, NCAM1, PECAM1, PIGR, POSTN, PPARG, PRKCA, RRAS, S100A7, SDC1, SDC2, SOX9, SPP1, TACSTD1, TGFBI, THBS1, TIMP3, VCAN, VWF	59
											Cell-To-Cell Signaling and Interaction	adhesion	adhesion of blood cells	0.00136	ADRB2, ANGPT1, ANXA1, ANXA5, BCAM, C1QA, C4BPA, CCL2, CCND1, CD34, CD36, CD59, CD151, CR2, CXCL9, CXCL10, F2R, FN1, IL7, IL13, IL1A, IL1B, IL6R, ITGA2, ITGB3, LAMA5, LCP1, LGALS3, LGALS9, PAFAH1B1, PECAM1, PPARG, PRDX2, PTPRC, RAC2, S100A9, SERPING1, SPP1, THBS1, THBS2, VAV3, VWF	42
											Cell-To-Cell Signaling and Interaction	adhesion	adhesion of tumor cell lines	0.00253	ADAM12, ANXA1, BSG, CCL2, CD59, CD151, CDH1, CR2, CTNNB1, CXCL10, CXCR4, DAB2, EMILIN1, EPHA2, F2R, FES, FN1, GRP, HES1, IGF1R, ITGA2, ITGA3, ITGB3, LAMC2, LEP, LTF, MAD2L1, MYO6, NCAM1, PPARG, PRKCA, S100A7, SDC1, SDC2, SPP1, TACSTD1, THBS1, VCAN	38
											Cell-To-Cell Signaling and Interaction	adhesion	adhesion of red blood cells	0.00449	ADRB2, ANXA5, BCAM, C4BPA, CD36, CD59, CR2, ITGB3, LAMA5, SERPING1	10
											Cell-To-Cell Signaling and Interaction	adhesion	adhesion of breast cancer cell lines	0.0295	ANXA1, CDH1, EPHA2, FN1, IGF1R, ITGA3, ITGB3, LEP, MYO6, PRKCA, S100A7, SPP1, THBS1	13
											Cell-To-Cell Signaling and Interaction	binding	binding of cells	2.02e-08	A2M, ADIPOQ, ADIPOR2, ALCAM, ANGPT1, ANGPTL1, ANXA2, ANXA5, ASGR2, BSG, CALR, CAV1, CCL2, CD9, CD34, CD36, CD38, CD74, CD151, CD3E, CDC42EP1, CDH5, CEACAM1, CKAP4, CR2, CXCL9, CXCL10, CXCR4, DAG1, DDX3X, DPP4, EPHA3, F8, F2R, FGF2, FHL2, FN1, GAL3ST1, GNAS, GSN, HLA-A, IGF1R, IGFBP5, IL7, IL13, IL1A, IL1B, IRF8, ITGA2, ITGA3, ITGB3, KRT1, LAMA4, LAMA5, LEP, LGALS3, LHCGR, LPL, LTA, LTF, MRAS, PDI…	86
											Cell-To-Cell Signaling and Interaction	binding	binding of eukaryotic cells	1.92e-07	A2M, ADIPOQ, ADIPOR2, ALCAM, ANGPT1, ANGPTL1, ANXA2, ANXA5, ASGR2, BSG, CALR, CAV1, CCL2, CD9, CD34, CD36, CD38, CD151, CD3E, CDC42EP1, CEACAM1, CKAP4, CR2, CXCL9, CXCL10, CXCR4, DAG1, DDX3X, DPP4, F8, F2R, FGF2, FHL2, FN1, GAL3ST1, GNAS, GSN, HLA-A, IGF1R, IGFBP5, IL7, IL13, IL1A, IL1B, IRF8, ITGA2, ITGA3, ITGB3, KRT1, LAMA5, LEP, LGALS3, LHCGR, LPL, LTA, LTF, PDIA3, PECAM1, PHB2, PIGR, PLG, PPA…	80
											Cell-To-Cell Signaling and Interaction	binding	binding of cell lines	1.21e-05	ALCAM, ANXA2, ANXA5, ASGR2, BSG, CALR, CAV1, CD34, CD36, CD38, CDC42EP1, CXCL9, CXCL10, CXCR4, DDX3X, DPP4, FGF2, FHL2, FN1, GAL3ST1, GNAS, HLA-A, IGF1R, IGFBP5, IL7, IL13, IL1A, IL1B, ITGA2, ITGA3, ITGB3, KRT1, LAMA5, LGALS3, LHCGR, LPL, LTF, PECAM1, PHB2, PLG, PTPRM, S100A10, SDC1, SDC2, SERPINA5, SERPINB5, SERPING1, SLC6A2, SPARC, SPP1, THBS1, TNC, VWF	53
											Cell-To-Cell Signaling and Interaction	binding	binding of tumor cell lines	0.00176	ALCAM, ANXA2, ANXA5, ASGR2, CD36, CXCL9, CXCL10, CXCR4, DPP4, FN1, GAL3ST1, HLA-A, IGF1R, IGFBP5, IL1B, ITGA2, ITGA3, ITGB3, LAMA5, LGALS3, LPL, LTF, PECAM1, PHB2, PTPRM, S100A10, SERPINA5, SERPINB5, SERPING1, SPP1, THBS1, TNC	32
											Cell-To-Cell Signaling and Interaction	binding	binding of smooth muscle cells	0.033	ADIPOQ, CKAP4, IL1A, IL1B, ITGB3, LTA, PDIA3, PLG	8
											Cell-To-Cell Signaling and Interaction	activation	activation of eukaryotic cells	7.91e-06	ADIPOQ, ADM, AGRN, ANG, ANGPT1, ANXA1, ANXA2, B2M, BDNF, C1QA, CARTPT, CCL2, CCND1, CD36, CD38, CD59, CD74, CD93, CD163, CD200, CD244, CD3E, CDH1, CEACAM1, CFL1, CHRNA7, CR2, CXCL6, CXCL9, CYBB, DOCK2, DPP4, EGR2, ENPEP, F2R, FGF2, FN1, FOS, GATA3, GJA4, GNAS, HLA-A, HMOX1, HNF4A, HPRT1, IL7, IL13, IL1A, IL1B, IL6R, ITGA2, ITGA3, ITGB3, ITGB6, KLF2, KRT8, KRT18, LEP, LGALS3, LTA, LTF, MPZ, NRG1, …	90
											Cell-To-Cell Signaling and Interaction	activation	activation of cells	1.12e-05	ADIPOQ, ADM, AGRN, ANG, ANGPT1, ANXA1, ANXA2, B2M, BDNF, C1QA, CARTPT, CCL2, CCND1, CD9, CD36, CD38, CD59, CD74, CD93, CD163, CD200, CD244, CD3E, CDH1, CEACAM1, CFL1, CHRNA7, CR2, CXCL6, CXCL9, CYBB, DOCK2, DPP4, EGR2, ENPEP, F2R, FGF2, FN1, FOS, GATA3, GJA4, GNAS, HLA-A, HMOX1, HNF4A, HPRT1, IL7, IL13, IL1A, IL1B, IL6R, ITGA2, ITGA3, ITGB3, ITGB6, KLF2, KRT8, KRT18, LEP, LGALS3, LTA, LTF, MPZ, N…	92
											Cell-To-Cell Signaling and Interaction	activation	activation of blood cells	0.00156	ADIPOQ, AGRN, ANXA1, ANXA2, B2M, C1QA, CCL2, CD38, CD59, CD93, CD163, CD200, CD244, CD3E, CEACAM1, CHRNA7, CR2, CXCL6, CXCL9, DOCK2, DPP4, EGR2, F2R, FN1, GATA3, GJA4, HLA-A, HNF4A, HPRT1, IL7, IL13, IL1A, IL1B, ITGA2, ITGA3, ITGB3, ITGB6, KLF2, LEP, LTF, MPZ, P2RX1, PECAM1, PIK3CB, PLG, PTGS2, PTPRC, RARRES2, S100A10, SATB1, SEMA4D, SPP1, THBS1, TLR7, TNC, TP53, TRAF3, TXNIP, VAV3, VWF	60
											Cell-To-Cell Signaling and Interaction	activation	activation of lymphatic system cells	0.00601	ADIPOQ, AGRN, ANXA1, ANXA2, B2M, C1QA, CCL2, CD38, CD59, CD74, CD93, CD163, CD200, CD244, CD3E, CEACAM1, CHRNA7, CR2, CXCL6, CXCL9, DOCK2, DPP4, EGR2, FN1, GATA3, GJA4, HLA-A, HNF4A, HPRT1, IL7, IL13, IL1A, IL1B, ITGA3, ITGB6, KLF2, LEP, LTA, LTF, MPZ, PLG, PSME1, PTGS2, PTPRC, RARRES2, S100A10, SATB1, SEMA4D, SLPI, SPP1, THBS1, TLR7, TNC, TP53, TRAF3, TXNIP, VAV3	57
											Cell-To-Cell Signaling and Interaction	activation	activation of cell lines	0.0298	ADM, ANGPT1, B2M, CD3E, CDH1, CFL1, CXCL6, EGR2, ENPEP, FGF2, GNAS, HLA-A, IL7, IL1B, IL6R, KRT8, KRT18, LEP, NRG1, PRKCA, THBS1, TRIP10	22
											Cell-To-Cell Signaling and Interaction	development	development of synapse	0.0184	AGRN, CTNNB1, RGS2, THBS1, THBS2, TSC1	6
											Cell-To-Cell Signaling and Interaction	developmental process	developmental process of synapse	0.0201	AGRN, CTNNB1, ITGB3, RGS2, THBS1, THBS2, TSC1	7
											Cell-To-Cell Signaling and Interaction	coupling	coupling of eukaryotic cells	0.0232	GJA1, GJA5, PKP2, SFRS2	4
											Cell-To-Cell Signaling and Interaction	stimulation	stimulation of neurons	0.028	BDNF, FGF2, GRP, IL1B, LEP, NCAM1	6
											Tissue Development	adhesion	adhesion of cells	6.82e-12	ACVRL1, ADAM12, ADRB2, ALCAM, ANGPT1, ANXA1, ANXA5, APLP2, ARF6, BCAM, BOC, BSG, C1QA, C4BPA, CALR, CASK, CCL2, CCND1, CD9, CD34, CD36, CD38, CD59, CD93, CD151, CDH1, CDH5, CDH11, CDH13, CDON, CEACAM1, CLDN1, CLU, COL18A1, CR2, CTNNB1, CTNND2, CXCL9, CXCL10, CXCR4, DAB2, DDR1, DSC2, EMILIN1, EPAS1, EPHA2, ESAM, F2R, FASN, FES, FGF2, FN1, FUT3, GPR56, GRP, GSN, HES1, IGF1R, IL7, IL13, IL1A, IL1B, …	134
											Tissue Development	adhesion	adhesion of eukaryotic cells	3e-08	ADAM12, ADRB2, ANGPT1, ANXA1, ANXA5, APLP2, BCAM, BSG, C1QA, C4BPA, CALR, CCL2, CCND1, CD9, CD34, CD36, CD59, CD151, CDH1, COL18A1, CR2, CTNNB1, CXCL9, CXCL10, CXCR4, DAB2, EMILIN1, EPAS1, EPHA2, ESAM, F2R, FES, FGF2, FN1, FUT3, GRP, HES1, IGF1R, IL7, IL13, IL1A, IL1B, IL6R, ITGA2, ITGA3, ITGB3, JAG1, LAMA5, LAMC2, LCP1, LEP, LGALS3, LGALS9, LTF, MAD2L1, MCAM, MET, MYC, MYO6, NCAM1, PAFAH1B1, PEC…	90
											Tissue Development	adhesion	adhesion of red blood cells	0.00449	ADRB2, ANXA5, BCAM, C4BPA, CD36, CD59, CR2, ITGB3, LAMA5, SERPING1	10
											Tissue Development	developmental process	developmental process of tissue	1.11e-09	ACVRL1, ADAM12, ADIPOQ, ADRA2B, ADRB2, ALDH1A3, ANGPT1, ARSB, BBS4, BDNF, CARTPT, CAV1, CCNA2, CD38, CDH1, CDON, CEACAM1, CLU, COL6A3, COL9A1, CRYAB, CTBP2, CTNNB1, CXCL10, CXCR4, DAB2, DAG1, ECSIT, EDA, EDNRA, EGR2, ELN, EN1, ENAH, ENPP1, ESR1, FGF2, FGF7, FGF8, FN1, FOXA1, FOXP4, GATA3, GHR, GJA1, GJA5, GLI3, GNAS, GSN, HDAC1 (includes EG:3065), HEY1, HMOX1, HOXB3, HOXD9 (includes EG:3235), HPR…	128
											Tissue Development	developmental process	developmental process of embryonic tissue	0.000593	ALDH1A3, ANGPT1, BDNF, CTNNB1, CXCR4, DAB2, ECSIT, EDA, EDNRA, EGR2, EN1, ENAH, FGF8, FN1, FOXP4, GATA3, GJA1, GJA5, GLI3, HDAC1 (includes EG:3065), IKZF3, ITGA3, LAMA5, MEOX2, MEST, NCKAP1, NPNT, NRG1, PFN1, POR, PPP2CA, PRKACB, PTHLH, RBP4, RET, SBDS, SEMA3C, SERPINB5, SFRP1, SFRP2, SIX1, SOX6, SOX9, SOX5 (includes EG:6660), TBX3, TFAP2A, TIMP2, TP53, TSC1, ZBTB17	50
											Tissue Development	developmental process	developmental process of connective tissue	0.00757	ADRB2, ARSB, CARTPT, CAV1, CD38, COL9A1, CTNNB1, EN1, ENPP1, FGF2, GHR, GJA1, GNAS, GSN, HOXB3, IL7, IL1A, IL1B, IL6R, LEP, LGMN, MITF, NPR1, PDGFA, POSTN, PPARG, PTGS2, PTHLH, RAC2, RSAD2, SFRP1, SOX6, SOX9, SOX5 (includes EG:6660), SPARC, SPP1, TBX18, THBS2, XDH	39
											Tissue Development	developmental process	developmental process of epithelial tissue	0.011	ADIPOQ, CDH1, CTNNB1, DAG1, ESR1, FGF7, FGF8, FOXA1, GLI3, IL13, JAG1, KRT17, LAMA5, MAPK9, MITF, SERPINB5, SOX9, SPP1, TBX18	19
											Tissue Development	developmental process	developmental process of bone	0.0202	ADRB2, CARTPT, CD38, COL9A1, CTNNB1, EN1, ENPP1, FGF2, GHR, GJA1, GSN, IL7, IL1A, IL1B, IL6R, LEP, LGMN, MITF, NPR1, PDGFA, POSTN, PTGS2, PTHLH, RAC2, RSAD2, SFRP1, SOX6, SOX9, SOX5 (includes EG:6660), SPARC, SPP1, XDH	32
											Tissue Development	development	development of tissue	2.96e-06	ACVRL1, ADAM12, ADRA2B, ADRB2, ANGPT1, ARSB, BBS4, BDNF, CAV1, CDON, COL6A3, COL9A1, CRYAB, CTBP2, CTNNB1, CXCL10, CXCR4, DAB2, DAG1, EDA, EDNRA, EGR2, ELN, EN1, ENAH, ENPP1, ESR1, FGF7, FGF8, FN1, FOXA1, FOXP4, GATA3, GJA1, GJA5, GLI3, GNAS, HDAC1 (includes EG:3065), HEY1, HOXB3, HOXD9 (includes EG:3235), HPRT1, IGFBP5, IKZF3, IL1B, ITGA3, JAG1, KCNH1, KRT17, LAMA4, LAMA5, MAP1B, MAPK9, MEOX2, M…	97
											Tissue Development	development	development of embryonic tissue	0.00257	ANGPT1, BDNF, CTNNB1, CXCR4, DAB2, EDA, EDNRA, EGR2, EN1, ENAH, FGF8, FN1, FOXP4, GATA3, GJA1, GJA5, GLI3, HDAC1 (includes EG:3065), IKZF3, ITGA3, LAMA5, MEST, NCKAP1, NPNT, PFN1, POR, PPP2CA, PRKACB, PTHLH, RBP4, RET, SBDS, SEMA3C, SERPINB5, SIX1, SOX6, SOX9, SOX5 (includes EG:6660), TBX3, TFAP2A, TP53, TSC1, ZBTB17	43
											Tissue Development	development	development of epithelial tissue	0.0161	CTNNB1, DAG1, ESR1, FGF7, FGF8, FOXA1, GLI3, JAG1, KRT17, LAMA5, MAPK9, MITF, SERPINB5, SPP1, TBX18	15
											Tissue Development	formation	formation of tissue	1.8e-05	ADAM12, ANGPTL1, ANTXR2, ARHGAP24, BDNF, CCL2, CDH1, CEACAM1, CFL1, COL18A1, COL4A1, COL4A2, CTNNB1, DAG1, DKK1, ECSIT, EDNRA, EGR2, EN1, ESR1, F13A1, FGF2, FGF7, FHL2, FN1, FOS, FOSB, IGFBP5, IL7, LEP, LHCGR, LTA, NCAM1, NFIA, NRG1, OVOL2, PECAM1, PLG, POSTN, PPARG, PTGS2, PTHLH, RET, RGS2, SDC2, SIX1, SOX6, SOX5 (includes EG:6660), SPARC, SPP1, TFAP2A, TFAP2C, THBS1	53
											Tissue Development	formation	formation of epithelial tissue	0.0137	ANGPTL1, ANTXR2, ARHGAP24, BDNF, CCL2, CEACAM1, COL18A1, COL4A1, COL4A2, F13A1, FGF2, FN1, PECAM1, RET, SDC2	15
											Tissue Development	formation	formation of endothelial tube	0.0256	ANGPTL1, ARHGAP24, BDNF, CCL2, CEACAM1, COL18A1, COL4A1, COL4A2, F13A1, FGF2, FN1, PECAM1, SDC2	13
											Tissue Development	formation	formation of connective tissue	0.0335	EDNRA, ESR1, FGF2, FHL2, FOSB, IGFBP5, IL7, LEP, PLG, PPARG, PTGS2, PTHLH, SIX1, SOX6, SOX5 (includes EG:6660), SPARC, SPP1, THBS1	18
											Tissue Development	aggregation	aggregation of cells	2.32e-05	ADIPOQ, ATP1B1, BDNF, BSG, C4BPA, CD9, CD38, CDH1, CDH11, CDH13, CLU, COL14A1, CTNNB1, CXCL9, CXCL10, ESAM, ETV6, F2R, FGF2, GSN, IGF1R, IL7, ITGA2, ITGA3, ITGB3, LGALS9, LTA, MET, MPZ, MRAS, NCAM1, NRG1, P2RX1, PECAM1, PLG, PPAP2B, PRKCA, PTPRC, RAB27B, SHC1, SLC3A2, TACSTD1, THBS1, THBS2, TIMP2, VAV3, VWF, WNT5A	48
											Tissue Development	patterning	patterning of tissue	0.000871	ADRB2, CARTPT, CD38, CTNNB1, ECSIT, ENPP1, GSN, HMOX1, IL7, IL13, IL1A, IL1B, IL6R, LEP, LGMN, MEOX2, MITF, PTGS2, PTHLH, RAC2, SFRP1, SFRP2, SPARC, SPP1, XDH	25
											Tissue Development	patterning	patterning of bone	0.00503	ADRB2, CARTPT, CD38, CTNNB1, ENPP1, GSN, IL7, IL1A, IL1B, IL6R, LEP, LGMN, MITF, PTGS2, PTHLH, RAC2, SPARC, SPP1, XDH	19
											Tissue Development	patterning	patterning of connective tissue	0.00503	ADRB2, CARTPT, CD38, CTNNB1, ENPP1, GSN, IL7, IL1A, IL1B, IL6R, LEP, LGMN, MITF, PTGS2, PTHLH, RAC2, SPARC, SPP1, XDH	19
											Tissue Development	closure	closure of embryonic tissue	0.0034	BBS4, CELSR1, CFL1, DLC1, ENAH, IRX3, ITGA3, MAPK9, MARCKSL1, NCKAP1, PFN1, PTGS2, SHROOM3, TGIF1, TP53, TSC1	16
											Tissue Development	closure	closure of tissue	0.0034	BBS4, CELSR1, CFL1, DLC1, ENAH, IRX3, ITGA3, MAPK9, MARCKSL1, NCKAP1, PFN1, PTGS2, SHROOM3, TGIF1, TP53, TSC1	16
											Tissue Development	closure	closure of neural tube	0.00423	BBS4, CELSR1, CFL1, DLC1, ENAH, IRX3, ITGA3, MARCKSL1, NCKAP1, PFN1, SHROOM3, TGIF1, TP53, TSC1	14
											Tissue Development	remodeling	remodeling of bone	0.00355	ADRB2, CARTPT, CD38, CTNNB1, ENPP1, GSN, IL7, IL1A, IL1B, IL6R, LEP, LGMN, MITF, PTGS2, PTHLH, RAC2, SPARC, SPP1, XDH	19
											Tissue Development	remodeling	remodeling of connective tissue	0.00355	ADRB2, CARTPT, CD38, CTNNB1, ENPP1, GSN, IL7, IL1A, IL1B, IL6R, LEP, LGMN, MITF, PTGS2, PTHLH, RAC2, SPARC, SPP1, XDH	19
											Tissue Development	remodeling	remodeling of tissue	0.00567	ADRB2, CARTPT, CD38, CTNNB1, ENPP1, GSN, HMOX1, IL7, IL13, IL1A, IL1B, IL6R, LEP, LGMN, MITF, PTGS2, PTHLH, RAC2, SPARC, SPP1, XDH	21
											Tissue Development	resorption	resorption of bone	0.0197	ADRB2, CARTPT, CD38, CTNNB1, GSN, IL7, IL1A, IL1B, IL6R, LEP, LGMN, PTGS2, PTHLH, RAC2, SPP1, XDH	16
											Tissue Development	accumulation	accumulation of cells	0.0199	ARRB2, B2M, BIRC5, CCL2, CCL24, CCND1, CLU, CXCL9, CXCL10, CYBB, FASN, FGF2, HMOX1, IL13, IL1B, ITGA2, KRT18, KRT19, LAMA5, MAPK9, MYC, NTF4, PAFAH1B1, PARP1, PFN1, PLG, PTX3, RAC2, RAD51, S100A9, SLPI, SOX9, TIMP2, TNFRSF21, TP53, TPX2	36
											Cardiovascular System Development and Function	cardiovascular process	cardiovascular process of blood vessel	9.21e-09	ABCC1, ADM, ADORA1, ADRA1A, ALDH2, ANG, ANGPT1, ARHGAP24, CAT, CAV1, CCL2, CDH5, CHRNA7, COL18A1, COL4A1, COL4A2, COMP, CXCL6, EPHA2, ETV6, F2R, FGF2, FGF8, FN1, GATA2, HMOX1, IL1B, ITGA2, ITGB3, KLF2, KLF5, LGALS3, MEOX2, MET, MME, MYC, NPR1, NR2F2, NRG1, P2RX1, PLG, PTGS2, PTHLH, SERPINB5, SHC1, SMOC2, TEK, THBS1, THBS2, TIMP2, TIMP3, TP53	52
											Cardiovascular System Development and Function	development	development of blood vessel	4.31e-08	ACVRL1, ADRA2B, ANG, ANGPT1, ANXA2, ARHGAP24, CAV1, CCL2, CD151, CDH5, CHRNA7, COL18A1, COL4A1, COL4A2, COMP, CTNNB1, CXCL6, CXCR4, ECT2, EDNRA, ELN, ENPEP, EPAS1, ETV6, F2R, FGF2, FGF8, FN1, GATA2, GJA1, GJA4, GJA5, HDAC1 (includes EG:3065), HEY1, HMOX1, HOXB3, IL1B, ITGA2, ITGB3, JAG1, KLF2, KLF5, LAMA4, LAMA5, LGALS3, MAP3K5 (includes EG:4217), MDK, MEOX2, MET, MKL2, MYB, MYC, NPR1, NR2F2, NRG…	75
											Cardiovascular System Development and Function	development	development of endothelial cells	0.00837	COL18A1, COMP, FGF2, FN1, HDAC1 (includes EG:3065), IL13, ITGA2, MEOX2, MET, PLG, SEMA4D, THBS1, TIMP2	13
											Cardiovascular System Development and Function	development	development of heart	0.028	ACADM, ADM, ADRA1A, CCND1, CTBP2, CTNNB1, CXCR4, DLC1, EDNRA, FGF8, FOXP4, GJA1, GLI3, JAG1, KCNJ8, MKL2, MYH10, NR2F2, NRG1, OVOL2, PDLIM3, PKP2, POR, SEMA3C, SHC1, SHOX2, SLC22A5, SOX9, SPTBN1, TBX3, TEAD1, TP53BP2, VCAN, ZFPM2	34
											Cardiovascular System Development and Function	development	development of endothelial cell lines	0.0352	CD151, COL18A1, ECT2, FGF2, LGALS3, NRG1, SMOC2, TFAP2A, TIMP2	9
											Cardiovascular System Development and Function	angiogenesis	angiogenesis	4.06e-07	ACVRL1, ADRA2B, ANG, ANGPT1, ANXA2, ARHGAP24, CCL2, CD151, CDH5, CHRNA7, COL18A1, COL4A1, COL4A2, COMP, CTNNB1, CXCL6, CXCR4, ECT2, EDNRA, ELN, ENPEP, EPAS1, ETV6, F2R, FGF2, FGF8, FN1, GATA2, HDAC1 (includes EG:3065), HMOX1, IL1B, ITGA2, ITGB3, KLF2, KLF5, LAMA5, LGALS3, MAP3K5 (includes EG:4217), MEOX2, MET, MKL2, MYB, MYC, NPR1, NR2F2, NRG1, PDGFA, PLG, PTGS2, PTHLH, SEMA3C, SERPINB5, SHC1, SM…	61
											Cardiovascular System Development and Function	angiogenesis	angiogenesis of blood vessel	1.1e-05	ANG, ANGPT1, ARHGAP24, CCL2, CDH5, CHRNA7, COL18A1, COL4A1, COL4A2, COMP, CXCL6, ETV6, F2R, FGF2, FGF8, FN1, GATA2, HMOX1, ITGA2, ITGB3, KLF2, KLF5, LGALS3, MEOX2, MET, MYC, NPR1, NR2F2, NRG1, PLG, PTGS2, PTHLH, SERPINB5, SMOC2, TEK, THBS1, THBS2, TIMP2, TIMP3, TP53	40
											Cardiovascular System Development and Function	angiogenesis	angiogenesis of cells	4.38e-05	CD151, COL18A1, COMP, ECT2, FGF2, FN1, HDAC1 (includes EG:3065), ITGA2, LAMA5, MEOX2, MET, NRG1, PLG, SMOC2, THBS1, THBS2, TIMP2	17
											Cardiovascular System Development and Function	angiogenesis	angiogenesis of endothelial cells	0.00084	COL18A1, COMP, FGF2, FN1, HDAC1 (includes EG:3065), ITGA2, MEOX2, MET, PLG, TIMP2	10
											Cardiovascular System Development and Function	cell movement	cell movement of endothelial cells	0.000587	ANGPT1, CCL2, CCL24, CD151, CEACAM1, CXCL14, CXCR4, FGF2, ITGA3, LEP, LGALS3, PECAM1, S100A4, SEMA4D, TEK, THBS1	16
											Cardiovascular System Development and Function	cell movement	cell movement of endothelial cell lines	0.0285	ADM, CXCL9, CXCL10, FN1, LGALS3, MET, MTSS1, PTGS2, RHOC, SDC2	10
											Cardiovascular System Development and Function	blood pressure	blood pressure of animal	0.00109	ABCC1, ADIPOQ, ADM, ADRA2B, ADRB2, ALDH2, CARTPT, CYBB, EDNRA, ELN, HMOX1, IL1B, LEP, LTA, NPR1, PARP1, PTGS2, PTHLH, SPP1	19
											Cardiovascular System Development and Function	blood pressure	blood pressure	0.00111	ABCC1, ACVRL1, ADIPOQ, ADM, ADORA1, ADRA2B, ADRB2, ALDH2, CARTPT, CRYAB, CYBB, EDNRA, EDNRB, ELN, HMOX1, IL1B, LEP, LTA, NPR1, P2RX1, PARP1, PPARG, PTGIS, PTGS2, PTHLH, SPP1	26
											Cardiovascular System Development and Function	blood pressure	blood pressure of mammalia	0.00204	ABCC1, ADIPOQ, ADM, ADRA2B, ADRB2, ALDH2, CYBB, EDNRA, ELN, HMOX1, IL1B, LEP, LTA, NPR1, PARP1, PTGS2, PTHLH, SPP1	18
											Cardiovascular System Development and Function	blood pressure	blood pressure of rodents	0.00204	ABCC1, ADIPOQ, ADM, ADRA2B, ADRB2, ALDH2, CYBB, EDNRA, ELN, HMOX1, IL1B, LEP, LTA, NPR1, PARP1, PTGS2, PTHLH, SPP1	18
											Cardiovascular System Development and Function	blood pressure	blood pressure of organism	0.00253	ABCC1, ACVRL1, ADIPOQ, ADM, ADORA1, ADRA2B, ADRB2, ALDH2, CARTPT, CYBB, EDNRA, EDNRB, ELN, HMOX1, IL1B, LEP, LTA, NPR1, P2RX1, PARP1, PPARG, PTGS2, PTHLH, SPP1	24
											Cardiovascular System Development and Function	blood pressure	blood pressure of mice	0.0295	ABCC1, ADRA2B, ADRB2, ALDH2, CYBB, ELN, HMOX1, LEP, NPR1, PARP1, PTGS2, PTHLH, SPP1	13
											Cardiovascular System Development and Function	proliferation	proliferation of endothelial cells	0.00178	ACVRL1, ADM, ADRA2B, ANG, ANGPT1, ANGPTL1, ARHGAP24, CALR, CAV1, CCL24, CD36, CDH13, CEACAM1, COL18A1, COL4A1, COL4A2, CXCL10, FGF2, FN1, HEY1, HMOX1, IL1B, ITGB3, LEP, MDK, MGP, PLG, PTGS2, TFPI, THBS1, TIMP2	31
											Cardiovascular System Development and Function	survival	survival of endothelial cells	0.00203	ANGPT1, ANGPTL1, BDNF, CDH5, CEACAM1, CTNNB1, FGF2, ITGB3, NTRK2, PDGFA, PLG	11
											Cardiovascular System Development and Function	vasodilation	vasodilation of blood vessel	0.00663	ABCC1, ADM, ADORA1, ALDH2, CAT, CAV1, F2R, IL1B, PLG	9
											Cardiovascular System Development and Function	vasoconstriction	vasoconstriction	0.0095	ADM, ADRA1A, CAV1, EDNRA, EDNRB, F2R, MME, P2RX1, SHC1	9
											Cardiovascular System Development and Function	vasoconstriction	vasoconstriction of blood vessel	0.028	ADRA1A, CAV1, F2R, MME, P2RX1, SHC1	6
											Cardiovascular System Development and Function	chemotaxis	chemotaxis of endothelial cells	0.00971	ANGPT1, CCL2, CCL24, CEACAM1, CXCL14, CXCR4, FGF2, LEP, SEMA4D, TEK, THBS1	11
											Cardiovascular System Development and Function	quantity	quantity of blood vessel	0.0171	ARRB2, COL18A1, FGF2, IL1B, ITGB3, LTA, NTRK2, PLG, THBS2	9
											Cardiovascular System Development and Function	formation	formation of endothelial cell lines	0.0184	BDNF, COL18A1, FGF2, ITGA2, PLG, SDC2	6
											Cardiovascular System Development and Function	formation	formation of endothelial tube	0.0256	ANGPTL1, ARHGAP24, BDNF, CCL2, CEACAM1, COL18A1, COL4A1, COL4A2, F13A1, FGF2, FN1, PECAM1, SDC2	13
											Tissue Morphology	quantity	quantity of cells	4.08e-08	ADAM12, ADM, ANK2, ANXA1, APLP2, B2M, BDNF, BHLHB2, BIRC5, BLM, BSG, C19ORF10, C1QA, CAT, CAV1, CCL2, CCL24, CCNB1, CCND1, CD9, CD38, CD59, CD200, CD244, CD3E, CD3G, CDK2AP1, COL18A1, CR2, CTNNB1, CUL4A, CXCL10, CXCR4, CYBB, DDR1, DHFR, DYNLL1, EDA, EDNRA, EDNRB, EGR2, EIF4EBP1, EN1, EPAS1, ERRFI1, ESR1, ETV6, F2R, FES, FGF2, FGF7, FGF8, FN1, FOS, FOSB, GATA2, GATA3, GHR, GJA1, GNAS, GSN, GSTP1, …	153
											Tissue Morphology	quantity	quantity of blood vessel	0.0171	ARRB2, COL18A1, FGF2, IL1B, ITGB3, LTA, NTRK2, PLG, THBS2	9
											Tissue Morphology	remodeling	remodeling of bone	0.00355	ADRB2, CARTPT, CD38, CTNNB1, ENPP1, GSN, IL7, IL1A, IL1B, IL6R, LEP, LGMN, MITF, PTGS2, PTHLH, RAC2, SPARC, SPP1, XDH	19
											Tissue Morphology	remodeling	remodeling of connective tissue	0.00355	ADRB2, CARTPT, CD38, CTNNB1, ENPP1, GSN, IL7, IL1A, IL1B, IL6R, LEP, LGMN, MITF, PTGS2, PTHLH, RAC2, SPARC, SPP1, XDH	19
											Tissue Morphology	remodeling	remodeling of tissue	0.00567	ADRB2, CARTPT, CD38, CTNNB1, ENPP1, GSN, HMOX1, IL7, IL13, IL1A, IL1B, IL6R, LEP, LGMN, MITF, PTGS2, PTHLH, RAC2, SPARC, SPP1, XDH	21
											Tissue Morphology	closure	closure of neural tube	0.00423	BBS4, CELSR1, CFL1, DLC1, ENAH, IRX3, ITGA3, MARCKSL1, NCKAP1, PFN1, SHROOM3, TGIF1, TP53, TSC1	14
											Tissue Morphology	morphology	morphology of tissue	0.00504	ANGPT1, BDNF, CAV1, CCND1, CDH1, COL18A1, DOCK2, FGF2, FGF7, FGF8, GJA1, GSN, MAFB, MYC, MYH10, NCAM1, NCK2, PCOLCE, PLOD3, SLC31A1, SOX9, THBS1	22
											Tissue Morphology	vasodilation	vasodilation of blood vessel	0.00663	ABCC1, ADM, ADORA1, ALDH2, CAT, CAV1, F2R, IL1B, PLG	9
											Tissue Morphology	thickness	thickness of tissue	0.0107	ELN, FGF2, FGF7, FOS, GSN, HDAC2, IGFBP5, LEP, MKL2, NRAS, PAFAH1B1, PCOLCE, PPARG, SOX6, SOX5 (includes EG:6660), THBS2	16
											Tissue Morphology	thickness	thickness of connective tissue	0.028	ELN, FGF2, FOS, GSN, IGFBP5, PCOLCE, THBS2	7
											Organismal Development	development	development of vessel	4.31e-08	ACVRL1, ADRA2B, ANG, ANGPT1, ANXA2, ARHGAP24, CAV1, CCL2, CD151, CDH5, CHRNA7, COL18A1, COL4A1, COL4A2, COMP, CTNNB1, CXCL6, CXCR4, ECT2, EDNRA, ELN, ENPEP, EPAS1, ETV6, F2R, FGF2, FGF8, FN1, GATA2, GJA1, GJA4, GJA5, HDAC1 (includes EG:3065), HEY1, HMOX1, HOXB3, IL1B, ITGA2, ITGB3, JAG1, KLF2, KLF5, LAMA4, LAMA5, LGALS3, MAP3K5 (includes EG:4217), MDK, MEOX2, MET, MKL2, MYB, MYC, NPR1, NR2F2, NRG…	75
											Organismal Development	development	development of animal	0.000573	ACACA, ACVRL1, ADAR, APLP2, ATP1B1, BDNF, BIRC5, BLM, CCND1, CDON, CRABP2, CSDA, CTBP2, CTNNB1, DAB2, DKK1, EDNRA, EN1, EPAS1, FBN2 (includes EG:2201), FGF8, FOS, GJA1, GJA5, GLI3, GNAS, H2AFZ, HNRNPC, HOXD9 (includes EG:3235), KAT2B, LEP, MAB21L2, MEOX2, MET, MITF, MKL2, MYB, MYC, MYH10, NASP, NCKAP1, NMT1, OVOL2, PDGFA, PLG, POR, PPP2CA, PPP2R5A, PRLR, RACGAP1, RXRB, RXRG, SBDS, SFRP1, SFRP2, S…	66
											Organismal Development	development	development of organism	0.00116	ACACA, ACVRL1, ADAR, APLP2, ATP1B1, BDNF, BIRC5, BLM, CCND1, CDON, CLU, CRABP2, CSDA, CTBP2, CTNNB1, DAB2, DKK1, EDNRA, EHF, EN1, EPAS1, EPHA2, F2R, FBN2 (includes EG:2201), FES, FGF8, FOS, FOSB, GJA1, GJA5, GLI3, GNAS, H2AFZ, HNRNPC, HOXD9 (includes EG:3235), IL6R, KAT2B, KRT8, LEP, MAB21L2, MARCKS (includes EG:4082), MEOX2, MET, MITF, MKL2, MRAS, MYB, MYC, MYH10, NASP, NCKAP1, NGFRAP1, NMT1, OV…	83
											Organismal Development	development	development of embryo	0.00346	ACVRL1, APLP2, BDNF, BIRC5, CDON, CRABP2, CSDA, CTNNB1, DAB2, DKK1, EDNRA, EN1, FBN2 (includes EG:2201), FGF8, FOS, GJA1, GJA5, GLI3, GNAS, HOXD9 (includes EG:3235), LEP, MAB21L2, MEOX2, MKL2, MYB, MYH10, NASP, NCKAP1, NMT1, OVOL2, PDGFA, PPP2CA, PPP2R5A, PRLR, RACGAP1, SFRP1, SFRP2, SFRS1, SHOX2, TBX3, TGIF1, TP53, TP53BP2, TPM1, TSC1, WNT5A, ZFPM2	47
											Organismal Development	development	development of body region	0.0372	ARSB, CRABP2, CTNNB1, DKK1, EN1, FBN2 (includes EG:2201), FGF8, GJA1, GJA5, GLI3, GNAS, HOXD9 (includes EG:3235), ITGA3, MARCKSL1, POR, SHOX2, TBX3, TP53, WNT5A	19
											Organismal Development	developmental process	developmental process of organism	0.000128	ACACA, ACVRL1, ADAR, ADORA1, APLP2, ATP1B1, BDNF, BIRC5, BLM, CCND1, CDON, CLU, COL4A1, COL4A2, CRABP2, CSDA, CTBP2, CTNNB1, DAB2, DKK1, EDNRA, EHF, EN1, EPAS1, EPHA2, F2R, FBN2 (includes EG:2201), FES, FGF2, FGF8, FKBP4, FOS, FOSB, FOXA1, GHR, GJA1, GJA5, GLI3, GNAS, H2AFZ, HMOX1, HNRNPC, HOXD9 (includes EG:3235), HSPA5, IGF1R, IGFBP5, IL1B, IL6R, IRS2, JAG1, KAT2B, KRT8, LAMA5, LEP, MAB21L2, MA…	112
											Organismal Development	developmental process	developmental process of animal	0.000244	ACACA, ACVRL1, ADAR, ADORA1, APLP2, ATP1B1, BDNF, BIRC5, BLM, CCND1, CDON, COL4A1, COL4A2, CRABP2, CSDA, CTBP2, CTNNB1, DAB2, DKK1, EDNRA, EN1, EPAS1, FBN2 (includes EG:2201), FGF2, FGF8, FOS, FOXA1, GHR, GJA1, GJA5, GLI3, GNAS, H2AFZ, HMOX1, HNRNPC, HOXD9 (includes EG:3235), HSPA5, IGF1R, IGFBP5, IL1B, IRS2, JAG1, KAT2B, LAMA5, LEP, MAB21L2, MEOX2, MET, MITF, MKL2, MYB, MYC, MYH10, NASP, NCKAP1,…	92
											Organismal Development	developmental process	developmental process of embryo	0.00448	ACVRL1, APLP2, BDNF, BIRC5, CDON, CRABP2, CSDA, CTNNB1, DAB2, DKK1, EDNRA, EN1, FBN2 (includes EG:2201), FGF8, FOS, GJA1, GJA5, GLI3, GNAS, HOXD9 (includes EG:3235), LEP, MAB21L2, MEOX2, MKL2, MYB, MYH10, NASP, NCKAP1, NMT1, OVOL2, PDGFA, PPP2CA, PPP2R5A, PRLR, RACGAP1, SFRP1, SFRP2, SFRS1, SHOX2, TBX3, TGIF1, TP53, TP53BP2, TPM1, TSC1, WNT5A, ZFPM2	47
											Organismal Development	mass	mass of animal	0.00757	ADAM12, ADIPOQ, ADRA2B, ADRB2, ADRB3, BDNF, CARTPT, CAV1, CCND1, CD36, COL18A1, CPT1C, FABP4, FASN, GHR, GPAM, HADHA, IGFBP6, IL1A, IRS2, KLF4, LEP, LIPE, LPL, MAPK9, MYC, NP, NTF4, NTRK2, PCK1, PLG, PON2, PPARG, PRLR, PRSS8, SOCS2	36
											Organismal Development	mass	mass of mammalia	0.00757	ADAM12, ADIPOQ, ADRA2B, ADRB2, ADRB3, BDNF, CARTPT, CAV1, CCND1, CD36, COL18A1, CPT1C, FABP4, FASN, GHR, GPAM, HADHA, IGFBP6, IL1A, IRS2, KLF4, LEP, LIPE, LPL, MAPK9, MYC, NP, NTF4, NTRK2, PCK1, PLG, PON2, PPARG, PRLR, PRSS8, SOCS2	36
											Organismal Development	mass	mass of organism	0.00757	ADAM12, ADIPOQ, ADRA2B, ADRB2, ADRB3, BDNF, CARTPT, CAV1, CCND1, CD36, COL18A1, CPT1C, FABP4, FASN, GHR, GPAM, HADHA, IGFBP6, IL1A, IRS2, KLF4, LEP, LIPE, LPL, MAPK9, MYC, NP, NTF4, NTRK2, PCK1, PLG, PON2, PPARG, PRLR, PRSS8, SOCS2	36
											Organismal Development	mass	mass of mice	0.0135	ADAM12, ADIPOQ, ADRB3, BDNF, CARTPT, CAV1, CCND1, CD36, COL18A1, CPT1C, FABP4, FASN, GHR, GPAM, HADHA, IGFBP6, IRS2, KLF4, LEP, LIPE, LPL, MAPK9, MYC, NP, NTF4, NTRK2, PCK1, PLG, PPARG, PRLR, PRSS8, SOCS2	32
											Organismal Development	mass	mass of rodents	0.0139	ADAM12, ADIPOQ, ADRB3, BDNF, CARTPT, CAV1, CCND1, CD36, COL18A1, CPT1C, FABP4, FASN, GHR, GPAM, HADHA, IGFBP6, IL1A, IRS2, KLF4, LEP, LIPE, LPL, MAPK9, MYC, NP, NTF4, NTRK2, PCK1, PLG, PPARG, PRLR, PRSS8, SOCS2	33
											Organismal Development	dilation	dilation of vessel	0.013	ABCC1, ADM, ADORA1, ALDH2, CAT, CAV1, F2R, IL1B, PLG	9
											Organismal Development	quantity	quantity of vessel	0.028	ARRB2, COL18A1, FGF2, IL1B, ITGB3, LTA, NTRK2, PLG, THBS2	9
											Organismal Development	response	response of organism	0.0363	ABCB4, ABCC1, ACADM, ADRA1A, ADRB2, ADRB3, ALAD, BDNF, BLM, BPHL, CARTPT, CSDA, CYBB, DPYD, EMX2, ESR1, FOS, GCLM, GGH, GLYAT, GNAS, HADHA, IL1B, NQO1, PEMT, RBM3, SEMA3C, TP53, UBE4B, YWHAZ	30
											Cell Morphology	morphology	morphology of cells	4.48e-07	ACVRL1, ADM, ANXA1, ASPN, BLM, CAP1, CAV1, CCNA2, CCND1, CD9, CD46, CD59, CDH1, CDH5, CTNNB1, CTNND2, CXCL10, DPP4, EDNRB, EMILIN1, EPB41, ESR1, EZR, F2R, FASN, FGF2, FN1, FOS, GAL3ST1, GATA3, GJA1, HNF4A, HNRNPAB, IGF1R, IL1A, IL1B, IL6R, IRF6, ITGA3, ITGB3, KLF2, KLF4, KRT8, KRT18, LGALS3, LIPE, LPL, LTBP2, MARCKS (includes EG:4082), MARCKSL1, MET, MITF, MRAS, MYC, NRG1, PAFAH1B1, PECAM1, PHLDA…	82
											Cell Morphology	morphology	morphology of eukaryotic cells	1.8e-05	ACVRL1, ADM, ANXA1, ASPN, BLM, CAV1, CCND1, CD9, CD46, CD59, CDH1, CDH5, CTNNB1, CTNND2, DPP4, EPB41, ESR1, EZR, F2R, FASN, FGF2, FN1, FOS, GAL3ST1, GATA3, GJA1, HNF4A, HNRNPAB, IGF1R, IL1A, IL1B, IL6R, IRF6, ITGA3, ITGB3, KLF2, KLF4, KRT8, KRT18, LGALS3, LIPE, LPL, LTBP2, MARCKS (includes EG:4082), MARCKSL1, MET, MITF, MRAS, MYC, NRG1, PAFAH1B1, PECAM1, PPARG, PRKAR2B, PRKCA, RBBP4, RXRB, SDC2, …	71
											Cell Morphology	morphology	morphology of cell lines	0.000901	ACVRL1, ADM, ANXA1, ASPN, CAV1, CCND1, CD59, CDH1, CTNND2, DPP4, EZR, FASN, FGF2, FN1, FOS, GAL3ST1, HNF4A, HNRNPAB, IGF1R, IL6R, IRF6, KLF2, KRT8, KRT18, MARCKS (includes EG:4082), MET, MYC, NRG1, PECAM1, PRKAR2B, PRKCA, RBBP4, RXRB, SDC2, SERPINB5, SHC1, SOX9, ST5, STARD13, TIMP3, TP53, WNT5A	42
											Cell Morphology	morphology	morphology of connective tissue cells	0.0234	CAV1, F2R, FGF2, ITGB3, LTBP2, MRAS, NRG1, PPARG, TP53, TPM1, VAV3	11
											Cell Morphology	morphology	morphology of tumor cell lines	0.0256	ADM, CCND1, CD59, CDH1, DPP4, EZR, FASN, FOS, GAL3ST1, IGF1R, IL6R, IRF6, NRG1, PECAM1, PRKAR2B, PRKCA, RBBP4, RXRB, SDC2, SERPINB5, SOX9, STARD13, TIMP3, TP53	24
											Cell Morphology	branching	branching of eukaryotic cells	0.000166	BDNF, CDH1, COL18A1, DCX, FGF2, FGF7, ITGA2, LAMA4, MET, PAM, PLG, PRKX, PRLR, RET, TIMP2	15
											Cell Morphology	branching	branching of cells	0.000244	BDNF, CDH1, COL18A1, DCX, FGF2, FGF7, ITGA2, LAMA4, MET, PAM, PLG, PRKX, PRLR, RET, TIMP2	15
											Cell Morphology	branching	branching of cell lines	0.028	CDH1, FGF2, ITGA2, LAMA4, PRKX, RET	6
											Cell Morphology	morphogenesis	morphogenesis of cells	0.00173	A2M, ANGPT1, ANTXR1, ANXA5, ARRB2, BASP1, CAP1, CCL2, CCL24, CCND1, CD9, CD151, CD3E, CD3G, CDC42EP1, CDH1, CDH13, CFL1, COL18A1, CTNNB1, DAB2, DLC1, DOCK2, EDNRA, EDNRB, EPHA2, EZR, F2R, FGF2, FGF7, FN1, GSN, HES1, HSP90AA1, IGF1R, ITGA2, ITGA3, ITGB3, ITGB6, JAG1, KLF5, KRT8, LAMA5, LGALS3, MARCKS (includes EG:4082), MET, MYC, MYH10, NCK2, NCKAP1, NRAS, NRG1, NTRK2, PDGFA, PECAM1, PFN1, RAC2, R…	74
											Cell Morphology	morphogenesis	morphogenesis of cell lines	0.0095	CCND1, CDH1, COL18A1, FGF2, LGALS3, MET, NRAS, TFAP2A, TIMP2	9
											Cell Morphology	shape change	shape change	0.00475	A2M, ANGPT1, ANTXR1, ANXA2, ANXA5, ARF6, ARRB2, ASAH1, BASP1, BDNF, CAP1, CCL2, CCL24, CD9, CD151, CD3E, CD3G, CDC42EP1, CENPA, CFL1, COL18A1, DLC1, DOCK2, EDNRA, EDNRB, EPHA2, EZR, F2R, FGF2, FN1, FOS, GSN, HES1, HMOX1, HSP90AA1, IGF1R, ITGA2, ITGA3, ITGB3, ITGB6, LAMA5, LIMA1, MARCKS (includes EG:4082), MET, MTSS1, MYC, MYH10, NCAM1, NCK2, NTF4, NTRK2, PDGFA, PECAM1, PFN1, PFN2, RALBP1, RRAS, S…	72
											Cell Morphology	outgrowth	outgrowth of plasma membrane projections	0.0101	A2M, ADRB2, BASP1, BDNF, CAT, CD9, CDC2, CXCL9, DCX, EPHA2, FGF2, FGF7, FKBP4, FN1, GJA1, GNAS, ITGA3, ITGB3, MAP1B, MARCKS (includes EG:4082), MET, MPZ, MYH10, NCAM1, NCK2, NRG1, NTRK2, PDIA3, PFN2, PRPH, PTPRM, RBBP4, RBBP7, RET, S100A4, SEMA4D, SHC1, SOCS2, SPOCK2, THBS1, TNC, VAV3, VCAN, YWHAZ	44
											Cell Morphology	outgrowth	outgrowth of neurites	0.0156	A2M, ADRB2, BASP1, BDNF, CAT, CD9, CDC2, CXCL9, DCX, EPHA2, FGF2, FGF7, FKBP4, FN1, GJA1, GNAS, ITGA3, ITGB3, MAP1B, MARCKS (includes EG:4082), MET, MPZ, MYH10, NCAM1, NCK2, NTRK2, PDIA3, PFN2, PRPH, PTPRM, RBBP4, RBBP7, RET, S100A4, SEMA4D, SHC1, SOCS2, SPOCK2, THBS1, TNC, VAV3, VCAN, YWHAZ	43
											Cell Morphology	transformation	transformation of kidney cell lines	0.0222	CCNA2, CCND1, CTNNB1, ESR1, JAG1, MYC, NRAS, TRAF3, WISP1	9
											Cell Morphology	contraction	contraction of cells	0.0261	ADM, ADRB2, ANK2, F2R, FES, FN1, IL1B, ITGA2, LEP, P2RX1, PLN, PRKCA, PTX3, SEMA4D, SFRS1, TNNI1	16
											Cell Morphology	contraction	contraction of eukaryotic cells	0.0285	ADM, ADRB2, ANK2, F2R, FES, FN1, IL1B, ITGA2, LEP, P2RX1, PLN, PRKCA, PTX3, SFRS1, TNNI1	15
											Lipid Metabolism	quantity	quantity of triacylglycerol	1.56e-06	ACACA, ACSL1, ADFP, ADIPOQ, ADIPOR2, APOA5, CAV1, CD36, CYBB, DGAT2, FABP4, FASN, FGF7, FOXA1, GNAS, GPAM, HNF4A, IDH1, IL1B, IRS2, LEP, LIPE, LPIN1, LPL, MYC, NQO1, PEMT, PNPLA2, POR, PPARG, PPP1R3C, PTHLH, RXRG, SCD	34
											Lipid Metabolism	quantity	quantity of acylglycerol	2.64e-06	ACACA, ACSL1, ADFP, ADIPOQ, ADIPOR2, APOA5, CAV1, CD36, CYBB, DGAT2, FABP4, FASN, FES, FGF7, FOXA1, GNAS, GPAM, GRP, HNF4A, IDH1, IL1B, IRS2, LEP, LIPE, LPIN1, LPL, MYC, NQO1, PEMT, PNPLA2, POR, PPAP2B, PPARG, PPP1R3C, PTHLH, RXRG, SCD	37
											Lipid Metabolism	quantity	quantity of lipid	6.08e-05	ABCB4, ACACA, ACSL1, ADFP, ADIPOQ, ADIPOR2, ADRB3, ANXA5, APEX1, APOA5, ARF6, ASAH1, BRMS1, CAV1, CD36, CD38, CPE, CYBB, DGAT2, F2R, FABP4, FASN, FES, FGF7, FOXA1, GAL3ST1, GNAS, GPAM, GRP, HMOX1, HNF4A, HPGD, IDH1, IL13, IL1A, IL1B, IRS2, LASS1, LEP, LHCGR, LIPA, LIPE, LPIN1, LPL, MYC, NQO1, PCK1, PEMT, PIP4K2A, PNPLA2, POR, PPAP2B, PPARG, PPP1R3C, PTGIS, PTGS2, PTHLH, RXRG, SCD, SLC3A2, TEK, XDH	62
											Lipid Metabolism	quantity	quantity of free fatty acid	0.000295	ACSL1, ADIPOQ, ADRB3, CAV1, CD36, DGAT2, FABP4, FGF7, GNAS, IRS2, LEP, LIPA, LIPE, LPL, MYC, PCK1, PPARG, PPP1R3C	18
											Lipid Metabolism	quantity	quantity of fatty acid	0.000505	ACACA, ACSL1, ADIPOQ, ADRB3, APEX1, CAV1, CD36, DGAT2, FABP4, FGF7, GNAS, GPAM, IDH1, IRS2, LEP, LIPA, LIPE, LPIN1, LPL, MYC, PCK1, PPARG, PPP1R3C, SCD, XDH	25
											Lipid Metabolism	metabolism	metabolism of lipid	2.51e-05	ABCB4, ACACA, ACAD8, ACSL1, ACSL3, ACSM1, ACSS1, ACSS2, ADIPOQ, ALDH1A3, ALDH3B2 (includes EG:222), ANG, ANXA1, APOA5, ASAH1, BBS4, CAT, CAV1, CD36, CD74, CIDEA, CROT, CYP1B1, DBI, DGAT2, DLD, FABP4, FABP5, FASN, FGF2, FGF7, GAL3ST1, GLYAT, GM2A, GPAM, HMOX1, HNF4A, HPGD, HSD17B10, LASS1, LEP, LIPA, LIPE, LPIN1, LPL, MGST3, NR2F2, OXCT1, PCCA, PCK1, PDK4, PEMT, PHYH, PNPLA2, PPAP2B, PPARG, PRKAR2…	64
											Lipid Metabolism	metabolism	metabolism of fatty acid	0.000458	ACACA, ACSL1, ACSL3, ACSM1, ACSS1, ACSS2, ADIPOQ, APOA5, CAV1, CD36, CROT, DBI, DLD, FABP4, GLYAT, GPAM, HNF4A, LEP, LIPA, OXCT1, PCCA, PDK4, PPARG, PRKAR2B, SCD, SLC27A2	26
											Lipid Metabolism	metabolic process	metabolic process of lipid	3.47e-05	ABCB4, ACACA, ACAD8, ACSL1, ACSL3, ACSM1, ACSS1, ACSS2, ADIPOQ, ADM, ADRB2, ALDH1A3, ALDH3B2 (includes EG:222), ANG, ANXA1, APOA5, ASAH1, BBS4, CAT, CAV1, CD36, CD74, CIDEA, CROT, CYP1B1, DBI, DGAT2, DLD, FABP4, FABP5, FASN, FGF2, FGF7, GAL3ST1, GLYAT, GM2A, GPAM, HMOX1, HNF4A, HPGD, HSD17B10, IL1B, LASS1, LEP, LIPA, LIPE, LPIN1, LPL, MGST3, NR2F2, OXCT1, PCCA, PCK1, PDK4, PEMT, PHYH, PNPLA2, PPA…	67
											Lipid Metabolism	metabolic process	metabolic process of fatty acid	0.000211	ACACA, ACSL1, ACSL3, ACSM1, ACSS1, ACSS2, ADIPOQ, ADRB2, APOA5, CAV1, CD36, CROT, DBI, DLD, FABP4, GLYAT, GPAM, HNF4A, LEP, LIPA, LIPE, OXCT1, PCCA, PDK4, PPARG, PRKAR2B, SCD, SLC27A2	28
											Lipid Metabolism	modification	modification of fatty acid	0.00204	ACACA, ACADM, ACSL1, ACSL3, ACSS2, ADIPOQ, ADIPOR2, AMACR, CD36, CPT1C, EIF4EBP1, ELOVL6, EPAS1, FABP4, FASN, GPAM, HADHA, LEP, LIPE, LPIN1, LPL, PCK1, PHYH, PPARG, PRDX2, PTGS2, SCD, SLC27A2	28
											Lipid Metabolism	modification	modification of lipid	0.00938	ACACA, ACADM, ACSL1, ACSL3, ACSS2, ADIPOQ, ADIPOR2, AMACR, CARTPT, CAT, CD36, CPT1C, EIF4EBP1, ELOVL6, EPAS1, FABP4, FASN, GPAM, GSTA2, HADHA, HPGD, IL1B, LEP, LIPE, LPIN1, LPL, PCK1, PEMT, PHYH, PIK3CB, PPARG, PRDX2, PTGIS, PTGS2, SCD, SLC27A2, TTPA	37
											Lipid Metabolism	storage	storage of lipid	0.00457	ADFP, ADRB3, CAV1, CIDEA, GM2A, LEP, LIPA, PPARG, SCD	9
											Lipid Metabolism	formation	formation of triacylglycerol	0.00774	GPAM, LEP, PNPLA2, SCD	4
											Lipid Metabolism	synthesis	synthesis of fatty acid	0.00918	ACACA, ACSL1, ACSL3, ACSM1, ACSS1, ACSS2, ADIPOQ, APOA5, ASAH1, DLD, FASN, HNF4A, LEP, PDK4, PTGS2, SCD	16
											Lipid Metabolism	synthesis	synthesis of acylglycerol	0.0095	ADIPOQ, ANG, DGAT2, FASN, GPAM, LIPE, LPL, PPARG, SCD	9
											Lipid Metabolism	synthesis	synthesis of triacylglycerol	0.00975	ADIPOQ, DGAT2, FASN, GPAM, LIPE, LPL, PPARG, SCD	8
											Lipid Metabolism	stimulation	stimulation of prostaglandin	0.0124	ANXA2, IL1A, IL1B, LEP, PLG	5
											Lipid Metabolism	stimulation	stimulation of prostaglandin E2	0.0124	ANXA2, IL1A, IL1B, LEP, PLG	5
											Lipid Metabolism	stimulation	stimulation of eicosanoid	0.0232	ANXA2, IL1A, IL1B, LEP, PLG	5
											Lipid Metabolism	secretion	secretion of lipid	0.0161	ABCB4, ADFP, ANXA1, CD36, FABP4, FGF7, GRP, IL1A, IL1B, LEP, LHCGR, PEMT, PTGS2, RET, SCD	15
											Lipid Metabolism	oxidation	oxidation of lipid	0.031	ACACA, ACADM, ACSL1, ACSL3, ADIPOQ, ADIPOR2, CARTPT, CAT, CD36, CPT1C, EPAS1, GPAM, HADHA, HPGD, LEP, LPIN1, LPL, PPARG, PTGS2, SCD, SLC27A2	21
											Lipid Metabolism	release	release of prostaglandin E2	0.033	ADIPOQ, GRP, IL13, IL1A, IL1B, LEP, NRG1, PTGS2	8
											Lipid Metabolism	uptake	uptake of fatty acid	0.033	ACSL1, ADIPOQ, APOA5, CD36, LPL, PPARG, SLC27A2, THBS1	8
											Molecular Transport	quantity	quantity of triacylglycerol	1.56e-06	ACACA, ACSL1, ADFP, ADIPOQ, ADIPOR2, APOA5, CAV1, CD36, CYBB, DGAT2, FABP4, FASN, FGF7, FOXA1, GNAS, GPAM, HNF4A, IDH1, IL1B, IRS2, LEP, LIPE, LPIN1, LPL, MYC, NQO1, PEMT, PNPLA2, POR, PPARG, PPP1R3C, PTHLH, RXRG, SCD	34
											Molecular Transport	quantity	quantity of acylglycerol	2.64e-06	ACACA, ACSL1, ADFP, ADIPOQ, ADIPOR2, APOA5, CAV1, CD36, CYBB, DGAT2, FABP4, FASN, FES, FGF7, FOXA1, GNAS, GPAM, GRP, HNF4A, IDH1, IL1B, IRS2, LEP, LIPE, LPIN1, LPL, MYC, NQO1, PEMT, PNPLA2, POR, PPAP2B, PPARG, PPP1R3C, PTHLH, RXRG, SCD	37
											Molecular Transport	quantity	quantity of lipid	6.08e-05	ABCB4, ACACA, ACSL1, ADFP, ADIPOQ, ADIPOR2, ADRB3, ANXA5, APEX1, APOA5, ARF6, ASAH1, BRMS1, CAV1, CD36, CD38, CPE, CYBB, DGAT2, F2R, FABP4, FASN, FES, FGF7, FOXA1, GAL3ST1, GNAS, GPAM, GRP, HMOX1, HNF4A, HPGD, IDH1, IL13, IL1A, IL1B, IRS2, LASS1, LEP, LHCGR, LIPA, LIPE, LPIN1, LPL, MYC, NQO1, PCK1, PEMT, PIP4K2A, PNPLA2, POR, PPAP2B, PPARG, PPP1R3C, PTGIS, PTGS2, PTHLH, RXRG, SCD, SLC3A2, TEK, XDH	62
											Molecular Transport	quantity	quantity of free fatty acid	0.000295	ACSL1, ADIPOQ, ADRB3, CAV1, CD36, DGAT2, FABP4, FGF7, GNAS, IRS2, LEP, LIPA, LIPE, LPL, MYC, PCK1, PPARG, PPP1R3C	18
											Molecular Transport	quantity	quantity of fatty acid	0.000505	ACACA, ACSL1, ADIPOQ, ADRB3, APEX1, CAV1, CD36, DGAT2, FABP4, FGF7, GNAS, GPAM, IDH1, IRS2, LEP, LIPA, LIPE, LPIN1, LPL, MYC, PCK1, PPARG, PPP1R3C, SCD, XDH	25
											Molecular Transport	quantity	quantity of calcium	0.00156	A2M, ADM, ADORA1, ADRA1A, AKAP1, BDNF, CALR, CAV1, CCL2, CCL24, CD38, CD59, CD3E, CHRNA7, CXCL9, CXCL10, CXCR4, EDNRA, EDNRB, EIF2S1, ELN, ESR1, F2R, FGF2, FGF7, FN1, FOS, GNA14, GRP, HNF4A, HSPA5, IL1B, ITGA2, ITPR1, LEP, LTA, LTBP1, LYZ, MARCKSL1, MCAM, MYC, NCAM1, PLG, PLN, PRDX2, PTHLH, PTPRC, RGS2, S100A4, S100A9, SERPINE2, SHC1, SPINT2, TP53, TRHR, VAV3, WNT5A, XDH	58
											Molecular Transport	secretion	secretion of lipid	0.0161	ABCB4, ADFP, ANXA1, CD36, FABP4, FGF7, GRP, IL1A, IL1B, LEP, LHCGR, PEMT, PTGS2, RET, SCD	15
											Molecular Transport	release	release of prostaglandin E2	0.033	ADIPOQ, GRP, IL13, IL1A, IL1B, LEP, NRG1, PTGS2	8
											Molecular Transport	uptake	uptake of fatty acid	0.033	ACSL1, ADIPOQ, APOA5, CD36, LPL, PPARG, SLC27A2, THBS1	8
											Small Molecule Biochemistry	quantity	quantity of triacylglycerol	1.56e-06	ACACA, ACSL1, ADFP, ADIPOQ, ADIPOR2, APOA5, CAV1, CD36, CYBB, DGAT2, FABP4, FASN, FGF7, FOXA1, GNAS, GPAM, HNF4A, IDH1, IL1B, IRS2, LEP, LIPE, LPIN1, LPL, MYC, NQO1, PEMT, PNPLA2, POR, PPARG, PPP1R3C, PTHLH, RXRG, SCD	34
											Small Molecule Biochemistry	quantity	quantity of acylglycerol	2.64e-06	ACACA, ACSL1, ADFP, ADIPOQ, ADIPOR2, APOA5, CAV1, CD36, CYBB, DGAT2, FABP4, FASN, FES, FGF7, FOXA1, GNAS, GPAM, GRP, HNF4A, IDH1, IL1B, IRS2, LEP, LIPE, LPIN1, LPL, MYC, NQO1, PEMT, PNPLA2, POR, PPAP2B, PPARG, PPP1R3C, PTHLH, RXRG, SCD	37
											Small Molecule Biochemistry	quantity	quantity of lipid	6.08e-05	ABCB4, ACACA, ACSL1, ADFP, ADIPOQ, ADIPOR2, ADRB3, ANXA5, APEX1, APOA5, ARF6, ASAH1, BRMS1, CAV1, CD36, CD38, CPE, CYBB, DGAT2, F2R, FABP4, FASN, FES, FGF7, FOXA1, GAL3ST1, GNAS, GPAM, GRP, HMOX1, HNF4A, HPGD, IDH1, IL13, IL1A, IL1B, IRS2, LASS1, LEP, LHCGR, LIPA, LIPE, LPIN1, LPL, MYC, NQO1, PCK1, PEMT, PIP4K2A, PNPLA2, POR, PPAP2B, PPARG, PPP1R3C, PTGIS, PTGS2, PTHLH, RXRG, SCD, SLC3A2, TEK, XDH	62
											Small Molecule Biochemistry	quantity	quantity of free fatty acid	0.000295	ACSL1, ADIPOQ, ADRB3, CAV1, CD36, DGAT2, FABP4, FGF7, GNAS, IRS2, LEP, LIPA, LIPE, LPL, MYC, PCK1, PPARG, PPP1R3C	18
											Small Molecule Biochemistry	quantity	quantity of fatty acid	0.000505	ACACA, ACSL1, ADIPOQ, ADRB3, APEX1, CAV1, CD36, DGAT2, FABP4, FGF7, GNAS, GPAM, IDH1, IRS2, LEP, LIPA, LIPE, LPIN1, LPL, MYC, PCK1, PPARG, PPP1R3C, SCD, XDH	25
											Small Molecule Biochemistry	metabolism	metabolism of lipid	2.51e-05	ABCB4, ACACA, ACAD8, ACSL1, ACSL3, ACSM1, ACSS1, ACSS2, ADIPOQ, ALDH1A3, ALDH3B2 (includes EG:222), ANG, ANXA1, APOA5, ASAH1, BBS4, CAT, CAV1, CD36, CD74, CIDEA, CROT, CYP1B1, DBI, DGAT2, DLD, FABP4, FABP5, FASN, FGF2, FGF7, GAL3ST1, GLYAT, GM2A, GPAM, HMOX1, HNF4A, HPGD, HSD17B10, LASS1, LEP, LIPA, LIPE, LPIN1, LPL, MGST3, NR2F2, OXCT1, PCCA, PCK1, PDK4, PEMT, PHYH, PNPLA2, PPAP2B, PPARG, PRKAR2…	64
											Small Molecule Biochemistry	metabolism	metabolism of fatty acid	0.000458	ACACA, ACSL1, ACSL3, ACSM1, ACSS1, ACSS2, ADIPOQ, APOA5, CAV1, CD36, CROT, DBI, DLD, FABP4, GLYAT, GPAM, HNF4A, LEP, LIPA, OXCT1, PCCA, PDK4, PPARG, PRKAR2B, SCD, SLC27A2	26
											Small Molecule Biochemistry	metabolic process	metabolic process of lipid	3.47e-05	ABCB4, ACACA, ACAD8, ACSL1, ACSL3, ACSM1, ACSS1, ACSS2, ADIPOQ, ADM, ADRB2, ALDH1A3, ALDH3B2 (includes EG:222), ANG, ANXA1, APOA5, ASAH1, BBS4, CAT, CAV1, CD36, CD74, CIDEA, CROT, CYP1B1, DBI, DGAT2, DLD, FABP4, FABP5, FASN, FGF2, FGF7, GAL3ST1, GLYAT, GM2A, GPAM, HMOX1, HNF4A, HPGD, HSD17B10, IL1B, LASS1, LEP, LIPA, LIPE, LPIN1, LPL, MGST3, NR2F2, OXCT1, PCCA, PCK1, PDK4, PEMT, PHYH, PNPLA2, PPA…	67
											Small Molecule Biochemistry	metabolic process	metabolic process of fatty acid	0.000211	ACACA, ACSL1, ACSL3, ACSM1, ACSS1, ACSS2, ADIPOQ, ADRB2, APOA5, CAV1, CD36, CROT, DBI, DLD, FABP4, GLYAT, GPAM, HNF4A, LEP, LIPA, LIPE, OXCT1, PCCA, PDK4, PPARG, PRKAR2B, SCD, SLC27A2	28
											Small Molecule Biochemistry	modification	modification of fatty acid	0.00204	ACACA, ACADM, ACSL1, ACSL3, ACSS2, ADIPOQ, ADIPOR2, AMACR, CD36, CPT1C, EIF4EBP1, ELOVL6, EPAS1, FABP4, FASN, GPAM, HADHA, LEP, LIPE, LPIN1, LPL, PCK1, PHYH, PPARG, PRDX2, PTGS2, SCD, SLC27A2	28
											Small Molecule Biochemistry	modification	modification of lipid	0.00938	ACACA, ACADM, ACSL1, ACSL3, ACSS2, ADIPOQ, ADIPOR2, AMACR, CARTPT, CAT, CD36, CPT1C, EIF4EBP1, ELOVL6, EPAS1, FABP4, FASN, GPAM, GSTA2, HADHA, HPGD, IL1B, LEP, LIPE, LPIN1, LPL, PCK1, PEMT, PHYH, PIK3CB, PPARG, PRDX2, PTGIS, PTGS2, SCD, SLC27A2, TTPA	37
											Small Molecule Biochemistry	storage	storage of lipid	0.00457	ADFP, ADRB3, CAV1, CIDEA, GM2A, LEP, LIPA, PPARG, SCD	9
											Small Molecule Biochemistry	production	production of D-glucose	0.00752	ADIPOQ, CD36, GPAM, IRS2, LEP, LIPE, LPL, MYC, PCK1, PPARG, SCD	11
											Small Molecule Biochemistry	production	production of hormone	0.0116	CXCL10, CYP11A1, CYP1B1, DBI, ESR1, FGF2, FGF7, IGFBP4, IL1A, IL1B, LEP, LHCGR, NPR1, PLG, PRLR, TP53, TRERF1	17
											Small Molecule Biochemistry	formation	formation of triacylglycerol	0.00774	GPAM, LEP, PNPLA2, SCD	4
											Small Molecule Biochemistry	synthesis	synthesis of fatty acid	0.00918	ACACA, ACSL1, ACSL3, ACSM1, ACSS1, ACSS2, ADIPOQ, APOA5, ASAH1, DLD, FASN, HNF4A, LEP, PDK4, PTGS2, SCD	16
											Small Molecule Biochemistry	synthesis	synthesis of acylglycerol	0.0095	ADIPOQ, ANG, DGAT2, FASN, GPAM, LIPE, LPL, PPARG, SCD	9
											Small Molecule Biochemistry	synthesis	synthesis of triacylglycerol	0.00975	ADIPOQ, DGAT2, FASN, GPAM, LIPE, LPL, PPARG, SCD	8
											Small Molecule Biochemistry	stimulation	stimulation of prostaglandin	0.0124	ANXA2, IL1A, IL1B, LEP, PLG	5
											Small Molecule Biochemistry	stimulation	stimulation of prostaglandin E2	0.0124	ANXA2, IL1A, IL1B, LEP, PLG	5
											Small Molecule Biochemistry	stimulation	stimulation of eicosanoid	0.0232	ANXA2, IL1A, IL1B, LEP, PLG	5
											Small Molecule Biochemistry	generation	generation of cyclic AMP	0.014	ADM, ADRB2, GNAS, LHCGR, PTGS2, PTHLH, RGS2, SPARC	8
											Small Molecule Biochemistry	secretion	secretion of lipid	0.0161	ABCB4, ADFP, ANXA1, CD36, FABP4, FGF7, GRP, IL1A, IL1B, LEP, LHCGR, PEMT, PTGS2, RET, SCD	15
											Small Molecule Biochemistry	oxidation	oxidation of lipid	0.031	ACACA, ACADM, ACSL1, ACSL3, ADIPOQ, ADIPOR2, CARTPT, CAT, CD36, CPT1C, EPAS1, GPAM, HADHA, HPGD, LEP, LPIN1, LPL, PPARG, PTGS2, SCD, SLC27A2	21
											Small Molecule Biochemistry	release	release of prostaglandin E2	0.033	ADIPOQ, GRP, IL13, IL1A, IL1B, LEP, NRG1, PTGS2	8
											Small Molecule Biochemistry	uptake	uptake of fatty acid	0.033	ACSL1, ADIPOQ, APOA5, CD36, LPL, PPARG, SLC27A2, THBS1	8
											Cellular Development	differentiation	differentiation of cells	6.28e-06	ACACA, ACADM, ADIPOQ, ADRA1A, ADRB2, ADRB3, ANGPT1, ANXA1, ANXA2, ASPN, BDNF, BHLHB2, BOC, BSG, C5ORF13, CALR, CARTPT, CCL2, CCND1, CD9, CD38, CD74, CD200, CD3E, CDH1, CDH5, CDON, CHRNA7, CLU, COL4A1, CTNNB1, CUL4A, CXCR4, DAB2, DAG1, DDR1, DKK1, DOCK2, DPP4, DSP, EDNRB, EGR2, EIF4E, EMX2, EN1, ENPP1, EPAS1, EPHA2, ESR1, ETV6, FES, FGF2, FGF7, FGF8, FHL2, FN1, FOS, FOXA1, FOXL2, GADD45G, GATA2, G…	171
											Cellular Development	differentiation	differentiation of epithelial cells	0.00566	ANXA1, CCND1, CDH1, CHRNA7, COL4A1, CTNNB1, DSP, EDNRB, FGF2, FGF7, FGF8, FN1, FOXA1, HES1, IRF6, JAG1, KAT2B, KLF4, KRT8, MET, MITF, MYC, NME2, NOTCH3, PPARG, PRLR, PTHLH, SIX1, SOX9, TGM3, TXNIP, XDH	32
											Cellular Development	differentiation	differentiation of neurons	0.00604	BDNF, C5ORF13, CALR, CDON, EMX2, EN1, EPHA2, FGF2, GATA2, GSN, HES1, IRX3, JAG1, MAFB, MYC, MYO6, NCAM1, NCKAP1, NOTCH3, NRG1, NTF4, NTRK2, PIGT, RET, S100A4, SFRP2, SHC1, SIX1, SLC1A3, SOCS2, TGM3, TIMP2, TNC	33
											Cellular Development	differentiation	differentiation of cell lines	0.0135	ACACA, ADIPOQ, ADRA1A, ANXA2, ASPN, BDNF, BHLHB2, CALR, CCND1, CD9, CD38, CD3E, CDH1, CDON, CUL4A, CXCR4, DAB2, DDR1, DPP4, ESR1, ETV6, FES, FGF2, FGF8, FHL2, FN1, FOS, GATA2, HDAC1 (includes EG:3065), HES1, HMGA1, HSP90AA1, IGF1R, IGFBP5, IGFBP6, IL1B, IRS2, ITGB3, JAG1, LPIN1, MAPK9, MET, MGP, MRAS, MYB, MYC, NCAM1, NCKAP1, NR1D1, NRG1, NTRK2, PECAM1, PPARG, PRKAR2B, PRKX, PTHLH, RACGAP1, RARRE…	72
											Cellular Development	angiogenesis	angiogenesis of cells	4.38e-05	CD151, COL18A1, COMP, ECT2, FGF2, FN1, HDAC1 (includes EG:3065), ITGA2, LAMA5, MEOX2, MET, NRG1, PLG, SMOC2, THBS1, THBS2, TIMP2	17
											Cellular Development	angiogenesis	angiogenesis of endothelial cells	0.00084	COL18A1, COMP, FGF2, FN1, HDAC1 (includes EG:3065), ITGA2, MEOX2, MET, PLG, TIMP2	10
											Cellular Development	development	development of cells	0.000107	A2M, ADAR, ANGPT1, ANTXR1, ANXA5, ARRB2, ATP1B1, B2M, BASP1, BBS4, BDNF, BIRC5, CAP1, CCL2, CCL24, CCNA1, CCND1, CD9, CD74, CD151, CD3E, CD3G, CDC42EP1, CDH1, CDH13, CFL1, CHD4, COL18A1, COMP, CTNNB1, CXCR4, DAB2, DDR1, DKK1, DLC1, DOCK2, ECT2, EDNRA, EDNRB, EGR2, EIF4E, EN1, ENAH, EPAS1, EPHA2, EPHA3, ETV6, EZR, F2R, FGF2, FGF7, FN1, FOS, FOXL2, FUS, GATA2, GATA3, GHR, GSN, HDAC1 (includes EG:30…	141
											Cellular Development	development	development of endothelial cells	0.00837	COL18A1, COMP, FGF2, FN1, HDAC1 (includes EG:3065), IL13, ITGA2, MEOX2, MET, PLG, SEMA4D, THBS1, TIMP2	13
											Cellular Development	development	development of thymocytes	0.0161	BIRC5, CCND1, CD74, CD3E, CD3G, CTNNB1, CXCR4, DKK1, EGR2, GATA3, IL7, MYB, PTPRC, SATB1, TP53	15
											Cellular Development	development	development of endothelial cell lines	0.0352	CD151, COL18A1, ECT2, FGF2, LGALS3, NRG1, SMOC2, TFAP2A, TIMP2	9
											Cellular Development	developmental process	developmental process of fibroblast cell lines	0.000138	ACACA, ADIPOQ, AKAP12, C1QTNF3, CAV1, CCNA1, CCND1, CDH13, CEACAM1, CTNNB1, DDX3X, ERRFI1, ETV6, F2R, FGF2, FHL2, FOS, GADD45G, HDAC1 (includes EG:3065), HES1, HEY1, HMGA1, HNF4A, HSP90AA1, IGF1R, IL1B, JAG1, KHDRBS1, KIAA0101, LPIN1, MET, MGP, MITF, MYC, NPM1 (includes EG:4869), NR1D1, NRAS, PPARG, PRKAR2B, PRLR, PTHLH, PTMA, RARRES2, RET, RGS2, SHC1, SLC3A2, SOSTDC1, STMN1, TP53, TPM1, UBE2C	52
											Cellular Development	developmental process	developmental process of epithelial cells	0.00112	ABCB4, ANXA1, CCND1, CD3E, CDH1, CHRNA7, COL4A1, CTNNB1, CXCR4, DSP, EDNRB, FGF2, FGF7, FGF8, FHL2, FN1, FOS, FOXA1, FOXL2, GJA1, HES1, IRF6, JAG1, KAT2B, KLF4, KRT8, LAMA5, LTA, MET, MITF, MYC, NME2, NOTCH3, NRG1, PPARG, PRLR, PTHLH, S100A4, SEMA4D, SIX1, SOX9, TGM3, TNFAIP6, TP53, TXNIP, XDH	46
											Cellular Development	developmental process	developmental process of bone marrow cells	0.00264	ADAR, ADIPOQ, BIRC5, CCL2, CCNA1, CCNA2, CCND1, CD38, CTNNB1, CUL4A, CXCL10, CXCR4, EIF4E, ESR1, ETV6, FGF2, GJA1, IGF1R, IL7, IL13, IL1B, IL6R, IRF8, JAG1, LEP, MYB, MYC, NPM1 (includes EG:4869), PPARG, PRKCA, RALBP1, RPS6KA1, SHC1, SNRK, THBS1, THBS2, TP53	37
											Cellular Development	developmental process	developmental process of endothelial cell lines	0.0145	ADIPOQ, CD151, CDH5, COL18A1, CXCR4, ECT2, ESAM, FES, FGF2, FGF8, IL1A, ITGA2, LGALS3, NRG1, PECAM1, PIK3CB, SMOC2, TFAP2A, TIMP2	19
											Cellular Development	developmental process	developmental process of bone cell lines	0.0184	ASPN, BHLHB2, CXCR4, ESR1, FES, FGF2, FN1, GATA2, IGF1R, IL13, IL1B, IRS2, MET, MYB, MYC, PPARG, PTHLH, RALBP1, RGS2, SHC1, SOCS2, SOX9, SPARC, SPP1, TP53	25
											Cellular Development	developmental process	developmental process of nervous tissue cell lines	0.019	CDH5, CDON, COL18A1, FES, FGF2, FGF8, IGF1R, ITGB3, MYC, NRG1, PECAM1	11
											Cellular Development	developmental process	developmental process of thymocytes	0.0262	BIRC5, BSG, CCND1, CD74, CD3E, CD3G, CTNNB1, CXCR4, DKK1, EGR2, GATA3, IL7, MYB, NP, PICALM, PTGS2, PTPRC, SATB1, SHC1, TP53	20
											Cellular Development	developmental process	developmental process of epithelial cell lines	0.0266	BIRC5, CCND1, CDK2AP1, DAB2, DLGAP5, ESR1, ETV6, ITGA2, MYC, NRAS, NRG1, POSTN, PTHLH, PTMA, SPP1, TP53, WNT5A	17
											Cellular Development	developmental process	developmental process of endothelial cells	0.031	ANG, ANGPT1, CDH5, COL18A1, COMP, CXCL10, ESAM, FGF2, FN1, HDAC1 (includes EG:3065), IL13, ITGA2, MEOX2, MET, MGP, PLG, PRKCA, SEMA4D, THBS1, TIMP2, TP53	21
											Cellular Development	developmental process	developmental process of neurons	0.0317	BDNF, C5ORF13, CALR, CDON, CXCR4, EGR2, EMX2, EN1, ENAH, EPHA2, FGF2, GATA2, GSN, HES1, HEY1, IRX3, JAG1, MAFB, MYC, MYO6, NCAM1, NCKAP1, NOTCH3, NRG1, NTF4, NTRK2, PIGT, RET, S100A4, SFRP2, SHC1, SIX1, SLC1A3, SOCS2, TGM3, THBS1, THBS2, TIMP2, TNC	39
											Cellular Development	morphogenesis	morphogenesis of cells	0.00173	A2M, ANGPT1, ANTXR1, ANXA5, ARRB2, BASP1, CAP1, CCL2, CCL24, CCND1, CD9, CD151, CD3E, CD3G, CDC42EP1, CDH1, CDH13, CFL1, COL18A1, CTNNB1, DAB2, DLC1, DOCK2, EDNRA, EDNRB, EPHA2, EZR, F2R, FGF2, FGF7, FN1, GSN, HES1, HSP90AA1, IGF1R, ITGA2, ITGA3, ITGB3, ITGB6, JAG1, KLF5, KRT8, LAMA5, LGALS3, MARCKS (includes EG:4082), MET, MYC, MYH10, NCK2, NCKAP1, NRAS, NRG1, NTRK2, PDGFA, PECAM1, PFN1, RAC2, R…	74
											Cellular Development	growth	growth of fibroblast cell lines	0.00627	ADIPOQ, AKAP12, C1QTNF3, CAV1, CCNA1, CCND1, CDH13, CEACAM1, CTNNB1, DDX3X, ERRFI1, ETV6, F2R, FGF2, FOS, GADD45G, HMGA1, IGF1R, IL1B, JAG1, KHDRBS1, KIAA0101, MET, MITF, MYC, NPM1 (includes EG:4869), NRAS, PRKAR2B, PRLR, PTMA, RET, SLC3A2, STMN1, TP53, TPM1, UBE2C	36
											Cellular Development	growth	growth of muscle cells	0.0256	AKR1B1, CTNNB1, FGF2, FOS, HMOX1, IGFBP5, KLF4, NRG1, PRKCA, RALBP1, SPP1, THBS1, TP53	13
											Cellular Development	growth	growth of smooth muscle cells	0.0352	AKR1B1, FGF2, FOS, HMOX1, IGFBP5, KLF4, RALBP1, SPP1, THBS1, TP53	10
											Organ Development	development	development of organ	2.48e-05	ACADM, ADM, ADRA1A, ADRA2B, ALDH1A3, APLP2, ARF6, ASAH1, BBS4, BDNF, CCND1, CFL1, CLDN1, CRYAB, CSDA, CTBP2, CTNNB1, CXCR4, CYP11A1, DCX, DKK1, DLC1, EDA, EDNRA, EDNRB, EGR2, EMX2, EN1, EPAS1, FGF2, FGF7, FGF8, FOXA1, FOXL2, FOXP4, FZD4, GATA2, GJA1, GLI3, GPR56, HDGF, HES1, HOXB3, IGF1R, IRF6, IRS2, ITGA3, ITGB3, JAG1, JARID2, KCNJ8, LAMA5, LHCGR, MAB21L2, MAP1B, MAPK9, MARCKS (includes EG:4082)…	102
											Organ Development	development	development of epidermis	0.00651	CRABP2, DSP, FABP5, FGF7, KRT1, KRT5, KRT13, KRT15, KRT17, LAMB3, LAMC2, NME2, NTF4, PTHLH, S100A7	15
											Organ Development	development	development of heart	0.028	ACADM, ADM, ADRA1A, CCND1, CTBP2, CTNNB1, CXCR4, DLC1, EDNRA, FGF8, FOXP4, GJA1, GLI3, JAG1, KCNJ8, MKL2, MYH10, NR2F2, NRG1, OVOL2, PDLIM3, PKP2, POR, SEMA3C, SHC1, SHOX2, SLC22A5, SOX9, SPTBN1, TBX3, TEAD1, TP53BP2, VCAN, ZFPM2	34
											Organ Development	development	development of brain	0.028	APLP2, BBS4, CTNNB1, CXCR4, DCX, DKK1, DLC1, EGR2, EMX2, EN1, FGF8, GLI3, GPR56, IGF1R, IRS2, ITGA3, MAP1B, MAPK9, MARCKS (includes EG:4082), MARCKSL1, MET, MYH10, NNAT, NOTCH3, NR2F2, PAFAH1B1, POR, SLC1A3, SPTBN1	29
											Organ Development	organogenesis	organogenesis	0.00331	ABLIM1, ACADM, ADM, ADRA1A, ALDH1A3, CAV1, CCL2, CCND1, COL18A1, COL9A1, COMP, CRYAB, CSDA, CTBP2, CTNNB1, CXCR4, DLC1, DPT, EDA, EDNRA, ELN, ESR1, ETV5, FGF2, FGF8, FOXL2, FOXP4, GJA1, GLI3, HES1, HEY1, HOXB3, HOXD9 (includes EG:3235), IGF1R, IGFBP5, IL7, IRS2, ITGA2, JAG1, KCNJ8, LAMA5, LHCGR, LTA, MAB21L2, MITF, MKL2, MYH10, NR2F2, NRG1, OVOL2, PDGFA, PDLIM3, PKP2, POR, PRKAR2B, PRLR, PTGS2, P…	75
											Connective Tissue Development and Function	proliferation	proliferation of fibroblast cell lines	0.000183	A2M, ADRA1A, ARID5B, C5ORF13, CAT, CAV1, CCNA1, CCND1, CD9, CTNNB1, CXCL10, CXCR7, EGR2, ETV6, FGF2, FN1, GRP, HDGF, HOXB3, KLF2, KLF5, LDHA, LEP, LTBP1, MDK, MET, MYC, NPM1 (includes EG:4869), NRAS, PARP1, PDGFA, PPARG, PTHLH, PTMA, RET, SIX1, SOX6, TGIF1, TP53, TSC1, TXNIP	41
											Connective Tissue Development and Function	remodeling	remodeling of bone	0.00355	ADRB2, CARTPT, CD38, CTNNB1, ENPP1, GSN, IL7, IL1A, IL1B, IL6R, LEP, LGMN, MITF, PTGS2, PTHLH, RAC2, SPARC, SPP1, XDH	19
											Connective Tissue Development and Function	growth	growth of fibroblast cell lines	0.00627	ADIPOQ, AKAP12, C1QTNF3, CAV1, CCNA1, CCND1, CDH13, CEACAM1, CTNNB1, DDX3X, ERRFI1, ETV6, F2R, FGF2, FOS, GADD45G, HMGA1, IGF1R, IL1B, JAG1, KHDRBS1, KIAA0101, MET, MITF, MYC, NPM1 (includes EG:4869), NRAS, PRKAR2B, PRLR, PTMA, RET, SLC3A2, STMN1, TP53, TPM1, UBE2C	36
											Connective Tissue Development and Function	resorption	resorption of bone	0.0197	ADRB2, CARTPT, CD38, CTNNB1, GSN, IL7, IL1A, IL1B, IL6R, LEP, LGMN, PTGS2, PTHLH, RAC2, SPP1, XDH	16
											Connective Tissue Development and Function	cell movement	cell movement of fibroblasts	0.0202	ANGPT1, CCND1, CTNNB1, ENAH, EZR, FGF2, FOS, GRB7, GSN, IL1B, ITGB3, NCK2, NOV, TP53	14
											Connective Tissue Development and Function	thickness	thickness of connective tissue	0.028	ELN, FGF2, FOS, GSN, IGFBP5, PCOLCE, THBS2	7
											Cellular Assembly and Organization	formation	formation of filaments	0.000207	A2M, AKAP1, ARF6, BIRC5, CAV1, CFL1, COL18A1, DAB2, DCX, DLC1, DLGAP5, EDNRA, ELN, F2R, FBXO5, FGF2, FGF7, FHL1, FN1, GNG2, GRP, GSN, HSPA5, IL1A, IL1B, ITGA3, ITGB3, JAG1, KLF2, KRT18, MAP1B, MTSS1, NCK2, NEFM, PAFAH1B1, PFN1, PFN2, POSTN, RANBP9, RBBP4, RHOC, SEMA4D, SPARC, STARD13, STMN1, TNC, TNS1, TPM1, TRIP10, TRPC4, TSC1	51
											Cellular Assembly and Organization	formation	formation of plasma membrane projections	0.00157	AKAP12, ARF6, ARHGAP24, BDNF, CDC42EP1, CDH1, CTNNB1, CTNND2, CXCR4, DAG1, DPYSL5, ENAH, EZR, FGF2, FGF7, FN1, GRP, HSP90AA1, IL1B, ITGA3, ITGB3, LAMA5, MAP1B, MARCKS (includes EG:4082), MRAS, MTSS1, NFIA, NRG1, NTRK2, P2RX1, PFN1, PFN2, PVRL1, RAC2, RET, SDC2, SEMA4D, THBS1, TIAM2, TNC, TP53, TPM1, VAV3	43
											Cellular Assembly and Organization	formation	formation of actin filaments	0.00313	AKAP1, ARF6, CAV1, CFL1, COL18A1, DAB2, EDNRA, ELN, F2R, FGF2, FGF7, FN1, GNG2, GRP, GSN, IL1A, IL1B, ITGA3, ITGB3, JAG1, KLF2, MTSS1, NCK2, PFN1, PFN2, RBBP4, RHOC, SEMA4D, SPARC, STARD13, TNC, TNS1, TPM1, TRIP10, TRPC4, TSC1	36
											Cellular Assembly and Organization	formation	formation of filopodia	0.00898	AKAP12, ARHGAP24, CDH1, DAG1, DPYSL5, ENAH, EZR, FGF7, FN1, IL1B, ITGA3, LAMA5, MAP1B, MARCKS (includes EG:4082), MTSS1, NTRK2, PVRL1, RET, SDC2, TNC, TP53, VAV3	22
											Cellular Assembly and Organization	formation	formation of actin stress fibers	0.0256	AKAP1, CAV1, COL18A1, DAB2, EDNRA, ELN, F2R, FGF2, FGF7, FN1, GNG2, GRP, IL1A, ITGA3, ITGB3, JAG1, KLF2, PFN1, RBBP4, RHOC, SEMA4D, SPARC, STARD13, TNC, TNS1, TRIP10, TRPC4, TSC1	28
											Cellular Assembly and Organization	formation	formation of cellular protrusions	0.0359	ARF6, ARHGAP24, BDNF, CDH1, CTNND2, DAG1, EZR, FN1, GRP, HSP90AA1, ITGA3, MRAS, NRG1, NTRK2, PFN1, PVRL1, RET, TIAM2, TPM1, VAV3	20
											Cellular Assembly and Organization	quantity	quantity of filaments	0.00978	CFL1, COL18A1, DSP, EPB41, FMOD, FN1, KRT18, LIMA1, LTBP2, MAP1B, MARCKS (includes EG:4082), MET, MYC, NEFM, PAFAH1B1, PPARG, RBBP4, SPP1, TP53, TPM1	20
											Cellular Assembly and Organization	outgrowth	outgrowth of plasma membrane projections	0.0101	A2M, ADRB2, BASP1, BDNF, CAT, CD9, CDC2, CXCL9, DCX, EPHA2, FGF2, FGF7, FKBP4, FN1, GJA1, GNAS, ITGA3, ITGB3, MAP1B, MARCKS (includes EG:4082), MET, MPZ, MYH10, NCAM1, NCK2, NRG1, NTRK2, PDIA3, PFN2, PRPH, PTPRM, RBBP4, RBBP7, RET, S100A4, SEMA4D, SHC1, SOCS2, SPOCK2, THBS1, TNC, VAV3, VCAN, YWHAZ	44
											Cellular Assembly and Organization	outgrowth	outgrowth of neurites	0.0156	A2M, ADRB2, BASP1, BDNF, CAT, CD9, CDC2, CXCL9, DCX, EPHA2, FGF2, FGF7, FKBP4, FN1, GJA1, GNAS, ITGA3, ITGB3, MAP1B, MARCKS (includes EG:4082), MET, MPZ, MYH10, NCAM1, NCK2, NTRK2, PDIA3, PFN2, PRPH, PTPRM, RBBP4, RBBP7, RET, S100A4, SEMA4D, SHC1, SOCS2, SPOCK2, THBS1, TNC, VAV3, VCAN, YWHAZ	43
											Cellular Assembly and Organization	growth	growth of plasma membrane projections	0.0124	A2M, ADRB2, BASP1, BDNF, CAT, CD9, CDC2, CTNND2, CXCL9, DCX, DPYSL5, EIF4EBP1, EPHA2, FGF2, FGF7, FKBP4, FN1, GJA1, GNAS, ITGA3, ITGB3, MAOA, MAP1B, MARCKS (includes EG:4082), MET, MPZ, MYH10, NCAM1, NCK2, NRG1, NTRK2, PDIA3, PFN2, PRPH, PTPRM, RBBP4, RBBP7, RET, S100A4, SEMA4D, SHC1, SOCS2, SPOCK2, THBS1, TNC, VAV3, VCAN, YWHAZ	48
											Cellular Assembly and Organization	growth	growth of neurites	0.0135	A2M, ADRB2, BASP1, BDNF, CAT, CD9, CDC2, CTNND2, CXCL9, DCX, EIF4EBP1, EPHA2, FGF2, FGF7, FKBP4, FN1, GJA1, GNAS, ITGA3, ITGB3, MAOA, MAP1B, MARCKS (includes EG:4082), MET, MPZ, MYH10, NCAM1, NCK2, NRG1, NTRK2, PDIA3, PFN2, PRPH, PTPRM, RBBP4, RBBP7, RET, S100A4, SEMA4D, SHC1, SOCS2, SPOCK2, THBS1, TNC, VAV3, VCAN, YWHAZ	47
											Cellular Assembly and Organization	development	development of synapse	0.0184	AGRN, CTNNB1, RGS2, THBS1, THBS2, TSC1	6
											Cellular Assembly and Organization	assembly	assembly of filaments	0.0225	ARF6, CAV1, CFL1, DCX, DLGAP5, ELN, FBXO5, FGF2, FHL1, FN1, GSN, IL1B, ITGB3, MAP1B, MTSS1, NCK2, NEFM, PAFAH1B1, PFN2, STMN1, TNC, TNS1	22
											Cellular Assembly and Organization	polymerization	polymerization of filaments	0.0256	ARF6, CAV1, CFL1, DCX, DLGAP5, ELN, FBXO5, GSN, MAP1B, MTSS1, NCK2, PFN2, STMN1	13
											Cellular Assembly and Organization	organization	organization of actin cytoskeleton	0.0293	CFL1, CLU, CXCL9, DLC1, FN1, ITGB3, LPIN1, NCK2, PAM, PDGFA, S100A9, SHC1, SLC3A2, TP53, TSC1, VWF	16
											Cellular Assembly and Organization	organization	organization of cytoskeleton	0.0319	CFL1, CLU, CXCL9, DLC1, EPHA2, EZR, FHL2, FN1, ITGB3, LCP1, LPIN1, MARCKS (includes EG:4082), NCK2, PAM, PDGFA, S100A9, SDC2, SHC1, SLC3A2, SPP1, TP53, TSC1, VWF	23
											Embryonic Development	developmental process	developmental process of embryonic tissue	0.000593	ALDH1A3, ANGPT1, BDNF, CTNNB1, CXCR4, DAB2, ECSIT, EDA, EDNRA, EGR2, EN1, ENAH, FGF8, FN1, FOXP4, GATA3, GJA1, GJA5, GLI3, HDAC1 (includes EG:3065), IKZF3, ITGA3, LAMA5, MEOX2, MEST, NCKAP1, NPNT, NRG1, PFN1, POR, PPP2CA, PRKACB, PTHLH, RBP4, RET, SBDS, SEMA3C, SERPINB5, SFRP1, SFRP2, SIX1, SOX6, SOX9, SOX5 (includes EG:6660), TBX3, TFAP2A, TIMP2, TP53, TSC1, ZBTB17	50
											Embryonic Development	developmental process	developmental process of embryo	0.00448	ACVRL1, APLP2, BDNF, BIRC5, CDON, CRABP2, CSDA, CTNNB1, DAB2, DKK1, EDNRA, EN1, FBN2 (includes EG:2201), FGF8, FOS, GJA1, GJA5, GLI3, GNAS, HOXD9 (includes EG:3235), LEP, MAB21L2, MEOX2, MKL2, MYB, MYH10, NASP, NCKAP1, NMT1, OVOL2, PDGFA, PPP2CA, PPP2R5A, PRLR, RACGAP1, SFRP1, SFRP2, SFRS1, SHOX2, TBX3, TGIF1, TP53, TP53BP2, TPM1, TSC1, WNT5A, ZFPM2	47
											Embryonic Development	patterning	patterning of tissue	0.000871	ADRB2, CARTPT, CD38, CTNNB1, ECSIT, ENPP1, GSN, HMOX1, IL7, IL13, IL1A, IL1B, IL6R, LEP, LGMN, MEOX2, MITF, PTGS2, PTHLH, RAC2, SFRP1, SFRP2, SPARC, SPP1, XDH	25
											Embryonic Development	patterning	patterning of bone	0.00503	ADRB2, CARTPT, CD38, CTNNB1, ENPP1, GSN, IL7, IL1A, IL1B, IL6R, LEP, LGMN, MITF, PTGS2, PTHLH, RAC2, SPARC, SPP1, XDH	19
											Embryonic Development	patterning	patterning of connective tissue	0.00503	ADRB2, CARTPT, CD38, CTNNB1, ENPP1, GSN, IL7, IL1A, IL1B, IL6R, LEP, LGMN, MITF, PTGS2, PTHLH, RAC2, SPARC, SPP1, XDH	19
											Embryonic Development	development	development of embryonic tissue	0.00257	ANGPT1, BDNF, CTNNB1, CXCR4, DAB2, EDA, EDNRA, EGR2, EN1, ENAH, FGF8, FN1, FOXP4, GATA3, GJA1, GJA5, GLI3, HDAC1 (includes EG:3065), IKZF3, ITGA3, LAMA5, MEST, NCKAP1, NPNT, PFN1, POR, PPP2CA, PRKACB, PTHLH, RBP4, RET, SBDS, SEMA3C, SERPINB5, SIX1, SOX6, SOX9, SOX5 (includes EG:6660), TBX3, TFAP2A, TP53, TSC1, ZBTB17	43
											Embryonic Development	development	development of embryo	0.00346	ACVRL1, APLP2, BDNF, BIRC5, CDON, CRABP2, CSDA, CTNNB1, DAB2, DKK1, EDNRA, EN1, FBN2 (includes EG:2201), FGF8, FOS, GJA1, GJA5, GLI3, GNAS, HOXD9 (includes EG:3235), LEP, MAB21L2, MEOX2, MKL2, MYB, MYH10, NASP, NCKAP1, NMT1, OVOL2, PDGFA, PPP2CA, PPP2R5A, PRLR, RACGAP1, SFRP1, SFRP2, SFRS1, SHOX2, TBX3, TGIF1, TP53, TP53BP2, TPM1, TSC1, WNT5A, ZFPM2	47
											Embryonic Development	closure	closure of embryonic tissue	0.0034	BBS4, CELSR1, CFL1, DLC1, ENAH, IRX3, ITGA3, MAPK9, MARCKSL1, NCKAP1, PFN1, PTGS2, SHROOM3, TGIF1, TP53, TSC1	16
											Embryonic Development	closure	closure of neural tube	0.00423	BBS4, CELSR1, CFL1, DLC1, ENAH, IRX3, ITGA3, MARCKSL1, NCKAP1, PFN1, SHROOM3, TGIF1, TP53, TSC1	14
											Embryonic Development	remodeling	remodeling of bone	0.00355	ADRB2, CARTPT, CD38, CTNNB1, ENPP1, GSN, IL7, IL1A, IL1B, IL6R, LEP, LGMN, MITF, PTGS2, PTHLH, RAC2, SPARC, SPP1, XDH	19
											Embryonic Development	remodeling	remodeling of connective tissue	0.00355	ADRB2, CARTPT, CD38, CTNNB1, ENPP1, GSN, IL7, IL1A, IL1B, IL6R, LEP, LGMN, MITF, PTGS2, PTHLH, RAC2, SPARC, SPP1, XDH	19
											Embryonic Development	remodeling	remodeling of tissue	0.00567	ADRB2, CARTPT, CD38, CTNNB1, ENPP1, GSN, HMOX1, IL7, IL13, IL1A, IL1B, IL6R, LEP, LGMN, MITF, PTGS2, PTHLH, RAC2, SPARC, SPP1, XDH	21
											Embryonic Development	migration	migration of embryonic cells	0.0171	CCL14, CFL1, EDNRB, FGF8, FN1, IGFBP5, ITGB3, LAMA5, NCKAP1, NRG1, OVOL2, RET, SEMA3C, SLC3A2, TIMP2, VCAN	16
											Embryonic Development	migration	migration of neural crest cells	0.0233	CFL1, EDNRB, FN1, ITGB3, LAMA5, NRG1, OVOL2, RET, SEMA3C, VCAN	10
											Embryonic Development	movement	movement of embryonic cells	0.0171	CCL14, CFL1, EDNRB, FGF8, FN1, IGFBP5, ITGB3, LAMA5, NCKAP1, NRG1, OVOL2, RET, SEMA3C, SLC3A2, TIMP2, VCAN	16
											Embryonic Development	movement	movement of neural crest cells	0.0233	CFL1, EDNRB, FN1, ITGB3, LAMA5, NRG1, OVOL2, RET, SEMA3C, VCAN	10
											Hematological System Development and Function	proliferation	proliferation of mononuclear leukocytes	0.000621	A2M, ADRB2, BIRC5, BLM, BSG, CAV1, CD36, CD38, CD46, CD59, CD74, CD244, CD3E, CD3G, CEACAM1, CR2, CXCR4, DOCK2, DPP4, FGL2, FN1, FTL, FUS, GSTP1, HMGA1, HMOX1, HNRNPA2B1, HPRT1, HSPA5, IKZF3, IL7, IL13, IL1A, IL1B, IRS2, ITGB3, JAG1, KLF2, KLF4, KLF9, LEP, LPIN1, LTA, LTBP1, LY75, MAPK9, MYB, MYC, NCK2, NOTCH3, NP, PECAM1, PPARG, PRDX2, PTGS2, PTPRC, RAC2, RGS2, SATB1, SEMA4D, SERPINA1, SHC1, SLP…	70
											Hematological System Development and Function	proliferation	proliferation of leukocytes	0.00084	A2M, ADIPOQ, ADRB2, BIRC5, BLM, BSG, CAV1, CD36, CD38, CD46, CD59, CD74, CD244, CD3E, CD3G, CEACAM1, CR2, CXCR4, DOCK2, DPP4, FGL2, FN1, FTL, FUS, GSTP1, HMGA1, HMOX1, HNRNPA2B1, HPRT1, HSPA5, IKZF3, IL7, IL13, IL1A, IL1B, IRF8, IRS2, ITGB3, JAG1, KLF2, KLF4, KLF9, LEP, LPIN1, LTA, LTBP1, LY75, MAPK9, MYB, MYC, NCK2, NOTCH3, NP, PECAM1, PPARG, PRDX2, PTGS2, PTPRC, RAC2, RGS2, SATB1, SEMA4D, SERPI…	72
											Hematological System Development and Function	proliferation	proliferation of lymphocytes	0.000905	A2M, ADRB2, BIRC5, BLM, BSG, CAV1, CD36, CD38, CD46, CD59, CD74, CD244, CD3E, CD3G, CEACAM1, CR2, CXCR4, DOCK2, DPP4, FGL2, FN1, FTL, FUS, HMGA1, HMOX1, HNRNPA2B1, HPRT1, HSPA5, IKZF3, IL7, IL13, IL1A, IL1B, IRS2, ITGB3, JAG1, KLF2, KLF4, KLF9, LEP, LPIN1, LTA, LTBP1, LY75, MAPK9, MYB, MYC, NCK2, NOTCH3, NP, PECAM1, PPARG, PRDX2, PTGS2, PTPRC, RAC2, RGS2, SATB1, SEMA4D, SERPINA1, SHC1, SLPI, SPP1…	69
											Hematological System Development and Function	proliferation	proliferation of T lymphocytes	0.00804	A2M, ADRB2, BIRC5, BLM, BSG, CAV1, CD36, CD38, CD46, CD59, CD74, CD244, CD3E, CD3G, CEACAM1, CXCR4, DOCK2, DPP4, FGL2, FN1, FTL, HMOX1, HNRNPA2B1, HSPA5, IL7, IL13, IL1A, IL1B, IRS2, ITGB3, JAG1, KLF2, LEP, LTBP1, MAPK9, MYB, MYC, NCK2, NOTCH3, NP, PECAM1, PPARG, PRDX2, PTGS2, PTPRC, RAC2, RGS2, SATB1, SHC1, SPP1, STK17B, THBS1, TNFRSF21, TP53	54
											Hematological System Development and Function	proliferation	proliferation of leukocyte cell lines	0.0256	C19ORF10, CCNA2, CD3E, ETV6, F2R, FES, FGF2, FGF7, FN1, GHR, IGF1R, IL7, IL13, IL6R, IRS2, ITGB3, LEP, MYB, MYC, NRG1, PRLR, PTHLH, PTPRC, SDC2, SHC1, SOCS2, SPP1, YPEL3	28
											Hematological System Development and Function	activation	activation of blood cells	0.00156	ADIPOQ, AGRN, ANXA1, ANXA2, B2M, C1QA, CCL2, CD38, CD59, CD93, CD163, CD200, CD244, CD3E, CEACAM1, CHRNA7, CR2, CXCL6, CXCL9, DOCK2, DPP4, EGR2, F2R, FN1, GATA3, GJA4, HLA-A, HNF4A, HPRT1, IL7, IL13, IL1A, IL1B, ITGA2, ITGA3, ITGB3, ITGB6, KLF2, LEP, LTF, MPZ, P2RX1, PECAM1, PIK3CB, PLG, PTGS2, PTPRC, RARRES2, S100A10, SATB1, SEMA4D, SPP1, THBS1, TLR7, TNC, TP53, TRAF3, TXNIP, VAV3, VWF	60
											Hematological System Development and Function	adhesion	adhesion of red blood cells	0.00449	ADRB2, ANXA5, BCAM, C4BPA, CD36, CD59, CR2, ITGB3, LAMA5, SERPING1	10
											Hematological System Development and Function	hematological process	hematological process	0.00925	ADAR, ADIPOQ, ANGPT1, ANXA2, ANXA5, B2M, BIRC5, BSG, CAV1, CCNA1, CCND1, CD9, CD36, CD59, CD74, CD3E, CD3G, CHD4, CLU, CTNNB1, CUL4A, CXCR4, DKK1, DOCK2, EGR2, EIF4E, EPAS1, EPHA2, EPHA3, ETV6, F8, F13A1, F2R, FGF7, FOS, FUS, GADD45G, GATA2, GATA3, HNF4A, HSP90AA1, IGF1R, IL7, IL13, IL1A, IL1B, IL6R, IRF8, ITGA2, ITGB3, JAG1, KLF11, LEP, LTBP1, MAFB, MAPK9, MBD2, MYB, MYC, NOTCH3, NP, P2RX1, PABP…	84
											Hematological System Development and Function	chemotaxis	chemotaxis of phagocytes	0.0156	ANXA1, CCL2, CCL14, CCL24, CCND1, CD151, CXCL6, CXCL10, CXCL14, CXCR4, ELN, IL13, IL1B, ITGA3, MAPK9, PIGR, PLG, PON2, PRKCA, RAC2, RARRES2, S100A9, SERPINA1, TSC1	24
											Hematological System Development and Function	homing	homing of phagocytes	0.0156	ANXA1, CCL2, CCL14, CCL24, CCND1, CD151, CXCL6, CXCL10, CXCL14, CXCR4, ELN, IL13, IL1B, ITGA3, MAPK9, PIGR, PLG, PON2, PRKCA, RAC2, RARRES2, S100A9, SERPINA1, TSC1	24
											Hematological System Development and Function	development	development of thymocytes	0.0161	BIRC5, CCND1, CD74, CD3E, CD3G, CTNNB1, CXCR4, DKK1, EGR2, GATA3, IL7, MYB, PTPRC, SATB1, TP53	15
											Hematological System Development and Function	cell movement	cell movement of phagocytes	0.0175	ADIPOQ, ANXA1, CCL2, CCL14, CCL24, CCND1, CD36, CD151, COL4A1, CXCL6, CXCL10, CXCL14, CXCR4, ELN, FABP4, GAL3ST1, GSN, IL13, IL1B, IL6R, ITGA3, ITGB3, MAP3K5 (includes EG:4217), MAPK9, MDK, PARG, PECAM1, PIGR, PLG, PON2, PRKCA, PTGS2, RAC2, RARRES2, S100A9, SERPINA1, SLPI, SPP1, TNFRSF21, TSC1	40
											Hematological System Development and Function	cell movement	cell movement of neutrophils	0.0213	ANXA1, CCL2, CCL24, CD36, CD151, CXCL6, CXCL10, CXCL14, FABP4, GSN, IL1B, IL6R, ITGA3, ITGB3, MAPK9, MDK, PARG, PECAM1, PIGR, PLG, PRKCA, PTGS2, RAC2, S100A9, SERPINA1, SLPI, SPP1, TSC1	28
											Hematological System Development and Function	cell movement	cell movement of myeloid cells	0.0264	ANXA1, CCL2, CCL24, CD36, CD151, CXCL6, CXCL9, CXCL10, CXCL14, F2R, FABP4, GSN, IL13, IL1B, IL6R, ITGA3, ITGB3, LGALS3, LGALS9, MAPK9, MDK, NPM1 (includes EG:4869), PARG, PECAM1, PIGR, PLG, PPARG, PRKCA, PTGS2, RAC2, S100A9, SERPINA1, SLPI, SPP1, TSC1	35
											Hematological System Development and Function	cell movement	cell movement of granulocytes	0.0296	ANXA1, CCL2, CCL24, CD36, CD151, CXCL6, CXCL9, CXCL10, CXCL14, F2R, FABP4, GSN, IL13, IL1B, IL6R, ITGA3, ITGB3, LGALS3, LGALS9, MAPK9, MDK, PARG, PECAM1, PIGR, PLG, PPARG, PRKCA, PTGS2, RAC2, S100A9, SERPINA1, SLPI, SPP1, TSC1	34
											Hematological System Development and Function	coagulation	coagulation of bodily fluid	0.0208	ANXA5, CAV1, CD36, CD59, F8, F13A1, F2R, HNF4A, ITGA2, ITGB3, P2RX1, PABPC4, PECAM1, PIK3CB, PLG, TFPI, THBS1, VWF	18
											Hematological System Development and Function	coagulation	coagulation	0.0267	ANXA5, CAV1, CD36, CD59, F8, F13A1, F2R, HNF4A, ITGA2, ITGB3, P2RX1, PABPC4, PECAM1, PIK3CB, PLG, TFPI, THBS1, VWF	18
											Immune Response	proliferation	proliferation of mononuclear leukocytes	0.000621	A2M, ADRB2, BIRC5, BLM, BSG, CAV1, CD36, CD38, CD46, CD59, CD74, CD244, CD3E, CD3G, CEACAM1, CR2, CXCR4, DOCK2, DPP4, FGL2, FN1, FTL, FUS, GSTP1, HMGA1, HMOX1, HNRNPA2B1, HPRT1, HSPA5, IKZF3, IL7, IL13, IL1A, IL1B, IRS2, ITGB3, JAG1, KLF2, KLF4, KLF9, LEP, LPIN1, LTA, LTBP1, LY75, MAPK9, MYB, MYC, NCK2, NOTCH3, NP, PECAM1, PPARG, PRDX2, PTGS2, PTPRC, RAC2, RGS2, SATB1, SEMA4D, SERPINA1, SHC1, SLP…	70
											Immune Response	proliferation	proliferation of leukocytes	0.00084	A2M, ADIPOQ, ADRB2, BIRC5, BLM, BSG, CAV1, CD36, CD38, CD46, CD59, CD74, CD244, CD3E, CD3G, CEACAM1, CR2, CXCR4, DOCK2, DPP4, FGL2, FN1, FTL, FUS, GSTP1, HMGA1, HMOX1, HNRNPA2B1, HPRT1, HSPA5, IKZF3, IL7, IL13, IL1A, IL1B, IRF8, IRS2, ITGB3, JAG1, KLF2, KLF4, KLF9, LEP, LPIN1, LTA, LTBP1, LY75, MAPK9, MYB, MYC, NCK2, NOTCH3, NP, PECAM1, PPARG, PRDX2, PTGS2, PTPRC, RAC2, RGS2, SATB1, SEMA4D, SERPI…	72
											Immune Response	proliferation	proliferation of lymphocytes	0.000905	A2M, ADRB2, BIRC5, BLM, BSG, CAV1, CD36, CD38, CD46, CD59, CD74, CD244, CD3E, CD3G, CEACAM1, CR2, CXCR4, DOCK2, DPP4, FGL2, FN1, FTL, FUS, HMGA1, HMOX1, HNRNPA2B1, HPRT1, HSPA5, IKZF3, IL7, IL13, IL1A, IL1B, IRS2, ITGB3, JAG1, KLF2, KLF4, KLF9, LEP, LPIN1, LTA, LTBP1, LY75, MAPK9, MYB, MYC, NCK2, NOTCH3, NP, PECAM1, PPARG, PRDX2, PTGS2, PTPRC, RAC2, RGS2, SATB1, SEMA4D, SERPINA1, SHC1, SLPI, SPP1…	69
											Immune Response	proliferation	proliferation of T lymphocytes	0.00804	A2M, ADRB2, BIRC5, BLM, BSG, CAV1, CD36, CD38, CD46, CD59, CD74, CD244, CD3E, CD3G, CEACAM1, CXCR4, DOCK2, DPP4, FGL2, FN1, FTL, HMOX1, HNRNPA2B1, HSPA5, IL7, IL13, IL1A, IL1B, IRS2, ITGB3, JAG1, KLF2, LEP, LTBP1, MAPK9, MYB, MYC, NCK2, NOTCH3, NP, PECAM1, PPARG, PRDX2, PTGS2, PTPRC, RAC2, RGS2, SATB1, SHC1, SPP1, STK17B, THBS1, TNFRSF21, TP53	54
											Immune Response	proliferation	proliferation of leukocyte cell lines	0.0256	C19ORF10, CCNA2, CD3E, ETV6, F2R, FES, FGF2, FGF7, FN1, GHR, IGF1R, IL7, IL13, IL6R, IRS2, ITGB3, LEP, MYB, MYC, NRG1, PRLR, PTHLH, PTPRC, SDC2, SHC1, SOCS2, SPP1, YPEL3	28
											Immune Response	inflammatory response	inflammatory response	0.00116	A2M, ADIPOQ, ADORA1, ADRB2, ANXA1, ANXA2, CCL2, CCL14, CCL24, CD93, CD151, CD163, CD200, CHRNA7, CXCL2, CXCL6, CXCL9, CXCL10, CXCL14, CXCR4, CXCR7, CYBB, EDNRA, ELN, F2R, FABP4, FN1, FOS, GNAS, HNF4A, IL13, IL1A, IL1B, IL1RAP, ITGA3, ITGB6, LEP, LGALS9, LTA, LTF, LY75, LYZ, MAPK9, PIGR, PLG, PON2, PPARG, PRKCA, PTGS2, PTX3, RAC2, RARRES2, S100A9, S100A10, S100A12, SBDS, SERPINA1, SPP1, THBS1, THB…	63
											Immune Response	immune response	immune response	0.00145	A2M, ADIPOQ, ADM, AGRN, ANXA1, ANXA2, ANXA11, B2M, C1QA, C1QB, C4BPA, CALR, CCL2, CCL24, CD38, CD59, CD74, CD93, CD163, CD200, CD244, CD3E, CEACAM1, CHRNA7, CR2, CST7, CXCL6, CXCL9, CXCL10, CXCR4, CYBB, DOCK2, DPP4, EGR2, EPHA2, F2R, FABP4, FES, FGF7, FN1, GATA3, GJA4, HLA-A, HNF4A, HPRT1, IL7, IL13, IL17RB, IL1A, IL1B, IL1RAP, IL6R, IRF8, ITGA3, ITGB6, KLF2, KRT8, LEP, LTA, LTF, LY75, LYVE1, MAP…	89
											Immune Response	cell movement	cell movement of neutrophils	0.0213	ANXA1, CCL2, CCL24, CD36, CD151, CXCL6, CXCL10, CXCL14, FABP4, GSN, IL1B, IL6R, ITGA3, ITGB3, MAPK9, MDK, PARG, PECAM1, PIGR, PLG, PRKCA, PTGS2, RAC2, S100A9, SERPINA1, SLPI, SPP1, TSC1	28
											Immune Response	cell movement	cell movement of myeloid cells	0.0264	ANXA1, CCL2, CCL24, CD36, CD151, CXCL6, CXCL9, CXCL10, CXCL14, F2R, FABP4, GSN, IL13, IL1B, IL6R, ITGA3, ITGB3, LGALS3, LGALS9, MAPK9, MDK, NPM1 (includes EG:4869), PARG, PECAM1, PIGR, PLG, PPARG, PRKCA, PTGS2, RAC2, S100A9, SERPINA1, SLPI, SPP1, TSC1	35
											Immune Response	cell movement	cell movement of granulocytes	0.0296	ANXA1, CCL2, CCL24, CD36, CD151, CXCL6, CXCL9, CXCL10, CXCL14, F2R, FABP4, GSN, IL13, IL1B, IL6R, ITGA3, ITGB3, LGALS3, LGALS9, MAPK9, MDK, PARG, PECAM1, PIGR, PLG, PPARG, PRKCA, PTGS2, RAC2, S100A9, SERPINA1, SLPI, SPP1, TSC1	34
											Immune and Lymphatic System Development and Function	proliferation	proliferation of mononuclear leukocytes	0.000621	A2M, ADRB2, BIRC5, BLM, BSG, CAV1, CD36, CD38, CD46, CD59, CD74, CD244, CD3E, CD3G, CEACAM1, CR2, CXCR4, DOCK2, DPP4, FGL2, FN1, FTL, FUS, GSTP1, HMGA1, HMOX1, HNRNPA2B1, HPRT1, HSPA5, IKZF3, IL7, IL13, IL1A, IL1B, IRS2, ITGB3, JAG1, KLF2, KLF4, KLF9, LEP, LPIN1, LTA, LTBP1, LY75, MAPK9, MYB, MYC, NCK2, NOTCH3, NP, PECAM1, PPARG, PRDX2, PTGS2, PTPRC, RAC2, RGS2, SATB1, SEMA4D, SERPINA1, SHC1, SLP…	70
											Immune and Lymphatic System Development and Function	proliferation	proliferation of leukocytes	0.00084	A2M, ADIPOQ, ADRB2, BIRC5, BLM, BSG, CAV1, CD36, CD38, CD46, CD59, CD74, CD244, CD3E, CD3G, CEACAM1, CR2, CXCR4, DOCK2, DPP4, FGL2, FN1, FTL, FUS, GSTP1, HMGA1, HMOX1, HNRNPA2B1, HPRT1, HSPA5, IKZF3, IL7, IL13, IL1A, IL1B, IRF8, IRS2, ITGB3, JAG1, KLF2, KLF4, KLF9, LEP, LPIN1, LTA, LTBP1, LY75, MAPK9, MYB, MYC, NCK2, NOTCH3, NP, PECAM1, PPARG, PRDX2, PTGS2, PTPRC, RAC2, RGS2, SATB1, SEMA4D, SERPI…	72
											Immune and Lymphatic System Development and Function	proliferation	proliferation of lymphocytes	0.000905	A2M, ADRB2, BIRC5, BLM, BSG, CAV1, CD36, CD38, CD46, CD59, CD74, CD244, CD3E, CD3G, CEACAM1, CR2, CXCR4, DOCK2, DPP4, FGL2, FN1, FTL, FUS, HMGA1, HMOX1, HNRNPA2B1, HPRT1, HSPA5, IKZF3, IL7, IL13, IL1A, IL1B, IRS2, ITGB3, JAG1, KLF2, KLF4, KLF9, LEP, LPIN1, LTA, LTBP1, LY75, MAPK9, MYB, MYC, NCK2, NOTCH3, NP, PECAM1, PPARG, PRDX2, PTGS2, PTPRC, RAC2, RGS2, SATB1, SEMA4D, SERPINA1, SHC1, SLPI, SPP1…	69
											Immune and Lymphatic System Development and Function	proliferation	proliferation of T lymphocytes	0.00804	A2M, ADRB2, BIRC5, BLM, BSG, CAV1, CD36, CD38, CD46, CD59, CD74, CD244, CD3E, CD3G, CEACAM1, CXCR4, DOCK2, DPP4, FGL2, FN1, FTL, HMOX1, HNRNPA2B1, HSPA5, IL7, IL13, IL1A, IL1B, IRS2, ITGB3, JAG1, KLF2, LEP, LTBP1, MAPK9, MYB, MYC, NCK2, NOTCH3, NP, PECAM1, PPARG, PRDX2, PTGS2, PTPRC, RAC2, RGS2, SATB1, SHC1, SPP1, STK17B, THBS1, TNFRSF21, TP53	54
											Immune and Lymphatic System Development and Function	proliferation	proliferation of leukocyte cell lines	0.0256	C19ORF10, CCNA2, CD3E, ETV6, F2R, FES, FGF2, FGF7, FN1, GHR, IGF1R, IL7, IL13, IL6R, IRS2, ITGB3, LEP, MYB, MYC, NRG1, PRLR, PTHLH, PTPRC, SDC2, SHC1, SOCS2, SPP1, YPEL3	28
											Immune and Lymphatic System Development and Function	development	development of thymocytes	0.0161	BIRC5, CCND1, CD74, CD3E, CD3G, CTNNB1, CXCR4, DKK1, EGR2, GATA3, IL7, MYB, PTPRC, SATB1, TP53	15
											Nervous System Development and Function	development	development of nervous system	0.000714	AKT3, APLP2, ARSB, BBS4, BDNF, CELSR1, CTNNB1, CXCR4, DCX, DKK1, DLC1, EDNRB, EGR2, EMX2, EN1, FGF8, GLI3, GPR56, GSTP1, IGF1R, IRS2, ITGA3, JARID2, MAFB, MAP1B, MAPK9, MARCKS (includes EG:4082), MARCKSL1, MET, MPZ, MYC, MYH10, NCKAP1, NNAT, NOTCH3, NR2F2, NRG1, NTRK2, PAFAH1B1, POR, RET, SERPINI1, SLC1A3, SLC5A3, SPTBN1, TP53, TP53BP2	47
											Nervous System Development and Function	development	development of synapse	0.0184	AGRN, CTNNB1, RGS2, THBS1, THBS2, TSC1	6
											Nervous System Development and Function	development	development of central nervous system	0.0216	APLP2, ARSB, BBS4, CELSR1, CTNNB1, CXCR4, DCX, DKK1, DLC1, EGR2, EMX2, EN1, FGF8, GLI3, GPR56, GSTP1, IGF1R, IRS2, ITGA3, JARID2, MAP1B, MAPK9, MARCKS (includes EG:4082), MARCKSL1, MET, MYC, MYH10, NCKAP1, NNAT, NOTCH3, NR2F2, PAFAH1B1, POR, SERPINI1, SLC1A3, SPTBN1, TP53, TP53BP2	38
											Nervous System Development and Function	development	development of brain	0.028	APLP2, BBS4, CTNNB1, CXCR4, DCX, DKK1, DLC1, EGR2, EMX2, EN1, FGF8, GLI3, GPR56, IGF1R, IRS2, ITGA3, MAP1B, MAPK9, MARCKS (includes EG:4082), MARCKSL1, MET, MYH10, NNAT, NOTCH3, NR2F2, PAFAH1B1, POR, SLC1A3, SPTBN1	29
											Nervous System Development and Function	differentiation	differentiation of neurons	0.00604	BDNF, C5ORF13, CALR, CDON, EMX2, EN1, EPHA2, FGF2, GATA2, GSN, HES1, IRX3, JAG1, MAFB, MYC, MYO6, NCAM1, NCKAP1, NOTCH3, NRG1, NTF4, NTRK2, PIGT, RET, S100A4, SFRP2, SHC1, SIX1, SLC1A3, SOCS2, TGM3, TIMP2, TNC	33
											Nervous System Development and Function	synaptogenesis	synaptogenesis	0.00975	AGRN, CDH1, MYO6, NRG1, PRKCA, PVRL1, THBS1, THBS2	8
											Nervous System Development and Function	growth	growth of neurites	0.0135	A2M, ADRB2, BASP1, BDNF, CAT, CD9, CDC2, CTNND2, CXCL9, DCX, EIF4EBP1, EPHA2, FGF2, FGF7, FKBP4, FN1, GJA1, GNAS, ITGA3, ITGB3, MAOA, MAP1B, MARCKS (includes EG:4082), MET, MPZ, MYH10, NCAM1, NCK2, NRG1, NTRK2, PDIA3, PFN2, PRPH, PTPRM, RBBP4, RBBP7, RET, S100A4, SEMA4D, SHC1, SOCS2, SPOCK2, THBS1, TNC, VAV3, VCAN, YWHAZ	47
											Nervous System Development and Function	outgrowth	outgrowth of neurites	0.0156	A2M, ADRB2, BASP1, BDNF, CAT, CD9, CDC2, CXCL9, DCX, EPHA2, FGF2, FGF7, FKBP4, FN1, GJA1, GNAS, ITGA3, ITGB3, MAP1B, MARCKS (includes EG:4082), MET, MPZ, MYH10, NCAM1, NCK2, NTRK2, PDIA3, PFN2, PRPH, PTPRM, RBBP4, RBBP7, RET, S100A4, SEMA4D, SHC1, SOCS2, SPOCK2, THBS1, TNC, VAV3, VCAN, YWHAZ	43
											Nervous System Development and Function	survival	survival of neurons	0.0175	AGRN, BDNF, CAT, CDC2, CXCL9, EN1, FGF2, HDAC1 (includes EG:3065), HDGF, IGF1R, IL1B, IL6R, LTA, MET, NRG1, NTF4, NTRK2, PDIA3, PEG3 (includes EG:5178), RET, SERPINI1, SLC1A3, TP53	23
											Nervous System Development and Function	migration	migration of neurons	0.0184	BDNF, CXCR4, DCX, EDNRB, ERRFI1, FGF2, FN1, GATA3, GJA1, GLI3, ITGA3, MAFB, MAP1B, MDK, MET, MYH10, NCKAP1, NFIA, NR1D1, NR2F2, NTF4, PAFAH1B1, SLC1A3, STMN1, TIAM2	25
											Nervous System Development and Function	coordination	coordination of mice	0.0184	ADCY5, CPE, DAG1, EPB41, GM2A, PTGS2	6
											Nervous System Development and Function	proliferation	proliferation of Schwann cells	0.0184	CCND1, EGR2, LAMA4, NRG1, SERPINE2, SHC1	6
											Nervous System Development and Function	proliferation	proliferation of neuroglia	0.0229	CAT, CCND1, EGR2, FGF2, IL1B, ITGB3, KHDRBS1, LAMA4, NCAM1, NRG1, PTPRC, SERPINE2, SHC1, TNC, TSPAN3, XDH	16
											Nervous System Development and Function	remyelination	remyelination	0.0232	CXCL10, IL1B, MPZ, NRG1	4
											Nervous System Development and Function	stimulation	stimulation of neurons	0.028	BDNF, FGF2, GRP, IL1B, LEP, NCAM1	6
											Organismal Survival	death	death of animal	0.0012	ABCB4, ACACA, ADAM12, ADAR, ADH1C (includes EG:126), ADRA1A, ADRA2B, ADRB2, AKT3, ANGPT1, ANK2, ANXA1, APLP2, ASAH1, BLM, CALR, CCND1, CD36, CD3E, CDH1, CDH5, CLDN1, COL4A1, COL4A2, CXCL9, CXCR4, CYBB, CYP11A1, DGAT2, DSP, EGR2, EN1, ENAH, EPAS1, ESR1, ETV6, F8, F13A1, F2R, FASN, FBLN1, FBN2 (includes EG:2201), FBXO5, FES, FGF2, FGF7, GATA3, GLCE, GNAS, HADHA, HMOX1, HNRNPC, IGF1R, IGFBP5, IL13, …	121
											Organismal Survival	death	death of mice	0.00127	ABCB4, ACACA, ADAM12, ADAR, ADH1C (includes EG:126), ADRA1A, ADRA2B, ADRB2, AKT3, ANGPT1, ANK2, ANXA1, APLP2, ASAH1, BLM, CALR, CCND1, CD36, CD3E, CDH1, CDH5, CLDN1, COL4A1, COL4A2, CXCL9, CXCR4, CYBB, CYP11A1, DGAT2, DSP, EGR2, EN1, ENAH, EPAS1, ESR1, ETV6, F8, F13A1, FASN, FBLN1, FBN2 (includes EG:2201), FBXO5, FES, FGF2, FGF7, GLCE, GNAS, HADHA, HMOX1, HNRNPC, IGF1R, IGFBP5, IL13, IL1B, IL6R, …	118
											Organismal Survival	death	death of rodents	0.00138	ABCB4, ACACA, ADAM12, ADAR, ADH1C (includes EG:126), ADRA1A, ADRA2B, ADRB2, AKT3, ANGPT1, ANK2, ANXA1, APLP2, ASAH1, BLM, CALR, CCND1, CD36, CD3E, CDH1, CDH5, CLDN1, COL4A1, COL4A2, CXCL9, CXCR4, CYBB, CYP11A1, DGAT2, DSP, EGR2, EN1, ENAH, EPAS1, ESR1, ETV6, F8, F13A1, FASN, FBLN1, FBN2 (includes EG:2201), FBXO5, FES, FGF2, FGF7, GLCE, GNAS, HADHA, HMOX1, HNRNPC, IGF1R, IGFBP5, IL13, IL1B, IL6R, …	118
											Organismal Survival	death	death of mammalia	0.00196	ABCB4, ACACA, ADAM12, ADAR, ADH1C (includes EG:126), ADRA1A, ADRA2B, ADRB2, AKT3, ANGPT1, ANK2, ANXA1, APLP2, ASAH1, BLM, CALR, CCND1, CD36, CD3E, CDH1, CDH5, CLDN1, COL4A1, COL4A2, CXCL9, CXCR4, CYBB, CYP11A1, DGAT2, DSP, EGR2, EN1, ENAH, EPAS1, ESR1, ETV6, F8, F13A1, FASN, FBLN1, FBN2 (includes EG:2201), FBXO5, FES, FGF2, FGF7, GLCE, GNAS, HADHA, HMOX1, HNRNPC, IGF1R, IGFBP5, IL13, IL1B, IL6R, …	118
											Organismal Survival	survival	survival of mammalia	0.0139	ABCB4, ABCC1, ADM, ADRB2, ANTXR2, APEX1, ASAH1, BIRC5, CCL2, CNTN1, COL18A1, COMP, CRABP2, CXCL9, CXCL10, CYBB, DKK1, DSP, F2R, FGL2, FOS, HMOX1, IL7, IL13, IL1B, IL6R, ITGB6, KRT18, KRT19, LPL, LTA, MARCKSL1, MDK, MME, MYB, MYC, NP, NRG1, PARP1, PCCA, PPARG, PTGIS, PTHLH, PTX3, RALBP1, SERPING1, SHC1, SLC2A1, SOSTDC1, TFAP2C, TP53	51
											Organismal Survival	survival	survival of animal	0.0156	ABCB4, ABCC1, ADM, ADRB2, ANTXR2, APEX1, ASAH1, BIRC5, CCL2, CNTN1, COL18A1, COMP, CRABP2, CXCL9, CXCL10, CYBB, DKK1, DSP, F2R, FGL2, FOS, HMOX1, IL7, IL13, IL1B, IL6R, ITGB6, KRT18, KRT19, LPL, LTA, MARCKSL1, MDK, MME, MYB, MYC, NP, NRG1, PARP1, PCCA, PPARG, PTGIS, PTHLH, PTX3, RALBP1, SERPING1, SHC1, SLC2A1, SOSTDC1, TFAP2C, TP53	51
											Organismal Survival	survival	survival of organism	0.0156	ABCB4, ABCC1, ADM, ADRB2, ANTXR2, APEX1, ASAH1, BIRC5, CCL2, CNTN1, COL18A1, COMP, CRABP2, CXCL9, CXCL10, CYBB, DKK1, DSP, F2R, FGL2, FOS, HMOX1, IL7, IL13, IL1B, IL6R, ITGB6, KRT18, KRT19, LPL, LTA, MARCKSL1, MDK, MME, MYB, MYC, NP, NRG1, PARP1, PCCA, PPARG, PTGIS, PTHLH, PTX3, RALBP1, SERPING1, SHC1, SLC2A1, SOSTDC1, TFAP2C, TP53	51
											Organismal Survival	survival	survival of rodents	0.0243	ABCB4, ABCC1, ADM, ADRB2, ANTXR2, APEX1, ASAH1, BIRC5, CCL2, CNTN1, COL18A1, COMP, CRABP2, CXCL9, CXCL10, CYBB, DKK1, DSP, F2R, FGL2, FOS, HMOX1, IL7, IL13, IL1B, IL6R, KRT18, KRT19, LPL, LTA, MARCKSL1, MDK, MYC, NP, NRG1, PARP1, PCCA, PPARG, PTGIS, PTHLH, PTX3, RALBP1, SERPING1, SHC1, SLC2A1, SOSTDC1, TFAP2C, TP53	48
											Cell Signaling	quantity	quantity of calcium	0.00156	A2M, ADM, ADORA1, ADRA1A, AKAP1, BDNF, CALR, CAV1, CCL2, CCL24, CD38, CD59, CD3E, CHRNA7, CXCL9, CXCL10, CXCR4, EDNRA, EDNRB, EIF2S1, ELN, ESR1, F2R, FGF2, FGF7, FN1, FOS, GNA14, GRP, HNF4A, HSPA5, IL1B, ITGA2, ITPR1, LEP, LTA, LTBP1, LYZ, MARCKSL1, MCAM, MYC, NCAM1, PLG, PLN, PRDX2, PTHLH, PTPRC, RGS2, S100A4, S100A9, SERPINE2, SHC1, SPINT2, TP53, TRHR, VAV3, WNT5A, XDH	58
											Cell Signaling	generation	generation of cyclic AMP	0.014	ADM, ADRB2, GNAS, LHCGR, PTGS2, PTHLH, RGS2, SPARC	8
											Vitamin and Mineral Metabolism	quantity	quantity of calcium	0.00156	A2M, ADM, ADORA1, ADRA1A, AKAP1, BDNF, CALR, CAV1, CCL2, CCL24, CD38, CD59, CD3E, CHRNA7, CXCL9, CXCL10, CXCR4, EDNRA, EDNRB, EIF2S1, ELN, ESR1, F2R, FGF2, FGF7, FN1, FOS, GNA14, GRP, HNF4A, HSPA5, IL1B, ITGA2, ITPR1, LEP, LTA, LTBP1, LYZ, MARCKSL1, MCAM, MYC, NCAM1, PLG, PLN, PRDX2, PTHLH, PTPRC, RGS2, S100A4, S100A9, SERPINE2, SHC1, SPINT2, TP53, TRHR, VAV3, WNT5A, XDH	58
											Skeletal and Muscular System Development and Function	remodeling	remodeling of bone	0.00355	ADRB2, CARTPT, CD38, CTNNB1, ENPP1, GSN, IL7, IL1A, IL1B, IL6R, LEP, LGMN, MITF, PTGS2, PTHLH, RAC2, SPARC, SPP1, XDH	19
											Skeletal and Muscular System Development and Function	proliferation	proliferation of smooth muscle cells	0.00503	ADIPOQ, ADM, AKR1B1, ANG, BIRC5, CAV1, CCL2, CDH13, CLU, DDR1, ELN, ESR1, FGF2, IGFBP5, IL1A, IL1B, IL6R, KLF4, MYB, MYC, PLG, PRKCA, PTGS2, PTHLH, SHC1, SPARC, SPP1, TP53, XDH	29
											Skeletal and Muscular System Development and Function	proliferation	proliferation of muscle cells	0.00768	ADIPOQ, ADM, AKR1B1, ANG, BIRC5, CAV1, CCL2, CDH13, CLU, DDR1, ELN, ESR1, FGF2, FN1, IGFBP5, IL1A, IL1B, IL6R, KLF4, MET, MYB, MYC, PLG, PRKCA, PTGS2, PTHLH, RXRB, SHC1, SPARC, SPP1, TP53, XDH	32
											Skeletal and Muscular System Development and Function	development	development of skeleton	0.00815	ADRB2, ANXA2, COL1A2, COL9A2, COMP, CTBP2, CTNNB1, EN1, ENPP1, ESR1, FGF2, FMOD, FN1, FOS, GHR, GJA1, GJA5, GLI3, GNAS, HOXA6, HOXB3, HOXD9 (includes EG:3235), IGFBP4, LGALS3, MEOX2, MGP, MYC, PAPSS2, PLK2, POSTN, PRDX1, PTHLH, RSAD2, SBDS, SFRP1, SHOX2, SIX1, SOX9, SPARC, SPP1, SPP2, TBX3, TFAP2A, TRPS1	44
											Skeletal and Muscular System Development and Function	migration	migration of smooth muscle cells	0.0147	ADIPOQ, ADM, CCL2, CLU, DDR1, ELN, FGF2, FN1, IGFBP4, IGFBP5, IL1A, IL1B, ITGA2, LTA, MEOX2, MYC, PLG, PTGS2, SPP1, THBS1	20
											Skeletal and Muscular System Development and Function	migration	migration of muscle cells	0.0206	ADIPOQ, ADM, CCL2, CLU, DDR1, ELN, FGF2, FN1, IGFBP4, IGFBP5, IL1A, IL1B, ITGA2, LTA, MEOX2, MYC, PLG, PTGS2, SIX1, SPP1, THBS1	21
											Skeletal and Muscular System Development and Function	resorption	resorption of bone	0.0197	ADRB2, CARTPT, CD38, CTNNB1, GSN, IL7, IL1A, IL1B, IL6R, LEP, LGMN, PTGS2, PTHLH, RAC2, SPP1, XDH	16
											Skeletal and Muscular System Development and Function	growth	growth of muscle cells	0.0256	AKR1B1, CTNNB1, FGF2, FOS, HMOX1, IGFBP5, KLF4, NRG1, PRKCA, RALBP1, SPP1, THBS1, TP53	13
											Skeletal and Muscular System Development and Function	growth	growth of smooth muscle cells	0.0352	AKR1B1, FGF2, FOS, HMOX1, IGFBP5, KLF4, RALBP1, SPP1, THBS1, TP53	10
											Skeletal and Muscular System Development and Function	binding	binding of smooth muscle cells	0.033	ADIPOQ, CKAP4, IL1A, IL1B, ITGB3, LTA, PDIA3, PLG	8
											Organ Morphology	dilation	dilation of organ	0.00415	ADM, EDNRA, EDNRB, GNAS, LPL, MAP3K5 (includes EG:4217), NPR1, PPP2CA	8
											Organ Morphology	size	size of organ	0.027	ADH1C (includes EG:126), ANXA1, ARF6, CCNA2, CCND1, CSDA, CTNNB1, CYP11A1, FZD4, GHR, GJA1, IL7, IL13, IRS2, IRX3, KIF5C, LEP, LHCGR, NPM1 (includes EG:4869), PDGFA, PLG, SATB1, SLC12A2, TLE1, TP53	25
											DNA Replication, Recombination, and Repair	synthesis	synthesis of DNA	0.0042	A2M, ADIPOQ, ADM, ARRB2, BIRC5, CAT, CAV1, CCNA2, CCND1, CEACAM1, CLU, COL14A1, CXCL10, EFEMP1, ERRFI1, ESR1, F2R, FGF2, FGF7, FN1, FOS, GJA1, GNAI1, GRP, HDAC1 (includes EG:3065), HDGF, HNRNPA1, IGF1R, IGFBP4, IGFBP5, IL1A, IL1B, ITGB3, KLF2, LEP, LGALS3, MAPK9, MYC, NOV, NRG1, PCNA, PDGFA, PIK3CB, PPARG, PTGS2, RBAK, SALL2, SERPINA1, SHC1, SMOC2, SPARC, SPP1, TFPI2, THBS2, TIMP2, TNC, TP53, TP5…	58
											DNA Replication, Recombination, and Repair	condensation	condensation of chromosomes	0.0189	AIFM2, MAD2L1, NCAPG (includes EG:64151), NUSAP1, PAM, PRM1, SMC4, TOP2A	8
											Cellular Compromise	oxidative stress response	oxidative stress response	0.00627	CAT, CYBB, HMOX1, HSD17B10, LEP, MYC, NQO1, PON2, PRDX1, SHC1, TP53, XDH	12
											Cellular Compromise	oxidative stress response	oxidative stress response of cells	0.0147	CAT, HMOX1, HSD17B10, LEP, MYC, NQO1, PON2, PRDX1, TP53, XDH	10
											Cell Cycle	G2 phase	G2 phase of tumor cell lines	0.00651	AMACR, CCNA2, CCNB1, CCND1, CDC2, CDH13, CTNNB1, DPP4, FASN, IGFBP5, IL1A, MAD2L1, MYB, NPM1 (includes EG:4869), NRG1, SULF1, TP53, TP53BP1	18
											Cell Cycle	G2 phase	arrest in G2 phase of tumor cell lines	0.0115	AMACR, CCNA2, CCNB1, CCND1, CDC2, CDH13, CTNNB1, DPP4, FASN, IGFBP5, IL1A, MAD2L1, NRG1, TP53, TP53BP1	15
											Cell Cycle	G2 phase	G2 phase of cell lines	0.0163	AMACR, CCNA2, CCNB1, CCND1, CDC2, CDH13, CTNNB1, CUL4A, DPP4, FASN, HMGA1, IGFBP5, IL1A, MAD2L1, MYB, NPM1 (includes EG:4869), NRG1, PARP1, SULF1, TP53, TP53BP1	21
											Cell Cycle	G2 phase	arrest in G2 phase of eukaryotic cells	0.0209	AMACR, CCNA2, CCNB1, CCND1, CDC2, CDH13, CTNNB1, CUL4A, DPP4, FASN, IGFBP5, IL1A, MAD2L1, MYC, NRG1, PARP1, SFRS2, TP53, TP53BP1	19
											Cell Cycle	G2 phase	G2 phase of eukaryotic cells	0.021	AMACR, CCNA2, CCNB1, CCND1, CDC2, CDH13, CTNNB1, CUL4A, DPP4, FASN, HMGA1, HMGN1, IGFBP5, IL1A, MAD2L1, MYB, MYC, NPM1 (includes EG:4869), NRG1, PARP1, SFRS2, SULF1, TP53, TP53BP1	24
											Cell Cycle	cell division process	cell division process of eukaryotic cells	0.00696	A2M, ADM, ADRA1A, AKAP12, AMACR, ANGPT1, BHLHB2, BIRC5, BLM, BUB1, CAV1, CCNA1, CCNA2, CCNB1, CCND1, CD38, CD3E, CDC2, CDH1, CDH13, CHRNA7, CKAP2, CKS2 (includes EG:1164), CLU, CTNNB1, CUL4A, CXCL10, DBI, DDX3X, DLGAP5, DPP4, ECT2, EIF4E, EMX2, ESR1, FASN, FBXO5, FGF2, FGF7, FN1, FOS, GATA2, GHR, GJA1, GNAI1, GNAS, GRP, HES1, HMGA1, HMGN1, HMOX1, HOXB3, HPGD, IGF1R, IGFBP5, IL7, IL1A, IL1B, IL6R,…	107
											Cell Cycle	cell division process	cell division process of cells	0.00863	A2M, ADM, ADRA1A, AKAP12, AMACR, ANGPT1, ANLN, BHLHB2, BIRC5, BLM, BUB1, CALR, CAV1, CCNA1, CCNA2, CCNB1, CCND1, CD38, CD3E, CDC2, CDC20, CDH1, CDH13, CDK2AP1, CFL1, CHRNA7, CKAP2, CKS2 (includes EG:1164), CLU, CTNNB1, CUL4A, CXCL10, DBI, DDX3X, DLGAP5, DPP4, ECT2, EIF4E, EMX2, ERH, ERRFI1, ESR1, ETV6, F2R, FASN, FBXO5, FGF2, FGF7, FGF8, FN1, FOS, GADD45G, GATA2, GHR, GJA1, GNAI1, GNAS, GRP, HDAC…	138
											Cell Cycle	cell division process	cell division process of tumor cell lines	0.028	ADRA1A, AMACR, BHLHB2, BIRC5, BLM, CAV1, CCNA2, CCNB1, CCND1, CDC2, CDH1, CDH13, CHRNA7, CKAP2, CTNNB1, DBI, DLGAP5, DPP4, ECT2, ESR1, FASN, FBXO5, FGF2, GJA1, GNAI1, HES1, HMGA1, HMOX1, HPGD, IGF1R, IGFBP5, IL7, IL1A, IL1B, KLF4, LEP, LGALS3, MAD2L1, MAPK9, MDK, MET, MYB, MYC, NASP, NPM1 (includes EG:4869), NRG1, PCNA, PPARG, PRKCA, PTHLH, PTMA, S100A4, SHC1, SOX9, SULF1, THBS1, TIMP2, TOP2A, TP…	61
											Cell Cycle	cell division process	entry into cell division process of tumor cell lines	0.0281	BHLHB2, CCND1, CDH1, CHRNA7, HMOX1, HPGD, IGF1R, IL1B, NRG1, PPARG, TP53	11
											Cell Cycle	cell division process	cell division process of cell lines	0.0348	ADM, ADRA1A, AKAP12, AMACR, ANGPT1, BHLHB2, BIRC5, BLM, CAV1, CCNA1, CCNA2, CCNB1, CCND1, CDC2, CDH1, CDH13, CHRNA7, CKAP2, CLU, CTNNB1, CUL4A, DBI, DDX3X, DLGAP5, DPP4, ECT2, ESR1, FASN, FBXO5, FGF2, FGF7, FN1, FOS, GHR, GJA1, GNAI1, GRP, HES1, HMGA1, HMOX1, HPGD, IGF1R, IGFBP5, IL7, IL1A, IL1B, KLF4, LEP, LGALS3, MAD2L1, MAPK9, MDK, MET, MITF, MYB, MYC, NASP, NPM1 (includes EG:4869), NRAS, NRG1…	83
											Cell Cycle	mitosis	mitosis	0.00932	ANLN, BIRC5, BUB1, CCNA1, CCNA2, CCNB1, CCND1, CDC2, CDC20, CKAP2, CKS2 (includes EG:1164), DLGAP5, ECT2, ERRFI1, FBXO5, FGF2, FGF8, FOS, GADD45G, HNF4A, HSP90AA1, IL7, JARID2, KIF11, KIF15, KIF22, MAD2L1, MYC, NRG1, NUSAP1, PAFAH1B1, PLG, PLK2, PTMA, SGOL1, SHC1, TIMP2, TOP2A, TP53, TPX2, UBE2C	41
											Cell Cycle	interphase	entry into interphase of tumor cell lines	0.0147	BHLHB2, CCND1, CDH1, CHRNA7, HMOX1, IGF1R, IL1B, NRG1, PPARG, TP53	10
											Cell Cycle	interphase	entry into interphase of cell lines	0.0293	BHLHB2, CCND1, CDH1, CHRNA7, DDX3X, FGF2, FN1, FOS, HMGA1, HMOX1, IGF1R, IL1B, MYC, NRG1, PPARG, TP53	16
											Cell Cycle	cell stage	cell stage	0.0155	ADRA1A, AKAP12, AMACR, ANGPT1, ANLN, BHLHB2, BIRC5, BLM, BUB1, CALR, CAV1, CCNA1, CCNA2, CCNB1, CCND1, CDC2, CDC20, CDH1, CDH13, CDK2AP1, CFL1, CHRNA7, CKAP2, CKS2 (includes EG:1164), CTNNB1, CUL4A, DDX3X, DLGAP5, DPP4, ECT2, EIF4E, ERRFI1, ETV6, FASN, FBXO5, FGF2, FGF8, FN1, FOS, GADD45G, GHR, GJA1, GNAI1, GNAS, HDAC1 (includes EG:3065), HES1, HMGA1, HMGN1, HMOX1, HNF4A, HSP90AA1, IGF1R, IGFBP5,…	103
											Cell Cycle	cell stage	cell stage of cells	0.0189	ADRA1A, AKAP12, AMACR, ANGPT1, ANLN, BHLHB2, BIRC5, BLM, BUB1, CALR, CAV1, CCNA1, CCNA2, CCNB1, CCND1, CDC2, CDC20, CDH1, CDH13, CDK2AP1, CFL1, CHRNA7, CKAP2, CKS2 (includes EG:1164), CTNNB1, CUL4A, DDX3X, DLGAP5, DPP4, ECT2, EIF4E, ERRFI1, ETV6, FASN, FBXO5, FGF2, FGF8, FN1, FOS, GADD45G, GHR, GJA1, GNAI1, GNAS, HDAC1 (includes EG:3065), HES1, HMGA1, HMGN1, HMOX1, HNF4A, HSP90AA1, IGF1R, IGFBP5,…	96
											Cell Cycle	cell stage	arrest in cell stage	0.0225	ADRA1A, AKAP12, AMACR, BHLHB2, BIRC5, BLM, BUB1, CAV1, CCNA2, CCNB1, CCND1, CDC2, CDC20, CDH13, CKAP2, CTNNB1, CUL4A, DLGAP5, DPP4, ETV6, FASN, FBXO5, FGF2, FN1, FOS, GHR, GNAS, HDAC1 (includes EG:3065), IGFBP5, IL7, IL1A, IL1B, LGALS3, MAD2L1, MET, MYB, MYC, NEK6, NRAS, NRG1, PAFAH1B1, PARP1, PPARG, PRKCA, SDC2, SFRS2, SGOL1, SOX9, TIMP2, TMPO, TP53, TP53BP1, TXNIP	53
											Cell Cycle	cell stage	arrest in cell stage of cells	0.0225	ADRA1A, AKAP12, AMACR, BHLHB2, BIRC5, BLM, BUB1, CAV1, CCNA2, CCNB1, CCND1, CDC2, CDC20, CDH13, CKAP2, CTNNB1, CUL4A, DLGAP5, DPP4, ETV6, FASN, FBXO5, FGF2, FN1, FOS, GHR, GNAS, HDAC1 (includes EG:3065), IGFBP5, IL7, IL1A, IL1B, LGALS3, MAD2L1, MET, MYB, MYC, NEK6, NRAS, NRG1, PAFAH1B1, PARP1, PPARG, PRKCA, SDC2, SFRS2, SGOL1, SOX9, TIMP2, TMPO, TP53, TP53BP1, TXNIP	53
											Cell Cycle	S phase	entry into S phase of tumor cell lines	0.0171	BHLHB2, CCND1, CDH1, CHRNA7, HMOX1, IL1B, NRG1, PPARG, TP53	9
											Cell Cycle	S phase	S phase of breast cancer cell lines	0.0189	CCND1, CDH1, IL1B, NRG1, PPARG, SOX9, SULF1, TP53	8
											Cell Cycle	S phase	entry into S phase of cell lines	0.0254	BHLHB2, CCND1, CDH1, CHRNA7, DDX3X, FGF2, FN1, FOS, HMGA1, HMOX1, IL1B, MYC, NRG1, PPARG, TP53	15
											Cell Cycle	S phase	S phase of tumor cell lines	0.0317	BHLHB2, CCNA2, CCND1, CDH1, CHRNA7, HMOX1, IL1B, MYC, NRG1, PPARG, SHC1, SOX9, SULF1, TP53	14
											Cell Cycle	cell cycle progression	arrest in cell cycle progression of colorectal cancer cell lines	0.0232	CKAP2, KLF4, PPARG, TP53	4
											Cellular Function and Maintenance	organization	organization of eukaryotic cells	0.00651	CAV1, CDH1, CDH5, DSC2, ESR1, FBLN1, FGF7, PTGS2	8
											Cellular Function and Maintenance	organization	organization of cells	0.014	CAV1, CDH1, CDH5, DSC2, ESR1, FBLN1, FGF7, PTGS2	8
											Cellular Function and Maintenance	organization	organization of actin cytoskeleton	0.0293	CFL1, CLU, CXCL9, DLC1, FN1, ITGB3, LPIN1, NCK2, PAM, PDGFA, S100A9, SHC1, SLC3A2, TP53, TSC1, VWF	16
											Cellular Function and Maintenance	organization	organization of cytoskeleton	0.0319	CFL1, CLU, CXCL9, DLC1, EPHA2, EZR, FHL2, FN1, ITGB3, LCP1, LPIN1, MARCKS (includes EG:4082), NCK2, PAM, PDGFA, S100A9, SDC2, SHC1, SLC3A2, SPP1, TP53, TSC1, VWF	23
											Hair and Skin Development and Function	development	development of epidermis	0.00651	CRABP2, DSP, FABP5, FGF7, KRT1, KRT5, KRT13, KRT15, KRT17, LAMB3, LAMC2, NME2, NTF4, PTHLH, S100A7	15
											Carbohydrate Metabolism	production	production of D-glucose	0.00752	ADIPOQ, CD36, GPAM, IRS2, LEP, LIPE, LPL, MYC, PCK1, PPARG, SCD	11
											Carbohydrate Metabolism	production	production of monosaccharide	0.00752	ADIPOQ, CD36, GPAM, IRS2, LEP, LIPE, LPL, MYC, PCK1, PPARG, SCD	11
											Carbohydrate Metabolism	quantity	quantity of carbohydrate	0.0095	ABCB4, ABCC1, ADIPOQ, ADIPOR2, ADM, ADRA1A, ANXA5, ARF6, BDNF, BRMS1, CARTPT, CAV1, CD36, CD38, CPE, DGAT2, F2R, FABP4, FES, FOXA1, GHR, GNAS, GPAM, GRP, IL1A, IL1B, LEP, LPL, MYC, NQO1, PCK1, PEMT, PIP4K2A, PPARG, PPP1R3C, PRLR, PTHLH, SCD, SLC3A2, SLC5A3, TEK, TP53INP1, TRHR	43
											Organismal Functions	healing	healing	0.00952	ACVRL1, CCL24, CNN2, DYSF, FGF2, FGF7, FHL2, FN1, GJA1, ITGB3, LEP, MET, MYC, PDGFA, PECAM1, PLG, PTGS2, SLPI, SPP1	19
											Organismal Functions	movement	movement of mice	0.0163	ADCY5, ARRB2, BDNF, CARTPT, EPB41, FASN, FOSB, GATA3, HOMER1, IL13, IL1B, LEP, MPZ, NRG1, PLG, PPP1R1B, RXRB, RXRG, S100A10, SLC1A1, SLC6A2	21
											Organismal Functions	movement	movement of rodents	0.0348	ADCY5, ARRB2, BDNF, CARTPT, EPB41, FASN, FOSB, GATA3, HOMER1, IL13, IL1B, LEP, MPZ, NRG1, PLG, PPP1R1B, RXRB, RXRG, S100A10, SLC1A1, SLC6A2	21
											Organismal Functions	coagulation	coagulation of bodily fluid	0.0208	ANXA5, CAV1, CD36, CD59, F8, F13A1, F2R, HNF4A, ITGA2, ITGB3, P2RX1, PABPC4, PECAM1, PIK3CB, PLG, TFPI, THBS1, VWF	18
											Organismal Functions	locomotion	locomotion of mice	0.0234	ADCY5, ARRB2, BDNF, CARTPT, FASN, FOSB, GATA3, HOMER1, IL1B, LEP, MPZ, NRG1, PLG, PPP1R1B, RXRB, RXRG, SLC1A1, SLC6A2	18

## Sheet: Effect on function DEG 1.5-fold
Function Annotation	Molecules	# Molecules
affects cell death (237/321)	ABCC1, ABCC4, ACACA, ADCY5, ADIPOQ, ADM, ADORA1, ADRA1A, AIFM2, AKT3, ANGPT1, ANTXR1, APEX1, ARF6, ARRB2, B2M, BBS4, BCLAF1, BDNF, BEX2, BIRC5, BLM, BNIP3 (includes EG:664), BUB1, C14ORF153, CALR, CAT, CAV1, CCNB1, CCND1, CD9, CD36, CD38, CD59, CD200, CD3E, CD3G, CDC2, CDCA2, CDH1, CDH5, CDK2AP1, CEACAM1, CIDEA, CLU, CNN2, COL18A1, CREB3L2, CRYAB, CTBP2, CTNNB1, CUL4A, CXCR4, CYP1B1, DAB2, DAG1, …	237
decreases cell death (141/321)	A2M, ABCB4, ABCC1, ABCC4, ADAM12, ADIPOQ, ADM, ADORA1, ADRA1A, AKAP1, ALDH2, ANGPT1, ANTXR1, ANTXR2, ASAH1, BDNF, BHLHE40, BIRC5, BSG, C8ORF4, CALR, CAT, CAV1, CCNA2, CCND1, CD59, CD74, CDC2, CDH1, CIDEA, CLU, COMP, CR2, CREB3L2, CRYAB, CSDA, CTNNB1, DYNLL1, EDNRB, EGR2, EIF4E, ENO1, EPHA2, ESR1, ETV6, EZR, F2R, FGF2, FGF8, FHL2, FN1, FOS, FUS, GCLM, GHR, GJA1, GLO1, GSN, GSTA2, GSTP1, HDAC1, HMG…	141
increases cell death (177/321)	ADAM12, ADAMTSL4, ADIPOQ, ADM, ADRB2, AIFM2, AKAP1, ALDH1A3, ANGPTL1, ANTXR2, ANXA1, B2M, BDNF, BIRC5, BLM, BNIP3 (includes EG:664), C14ORF153, CALR, CAT, CAV1, CCNA2, CCNB1, CCND1, CD9, CD59, CD3E, CDC2, CDC20, CDH1, CEACAM1, CHRNA7, CKAP2, CLU, COL18A1, COL4A2, COX5A, CRABP2, CTNNB1, CXCR4, DAB2, DKK1, DPP4, EDNRB, EGR2, EIF4E, EIF4EBP1, EN1, ENO1, EPHA2, ESR1, ETV6, FASN, FGF2, FGF8, FHL2, FN1…	177
affects apoptosis (208/287)	ABCC1, ACACA, ADCY5, ADIPOQ, ADM, ADORA1, ADRA1A, AIFM2, AKT3, ANGPT1, ARF6, ARRB2, B2M, BBS4, BCLAF1, BDNF, BEX2, BIRC5, BLM, BNIP3 (includes EG:664), C14ORF153, CALR, CAT, CAV1, CCNB1, CCND1, CD9, CD36, CD38, CD59, CD200, CD3E, CD3G, CDC2, CDCA2, CDH1, CDH5, CDK2AP1, CEACAM1, CIDEA, CLU, CNN2, COL18A1, CTBP2, CTNNB1, CUL4A, CXCR4, DAB2, DAG1, DDR1, DDX5, DDX3X, DLC1, DSP, DUT (includes EG:1854)…	208
decreases apoptosis (121/287)	A2M, ADAM12, ADIPOQ, ADM, ADORA1, ADRA1A, AKAP1, ALDH2, ANGPT1, ASAH1, BDNF, BHLHE40, BIRC5, C8ORF4, CALR, CAT, CAV1, CCNA2, CCND1, CD59, CD74, CDC2, CDH1, CIDEA, CLU, COMP, CR2, CRYAB, CSDA, CTNNB1, DYNLL1, EDNRB, EIF4E, EPHA2, ESR1, ETV6, EZR, F2R, FGF2, FGF8, FHL2, FN1, FOS, FUS, GCLM, GHR, GJA1, GLO1, GSN, GSTA2, GSTP1, HDAC1, HMGA1, HMOX1, HSD17B10, HSPA5, HSPA8, IGF1R, IL7, IL13, IL1A, IL1B…	121
increases apoptosis (158/287)	ADAM12, ADAMTSL4, ADIPOQ, ADM, ADRB2, AKAP1, ALDH1A3, ANGPTL1, ANXA1, B2M, BDNF, BIRC5, BLM, BNIP3 (includes EG:664), C14ORF153, CALR, CAT, CAV1, CCNA2, CCNB1, CCND1, CD9, CD59, CD3E, CDC2, CDC20, CDH1, CEACAM1, CKAP2, CLU, COL18A1, COL4A2, COX5A, CRABP2, CTNNB1, CXCR4, DKK1, DPP4, EDNRB, EGR2, EIF4EBP1, EN1, ENO1, EPHA2, ESR1, ETV6, FASN, FGF2, FGF8, FHL2, FN1, FOS, FOSB, GADD45G, GNAS, GNG2, GS…	158
affects proliferation of cells (200/280)	ACACA, ACVRL1, ADIPOQ, ADM, ADRA1A, ADRA2B, AKR1B1, AKT3, AMACR, ANG, ANGPT1, ANXA1, ANXA2, ARHGAP24, BDNF, BIRC5, BLM, BUB1, CAV1, CCL2, CCNA1, CCND1, CD9, CD36, CD38, CD74, CD244, CD3E, CD3G, CDC2, CDCA7, CDH1, CDH13, CDK2AP1, CDON, CFL1, CKS2, CLU, COL18A1, COMP, CR2, CRYAB, CSDA, CTNNB1, CXCL10, CXCR4, CYBB (includes EG:1536), DAB2, DDR1, DDX5, DKK1, DOCK2, DPP4, ECSIT, EDNRA, EDNRB, EGR2, EH…	200
decreases proliferation of cells (120/280)	A2M, ACVRL1, ADIPOQ, ADM, ADORA1, ADRA1A, ADRB2, ANG, ANGPTL1, ANXA1, ARID5B, BDNF, BLM, BSG, CALR, CAT, CAV1, CCL24, CD9, CD74, CDH5, CDH13, CEACAM1, CLU, COL14A1, COL18A1, COL4A1, COL4A2, CTBP2, CUL4A, CXCL10, DDR1, DKK1, DLC1, EGR2, EIF4EBP1, EMX2, EPHA2, ESR1, ETV6, F2R, FGF2, FGFRL1, FGL2, FN1, FOS, GATA2, GATA3, GJA1, GLI3, GSTP1, HES1, HEY1, HMOX1, HNF4A, IGF1R, IGFBP4, IGFBP5, IGFBP6, IL1…	120
increases proliferation of cells (124/280)	A2M, ADM, ADRB2, AKR1B1, ANG, ANGPT1, BDNF, BIRC5, BLM, C19ORF10, C5ORF13, C8ORF4, CALR, CAV1, CCL2, CCL14, CCL24, CCNA2, CCND1, CD36, CD38, CD46, CD59, CD244, CD3E, CDH1, CDH13, CEACAM1, CHRNA7, CLU, COL18A1, COMP, CRLF1, CTNNB1, CUL4A, CXCL9, CXCL10, CXCR4, CXCR7, DDX5, DKK1, EIF4E, ELN, EPCAM, ESR1, ETV6, F2R, FABP4, FGF2, FGF7, FGF8, FN1, FTL, GATA3, GHR, GPR172B, GRP, HDGF, HES1, HNRNPA2B1, …	124
affects cell death of eukaryotic cells (188/275)	ABCC1, ABCC4, ACACA, ADCY5, ADIPOQ, ADM, AKT3, ANGPT1, ANTXR1, ARF6, ARRB2, B2M, BBS4, BCLAF1, BDNF, BEX2, BIRC5, BLM, BNIP3 (includes EG:664), BUB1, C14ORF153, CALR, CAT, CAV1, CCNB1, CCND1, CD9, CD59, CD200, CD3E, CDC2, CDCA2, CDH1, CDH5, CDK2AP1, CEACAM1, CLU, CNN2, COL18A1, CREB3L2, CRYAB, CTBP2, CTNNB1, CXCR4, CYP1B1, DAB2, DAG1, DDX3X, DSP, DUT (includes EG:1854), EGR2, EPHA2, EPHX1, ESR1, …	188
decreases cell death of eukaryotic cells (123/275)	A2M, ABCB4, ABCC1, ABCC4, ADAM12, ADIPOQ, ADM, ADORA1, AKAP1, ALDH2, ANGPT1, ANTXR1, ANTXR2, ASAH1, BDNF, BHLHE40, BIRC5, BSG, C8ORF4, CALR, CAT, CAV1, CCND1, CD59, CDC2, CDH1, CLU, COMP, CR2, CREB3L2, CRYAB, CTNNB1, DYNLL1, EGR2, EIF4E, EPHA2, ESR1, ETV6, EZR, F2R, FGF2, FGF8, FHL2, FN1, FOS, FUS, GCLM, GHR, GLO1, GSN, GSTA2, GSTP1, HDAC1, HMGA1, HMOX1, HSD17B10, HSPA5, HSPA8, IGF1R, IL7, IL13, …	123
increases cell death of eukaryotic cells (146/275)	ADAM12, ADIPOQ, ADM, ADRB2, AKAP1, ANGPTL1, ANTXR2, ANXA1, B2M, BDNF, BIRC5, BLM, BNIP3 (includes EG:664), C14ORF153, CALR, CAT, CAV1, CCND1, CD9, CD59, CD3E, CDC2, CDC20, CDH1, CEACAM1, CHRNA7, CKAP2, CLU, COL18A1, COL4A2, COX5A, CRABP2, CTNNB1, CXCR4, DAB2, DKK1, DPP4, EDNRB, EGR2, EIF4E, EIF4EBP1, EN1, ENO1, EPHA2, ESR1, ETV6, FASN, FGF2, FGF8, FHL2, FN1, FOS, FOSB, GADD45G, GNAS, GNG2, HDGF, …	146
affects growth of cells (164/243)	ABCB4, ACTB, ACTG1, ACVRL1, ADAM12, ADAR, ADFP, ADM, ADRA1A, AKAP12, AKR1B1, AKT3, AMACR, ANG, ANXA1, ANXA2, ANXA11, APBA3, ARL6IP5, ARRB2, B3GNT3, BDNF, BIRC5, BLM, BNIP3 (includes EG:664), CALR, CAV1, CCND1, CD244, CD3E, CDH5, CDH13, CLU, CTNNB1, CXCL2, CXCR4, DAB2, DDR1, DDX3X, DPT, DSP, EGR2, EIF1, EIF4A1, EIF4E, EPCAM, EPHA2, ESR1, ETFDH, ETV6, EZR, FAM107A, FASN, FBN2 (includes EG:2201), FE…	164
decreases growth of cells (93/243)	ACVRL1, ADIPOR2, ADM, AKAP12, BDNF, BIRC5, CALR, CAT, CAV1, CCL2, CCND1, CDH1, CDH13, CDK2AP1, CEACAM1, CLU, COL18A1, CRABP2, CXCL10, DAB2, DDX3X, DLC1, DPP4, EGR2, EIF1, EIF4EBP1, ENO1, ENPP1, EPHA2, ERRFI1, ESR1, ETV6, F2R, FASN, FES, FGF2, FOS, GADD45G, GATA2, GJA1, GSN, HMGA1, HMOX1, HNF4A, HNRNPA1, IGFBP4, IGFBP5, IL7, IL13, IL1A, IL1B, IL6R, ITGB6, KLF2, KLF11, LAMA5, LASS1 (includes EG:107…	93
increases growth of cells (89/243)	ADIPOQ, ANG, APCDD1, BDNF, BIRC5, BSG, C19ORF10, C1QTNF3, C8ORF4, CAV1, CCNA1, CCNA2, CCNB1, CCND1, CD163, CDC2, CDH1, COL6A3, CR2, CTNNB1, CXCL2, CXCR7, DLGAP5, EIF4E, EPHA2, ESR1, ETV6, FES, FGF2, FGF7, FGF8, FHL2, FN1, FOS, FTL, GHR, GRP, HDGF, HMGA1, HNRNPK, IGF1R, IGFBP5, IL7, IL13, IL1A, IL1B, IL6R, IRS2, ITGB3, JAG1, KIAA0101, KRT17, LAMA5, LDHA, LEP, LGALS3, MET, MITF, MRAS, MTA2, MYC, NP…	89
affects apoptosis of eukaryotic cells (162/242)	ABCC1, ACACA, ADCY5, ADIPOQ, ADM, AKT3, ANGPT1, ARF6, ARRB2, B2M, BBS4, BCLAF1, BDNF, BEX2, BIRC5, BLM, BNIP3 (includes EG:664), CALR, CAT, CAV1, CCNB1, CCND1, CD9, CD200, CD3E, CDC2, CDCA2, CDH1, CDH5, CDK2AP1, CEACAM1, CLU, CNN2, COL18A1, CTBP2, CTNNB1, CXCR4, DAB2, DAG1, DDX3X, DSP, DUT (includes EG:1854), EGR2, EPHA2, ESR1, ETV6, EZR, F2R, FASN, FBLN1, FBXO32, FES, FGF2, FGF8, FN1, FOS, GADD4…	162
decreases apoptosis of eukaryotic cells (100/242)	A2M, ADAM12, ADIPOQ, ADM, ADORA1, AKAP1, ALDH2, ANGPT1, ASAH1, BDNF, BHLHE40, BIRC5, C8ORF4, CAT, CAV1, CCND1, CD59, CDC2, CDH1, CLU, COMP, CR2, CRYAB, CTNNB1, DYNLL1, EIF4E, EPHA2, ESR1, ETV6, EZR, F2R, FGF2, FGF8, FHL2, FN1, FOS, FUS, GCLM, GHR, GLO1, GSN, GSTA2, HDAC1, HMGA1, HMOX1, HSD17B10, HSPA5, HSPA8, IGF1R, IL7, IL13, IL1A, IL1B, IL6R, IRS2, ITGA2, ITGB3, ITPR1, ITPR2, ITPR3, JAG1, KLF2,…	100
increases apoptosis of eukaryotic cells (130/242)	ADAM12, ADIPOQ, ADM, ADRB2, AKAP1, ANGPTL1, ANXA1, B2M, BDNF, BIRC5, BLM, BNIP3 (includes EG:664), C14ORF153, CALR, CAT, CAV1, CCND1, CD9, CD59, CD3E, CDC2, CDC20, CDH1, CEACAM1, CKAP2, CLU, COL18A1, COL4A2, COX5A, CRABP2, CTNNB1, CXCR4, DKK1, DPP4, EDNRB, EGR2, EIF4EBP1, EN1, ENO1, EPHA2, ESR1, ETV6, FASN, FGF2, FGF8, FHL2, FN1, FOS, FOSB, GADD45G, GNAS, GNG2, HSPB8, IGF1R, IGFBP4, IGFBP5, IGFBP…	130
affects proliferation of eukaryotic cells (160/234)	ACACA, ACVRL1, ADIPOQ, ADRA1A, ADRA2B, AKR1B1, AKT3, AMACR, ANG, ANGPT1, ANXA2, ARHGAP24, BDNF, BIRC5, BLM, CAV1, CCL2, CCNA1, CCND1, CD9, CD36, CD38, CD74, CD244, CD3E, CD3G, CDH1, CDH13, CDK2AP1, CDON, CFL1, CLU, COL18A1, COMP, CR2, CRYAB, CSDA, CTNNB1, CXCR4, DDR1, DDX5, DKK1, DOCK2, DPP4, EDNRA, EDNRB, EGR2, ELN, EMX2, EPCAM, EPHA2, ESR1, ETV6, F2R, FABP5, FASN, FES, FGF2, FGF7, FN1, FOS, FOS…	160
decreases proliferation of eukaryotic cells (93/234)	A2M, ADIPOQ, ADM, ADRB2, ANG, ANGPTL1, ANXA1, ARID5B, BDNF, BSG, CALR, CAT, CAV1, CCL24, CD9, CD74, CEACAM1, CLU, COL14A1, COL18A1, COL4A1, COL4A2, CXCL10, DDR1, DKK1, DLC1, EGR2, EMX2, EPHA2, ESR1, ETV6, FGF2, FGFRL1, FGL2, FN1, FOS, GATA2, GJA1, GSTP1, HES1, HEY1, HMOX1, HNF4A, IGF1R, IGFBP4, IGFBP5, IGFBP6, IL13, IL1A, IL1B, IL6R, IRF8, JAG1, KHDRBS1, KLF2, KLF4, KLF9, LEP, LPIN1, LTA, LTBP1, …	93
increases proliferation of eukaryotic cells (112/234)	A2M, ADM, AKR1B1, ANG, ANGPT1, BDNF, BIRC5, BLM, C19ORF10, C5ORF13, C8ORF4, CAV1, CCL2, CCL24, CCNA2, CCND1, CD36, CD38, CD46, CD59, CD244, CD3E, CDH1, CDH13, CEACAM1, CLU, COMP, CRLF1, CTNNB1, CUL4A, CXCL9, CXCL10, CXCR4, CXCR7, DDX5, DKK1, EIF4E, ELN, EPCAM, ESR1, ETV6, F2R, FGF2, FGF7, FGF8, FN1, FTL, GHR, GPR172B, GRP, HDGF, HNRNPA2B1, HNRNPK, HOXB3, HSPA5, IGF1R, IGFBP5, IL7, IL13, IL1A, IL1…	112
affects cell death of cell lines (118/208)	ABCC1, ACACA, AKT3, ANTXR1, ARRB2, B2M, BBS4, BCLAF1, BEX2, BIRC5, BNIP3 (includes EG:664), CALR, CAT, CAV1, CCND1, CD59, CD3E, CDC2, CDCA2, CDH1, CDK2AP1, CEACAM1, CLU, CNN2, COL18A1, CREB3L2, CTBP2, CTNNB1, DAB2, DDX3X, DUT (includes EG:1854), EPHA2, ESR1, F2R, FASN, FBLN1, FBXO32, FES, FGF2, FN1, FOS, GADD45G, GHR, GLO1, GSN, GSTP1, HDAC1, HDAC2, HMGA1, HMOX1, HNRNPA1, HNRNPC, HSPA5, HSPB8, IF…	118
decreases cell death of cell lines (92/208)	ABCB4, ABCC1, ABCC4, ADM, AKAP1, ALDH2, ANTXR1, ANTXR2, ASAH1, BDNF, BHLHE40, BIRC5, CAT, CAV1, CCND1, CD59, CDC2, CLU, CREB3L2, CRYAB, CTNNB1, DYNLL1, EGR2, EPHA2, ESR1, ETV6, FGF2, FN1, FUS, GHR, GLO1, GSN, GSTA2, GSTP1, HDAC1, HMGA1, HMOX1, HSPA5, HSPA8, IGF1R, IL7, IL13, IL1A, IL1B, IRS2, ITGA2, ITGB3, ITPR1, ITPR2, ITPR3, KLF5, KRT8, KRT18, LEP, LGALS3, MAP3K5 (includes EG:4217), MDK, MME, M…	92
increases cell death of cell lines (117/208)	AKAP1, ANTXR2, B2M, BIRC5, BLM, BNIP3 (includes EG:664), C14ORF153, CALR, CAT, CAV1, CCND1, CD59, CDC2, CDC20, CDH1, CEACAM1, CKAP2, CLU, COL18A1, COL4A2, COX5A, CRABP2, CTNNB1, DAB2, DKK1, DPP4, EDNRB, EGR2, EIF4E, EIF4EBP1, ENO1, EPHA2, ESR1, ETV6, FASN, FGF2, FHL2, FOS, FOSB, GADD45G, GNAS, GNG2, HSPB8, IGF1R, IGFBP4, IGFBP5, IGFBP6, IL7, IL1A, IL1B, IRF8, ITGB3, ITPR1, ITPR2, ITPR3, KLF2, KLF…	117
affects movement of cells (119/187)	ABCC1, ACVRL1, AKT3, ANGPT1, ANXA1, ARHGAP24, ARRB2, BDNF, C5ORF13, CAP1, CAV1, CCL2, CCL24, CCND1, CD9, CD34, CD38, CD151, CDH1, CDH5, CDH13, CEACAM1, CFL1, CNN2, COL18A1, COL4A1, CTBP2, CTNNB1, CXCL6, CXCL9, CXCL10, CXCR4, CXCR7, DCX, DDR1, DOCK2, DPP4, EDNRB, ELN, EPHA2, ERRFI1, ESAM, ESR1, FGF2, FGF8, FHL2, FN1, GATA3, GJA1, GLI3, GNAS, GRB7, HNRNPK, HSP90AA1, IGF1R, IGFBP5, IGFBP6, IL7, IL13…	119
decreases movement of cells (71/187)	ACVRL1, ADAM12, ADIPOQ, ADM, ADRB2, ALCAM, ANGPTL1, ANXA1, ANXA2, BDNF, CAT, CAV1, CDH1, CDH5, CLU, COL18A1, COL4A1, COL4A2, CXCL9, CXCL10, DDR1, DDX3X, DLC1, DPP4, EPHA2, ERRFI1, FGF2, FN1, GRB7, HEY1, IGFBP4, IL1A, IL1B, ITGA2, ITGA3, ITGB3, ITGB6, JAG1, KLF2, KLF4, LAMA5, LAMC2, MAFB, MEOX2, MET, MME, MRAS, MYC, NCKAP1, PECAM1, PIGR, PLG, PON2, PPARG, PTHLH, RRAS, SDC1, SDC2, SEMA4D, SERPINB5,…	71
increases movement of cells (98/187)	ADIPOQ, ADM, ALCAM, ANGPT1, ANXA1, APLP2, BDNF, C5ORF13, CAV1, CCL2, CCL14, CCL24, CD36, CD151, CDC2, CDH1, CDH13, CEACAM1, CLU, CNN2, COL18A1, CTBP2, CTNND2, CXCL6, CXCL9, CXCL10, CXCL14, CXCR4, DCX, DDR1, DPP4, ELN, ETV5, EZR, F2R, FGF2, FGF7, FGF8, FHL2, FN1, GRB7, GRP, IGF1R, IGFBP5, IL7, IL13, IL1A, IL1B, IRS2, ITGA2, ITGB3, LAMA5, LAMB3, LAMC2, LEP, LGALS3, LGALS9, LGMN, LTA, LTBP2, MDK, ME…	98
affects migration of cells (119/184)	ABCC1, ACVRL1, AKT3, ANGPT1, ANXA1, ARHGAP24, ARRB2, BDNF, C5ORF13, CAP1, CAV1, CCL2, CCL24, CCND1, CD9, CD34, CD38, CD151, CDH1, CDH5, CDH13, CEACAM1, CFL1, CNN2, COL18A1, COL4A1, CTBP2, CTNNB1, CXCL6, CXCL9, CXCL10, CXCR4, CXCR7, DCX, DDR1, DOCK2, DPP4, EDNRB, ELN, EPHA2, ERRFI1, ESAM, ESR1, FGF2, FGF8, FHL2, FN1, GATA3, GJA1, GLI3, GNAS, GRB7, HNRNPK, HSP90AA1, IGF1R, IGFBP5, IGFBP6, IL7, IL13…	119
decreases migration of cells (71/184)	ACVRL1, ADAM12, ADIPOQ, ADM, ADRB2, ALCAM, ANGPTL1, ANXA1, ANXA2, BDNF, CAT, CAV1, CDH1, CDH5, CLU, COL18A1, COL4A1, COL4A2, CXCL9, CXCL10, DDR1, DDX3X, DLC1, DPP4, EPHA2, ERRFI1, FGF2, FN1, GRB7, HEY1, IGFBP4, IL1A, IL1B, ITGA2, ITGA3, ITGB3, ITGB6, JAG1, KLF2, KLF4, LAMA5, LAMC2, MAFB, MEOX2, MET, MME, MRAS, MYC, NCKAP1, PECAM1, PIGR, PLG, PON2, PPARG, PTHLH, RRAS, SDC1, SDC2, SEMA4D, SERPINB5,…	71
increases migration of cells (95/184)	ADIPOQ, ADM, ALCAM, ANGPT1, ANXA1, APLP2, BDNF, C5ORF13, CAV1, CCL2, CCL14, CCL24, CD36, CD151, CDC2, CDH1, CDH13, CEACAM1, CLU, CNN2, COL18A1, CTBP2, CXCL6, CXCL9, CXCL10, CXCL14, CXCR4, DCX, DDR1, DPP4, ELN, EZR, F2R, FGF2, FGF7, FGF8, FHL2, FN1, GRB7, GRP, IGF1R, IGFBP5, IL7, IL13, IL1A, IL1B, IRS2, ITGA2, ITGB3, LAMA5, LAMB3, LAMC2, LEP, LGALS3, LGALS9, LGMN, LTA, LTBP2, MDK, MET, MGP, MRAS, …	95
affects apoptosis of cell lines (105/183)	ABCC1, ACACA, AKT3, ARRB2, B2M, BBS4, BCLAF1, BEX2, BIRC5, BNIP3 (includes EG:664), CALR, CAV1, CCND1, CD3E, CDC2, CDCA2, CDH1, CDK2AP1, CEACAM1, CLU, CNN2, COL18A1, CTBP2, CTNNB1, DAB2, DDX3X, DUT (includes EG:1854), EPHA2, ESR1, F2R, FASN, FBLN1, FBXO32, FES, FGF2, FN1, FOS, GADD45G, GHR, GLO1, GSN, HDAC1, HDAC2, HMGA1, HMOX1, HNRNPA1, HNRNPC, HSPA5, HSPB8, IGF1R, IGFBP4, IGFBP5, IL7, IL1A, IL1…	105
decreases apoptosis of cell lines (73/183)	ADM, AKAP1, ALDH2, ASAH1, BHLHE40, BIRC5, CAT, CAV1, CCND1, CD59, CDC2, CLU, CRYAB, CTNNB1, DYNLL1, EPHA2, ESR1, ETV6, FGF2, FN1, FUS, GHR, GLO1, GSN, GSTA2, HDAC1, HMGA1, HMOX1, HSPA5, HSPA8, IGF1R, IL7, IL13, IL1A, IL1B, IRS2, ITGA2, ITGB3, ITPR1, ITPR2, ITPR3, KLF5, LEP, LGALS3, MAP3K5 (includes EG:4217), MME, MTA2, MYB (includes EG:4602), MYC, NCAM1, NPM1 (includes EG:4869), NRAS, NRG1, NTRK2…	73
increases apoptosis of cell lines (104/183)	AKAP1, B2M, BIRC5, BLM, BNIP3 (includes EG:664), C14ORF153, CALR, CAT, CAV1, CCND1, CD59, CDC2, CDC20, CDH1, CEACAM1, CKAP2, CLU, COL18A1, COX5A, CRABP2, CTNNB1, DKK1, EDNRB, EGR2, EIF4EBP1, EPHA2, ESR1, ETV6, FASN, FGF2, FHL2, FOS, FOSB, GADD45G, GNG2, HSPB8, IGF1R, IGFBP4, IGFBP5, IGFBP6, IL7, IL1A, IL1B, IRF8, ITGB3, ITPR1, ITPR2, ITPR3, KLF2, KLF4, LAMA5, LASS1 (includes EG:10715), LDHA, LGAL…	104
affects movement of eukaryotic cells (108/172)	ABCC1, ACVRL1, AKT3, ANGPT1, ANXA1, ARHGAP24, ARRB2, BDNF, C5ORF13, CAV1, CCL2, CCL24, CCND1, CD9, CD34, CD38, CD151, CDH1, CDH5, CDH13, CFL1, CNN2, COL4A1, CTBP2, CTNNB1, CXCL6, CXCL9, CXCL10, CXCR4, CXCR7, DCX, DDR1, DOCK2, EDNRB, ELN, EPHA2, ERRFI1, ESAM, ESR1, FGF2, FGF8, FHL2, FN1, GATA3, GJA1, GLI3, GNAS, HNRNPK, IGF1R, IGFBP5, IGFBP6, IL7, IL13, IL1B, ITGA2, ITGA3, ITGB3, ITGB6, KLF2, LAMA…	108
decreases movement of eukaryotic cells (61/172)	ADAM12, ADIPOQ, ADM, ADRB2, ANGPTL1, ANXA1, ANXA2, BDNF, CAT, CAV1, CLU, COL18A1, COL4A1, COL4A2, CXCL9, CXCL10, DDR1, DDX3X, DPP4, ERRFI1, FGF2, FN1, HEY1, IGFBP4, IL1A, IL1B, ITGA3, ITGB3, ITGB6, JAG1, KLF2, KLF4, LAMA5, LAMC2, MAFB, MEOX2, MET, MME, MRAS, MYC, NCKAP1, PECAM1, PIGR, PLG, PON2, PPARG, PTHLH, SDC1, SDC2, SEMA4D, SERPINB5, SLPI, SORT1, SPP1, TEK, THBS1, TIMP2, TP53, TSC1, VCAN, WN…	61
increases movement of eukaryotic cells (86/172)	ADIPOQ, ADM, ALCAM, ANGPT1, ANXA1, APLP2, BDNF, C5ORF13, CAV1, CCL2, CCL14, CCL24, CD36, CD151, CDH1, CEACAM1, CLU, CNN2, COL18A1, CTBP2, CTNND2, CXCL6, CXCL9, CXCL10, CXCL14, CXCR4, DCX, DDR1, DPP4, ELN, ETV5, EZR, F2R, FGF2, FGF7, FGF8, FHL2, FN1, GRB7, GRP, IGFBP5, IL7, IL13, IL1A, IL1B, ITGA2, ITGB3, LAMA5, LAMB3, LEP, LGALS3, LGALS9, LTA, LTBP2, MDK, MET, MGP, NARS, NOV, NRAS, NRG1, NTF4, PA…	86
affects differentiation of cells (126/171)	ACACA, ACADM, ADRA1A, ADRB2, ADRB3, ANGPT1, ANXA1, ANXA2, ASPN, BDNF, C5ORF13, CCND1, CD9, CD38, CD74, CD200, CD3E, CDH1, CDH5, CDON, CHRNA7, CLU, CTNNB1, CXCR4, DAB2, DAG1, DOCK2, DPP4, DSP, EDNRB, EGR2, EIF4E, EMX2, EN1, EPAS1, EPHA2, ESR1, ETV6, FES, FGF2, FGF7, FGF8, FHL2, FOS, FOXA1, FOXL2, GADD45G, GATA2, GATA3, GLI3, HDAC1, HDAC2, HES1, HMGA1, HNF4A, IGF1R, IGFBP5, IGFBP6, IL7, IL13, IL1A,…	126
decreases differentiation of cells (52/171)	ADIPOQ, BSG, CALR, CARTPT, CCND1, CD74, CTNNB1, CUL4A, DKK1, EIF4E, ENPP1, EPAS1, ESR1, FGF2, FN1, FOS, GATA2, GATA3, GLI3, GSN, HDAC1, HES1, HSP90AA1, IGFBP5, IGFBP6, IL7, IL13, IL1B, IRF8, IRS2, IRX3, ITGB3, JAG1, LEP, LTBP1, MAFB, MBNL3, MET, MGP, MYB (includes EG:4602), MYC, NOTCH3, PICALM, PPARG, PRKCA, PTHLH, RASA3, S100A9, SOSTDC1, SOX9, TBX3, TFAP2B	52
increases differentiation of cells (71/171)	ADIPOQ, BDNF, BHLHE40, BOC, CCL2, CD38, CD74, CD3E, CDON, CLU, COL4A1, CTNNB1, DDR1, ESR1, ETV6, FGF2, FGF7, FGF8, FN1, FOS, FOXA1, GATA2, GATA3, GHR, GNAS, HSP90AA1, IGF1R, IL7, IL13, IL1A, IL1B, IL6R, IRF8, IRS2, IRX3, JAG1, KAT2B, KRT8, LEP, MDK, MGP, MRAS, MYB (includes EG:4602), MYC, NCAM1, NCKAP1, NID1, NME2, NOTCH3, NP (includes EG:4860), NR1D1, NRG1, NTF4, NTRK2, PPARG, PTPRC, RACGAP1, RG…	71
affects cell death of tumor cell lines (95/169)	ACACA, AKT3, ARRB2, B2M, BBS4, BCLAF1, BEX2, BIRC5, BNIP3 (includes EG:664), CALR, CAT, CCND1, CD59, CDC2, CDCA2, CDH1, CEACAM1, CLU, CNN2, CREB3L2, CTBP2, CTNNB1, DUT (includes EG:1854), EPHA2, ESR1, FASN, FBLN1, FBXO32, FGF2, FN1, FOS, GADD45G, GLO1, GSN, HDAC1, HDAC2, HMGA1, HMOX1, HNRNPA1, HNRNPC, HSPA5, HSPB8, IGF1R, IGFBP4, IGFBP5, IL7, IL1A, IL1B, IRF8, ITPR1, JAG1, KLF5, KRT18, LASS1 (inc…	95
decreases cell death of tumor cell lines (66/169)	ABCB4, ABCC4, ADM, AKAP1, BDNF, BHLHE40, BIRC5, CAT, CAV1, CCND1, CD59, CDC2, CLU, CREB3L2, DYNLL1, EPHA2, FGF2, FN1, GLO1, GSN, GSTA2, HDAC1, HMGA1, HMOX1, HSPA5, HSPA8, IGF1R, IL7, IL13, IL1B, ITGA2, ITGB3, ITPR1, ITPR2, ITPR3, LEP, LGALS3, MAP3K5 (includes EG:4217), MDK, MME, MTA2, MYB (includes EG:4602), MYC, NCAM1, NPM1 (includes EG:4869), NRAS, NRG1, NTRK2, PDZK1, PIGR, PPARG, PPP1R1B, PRDX…	66
increases cell death of tumor cell lines (96/169)	AKAP1, B2M, BIRC5, BLM, BNIP3 (includes EG:664), C14ORF153, CALR, CAT, CAV1, CCND1, CD59, CDC2, CDC20, CDH1, CEACAM1, CKAP2, CLU, COL18A1, COX5A, CRABP2, CTNNB1, DAB2, DKK1, DPP4, EGR2, EIF4E, EIF4EBP1, EPHA2, ESR1, FASN, FOS, FOSB, GADD45G, GNAS, GNG2, HSPB8, IGF1R, IGFBP4, IGFBP5, IGFBP6, IL7, IL1A, IL1B, IRF8, ITGB3, ITPR1, ITPR2, ITPR3, KLF2, KLF4, KRT18, LAMA5, LASS1 (includes EG:10715), LGA…	96
affects migration of eukaryotic cells (108/169)	ABCC1, ACVRL1, AKT3, ANGPT1, ANXA1, ARHGAP24, ARRB2, BDNF, C5ORF13, CAV1, CCL2, CCL24, CCND1, CD9, CD34, CD38, CD151, CDH1, CDH5, CDH13, CFL1, CNN2, COL4A1, CTBP2, CTNNB1, CXCL6, CXCL9, CXCL10, CXCR4, CXCR7, DCX, DDR1, DOCK2, EDNRB, ELN, EPHA2, ERRFI1, ESAM, ESR1, FGF2, FGF8, FHL2, FN1, GATA3, GJA1, GLI3, GNAS, HNRNPK, IGF1R, IGFBP5, IGFBP6, IL7, IL13, IL1B, ITGA2, ITGA3, ITGB3, ITGB6, KLF2, LAMA…	108
decreases migration of eukaryotic cells (61/169)	ADAM12, ADIPOQ, ADM, ADRB2, ANGPTL1, ANXA1, ANXA2, BDNF, CAT, CAV1, CLU, COL18A1, COL4A1, COL4A2, CXCL9, CXCL10, DDR1, DDX3X, DPP4, ERRFI1, FGF2, FN1, HEY1, IGFBP4, IL1A, IL1B, ITGA3, ITGB3, ITGB6, JAG1, KLF2, KLF4, LAMA5, LAMC2, MAFB, MEOX2, MET, MME, MRAS, MYC, NCKAP1, PECAM1, PIGR, PLG, PON2, PPARG, PTHLH, SDC1, SDC2, SEMA4D, SERPINB5, SLPI, SORT1, SPP1, TEK, THBS1, TIMP2, TP53, TSC1, VCAN, WN…	61
increases migration of eukaryotic cells (82/169)	ADIPOQ, ADM, ALCAM, ANGPT1, ANXA1, APLP2, BDNF, C5ORF13, CAV1, CCL2, CCL14, CCL24, CD36, CD151, CDH1, CEACAM1, CLU, CNN2, COL18A1, CTBP2, CXCL6, CXCL9, CXCL10, CXCL14, CXCR4, DCX, DDR1, DPP4, ELN, EZR, F2R, FGF2, FGF7, FGF8, FHL2, FN1, GRB7, GRP, IGFBP5, IL7, IL13, IL1A, IL1B, ITGA2, ITGB3, LAMA5, LAMB3, LEP, LGALS3, LGALS9, LTA, LTBP2, MDK, MGP, NARS, NOV, NRG1, NTF4, PAFAH1B1, PECAM1, PLG, POST…	82
affects growth of eukaryotic cells (87/167)	ABCB4, AKAP12, AKR1B1, AKT3, AMACR, ANG, ANXA1, BDNF, BIRC5, BLM, BNIP3 (includes EG:664), CAV1, CCND1, CD244, CD3E, CDH5, CLU, CTNNB1, CXCR4, DAB2, DDX3X, EPCAM, EPHA2, ESR1, ETV6, FGF2, FOS, GATA2, GJA1, HDAC2, HMGA1, HMGN1, HMOX1, HNF4A, HNRNPA1, HSPA5, HSPB8, IGF1R, IGFBP5, IL7, IL1A, IL1B, IL6R, IRF8, IRX3, KCNH1, KHDRBS1, KLF4, LCP1, LDHA, LGALS3, MAPK9, MBD2, MCAM, MET, MRAS, MYB (includes…	87
decreases growth of eukaryotic cells (74/167)	ADM, AKAP12, BDNF, BIRC5, CALR, CAT, CAV1, CCL2, CDH1, CDH13, CDK2AP1, CEACAM1, CLU, COL18A1, CRABP2, CXCL10, DAB2, DDX3X, DLC1, DPP4, EGR2, EIF1, EPHA2, ERRFI1, ESR1, ETV6, F2R, FASN, FES, FOS, GADD45G, GATA2, GJA1, HMGA1, HMOX1, HNRNPA1, IGFBP4, IGFBP5, IL13, IL1A, IL1B, IL6R, KLF2, LAMA5, LASS1 (includes EG:10715), MYC, NME2, NOV, NRAS, NRG1, NTRK2, PDIA3, PECAM1, POR, PPARG, PRKAR2B, PTGS2, P…	74
increases growth of eukaryotic cells (80/167)	ADIPOQ, ANG, APCDD1, BDNF, BIRC5, BSG, C19ORF10, C1QTNF3, C8ORF4, CAV1, CCNA1, CCNA2, CCND1, CD163, CDC2, CDH1, COL6A3, CR2, CTNNB1, CXCR7, DLGAP5, EIF4E, EPHA2, ESR1, ETV6, FGF2, FGF7, FGF8, FHL2, FN1, FOS, FTL, GHR, GRP, HMGA1, HNRNPK, IGF1R, IGFBP5, IL7, IL13, IL1A, IL1B, IL6R, IRS2, ITGB3, JAG1, KIAA0101, LAMA5, LEP, LGALS3, MET, MITF, MRAS, MTA2, MYC, NPM1 (includes EG:4869), NRAS, NRG1, PFN…	80
affects quantity of cells (116/153)	ANK2, ANXA1, APLP2, B2M, BDNF, BIRC5, BLM, C1QA, CAV1, CCL2, CCL24, CCND1, CD38, CD59, CD200, CD244, CD3E, CD3G, CDK2AP1, CR2, CTNNB1, CUL4A, CXCL10, CXCR4, CYBB (includes EG:1536), DDR1, DYNLL1, EDNRB, EGR2, EIF4EBP1, EN1, EPAS1, ESR1, F2R, FES, FGF2, FGF7, FN1, FOS, GHR, GJA1, GNAS, GSN, GSTP1, GUCY2D, HDAC2, HES1, HOMER1, HOXB3, IGF1R, IGFBP5, IGJ, IKZF3, IL7, IL13, IL1B, IL6R, IRF8, IRS2, ITG…	116
decreases quantity of cells (42/153)	ADM, BDNF, BHLHE40, BIRC5, CAT, CCNB1, CD9, CDK2AP1, COL18A1, CR2, CUL4A, CXCL10, CXCR4, EPAS1, FOSB, GATA2, IGFBP6, IL7, IL13, IL1B, IL6R, IRX3, LEP, LGALS3, MYC, NTRK2, PARP1, PLG, PPARG, PRKCA, PTGS2, PTHLH, S100A9, SERPINA1, SERPING1, SERPINI1, SIX1, STK17B, STMN1, THBS1, THBS2, TP53	42
increases quantity of cells (57/153)	ADAM12, BDNF, BSG, C19ORF10, CAV1, CCL2, CCND1, CD9, CD3E, CDK2AP1, CR2, CTNNB1, CUL4A, CXCL10, CXCR4, DHFR, EDA, EDNRA, EPAS1, ERRFI1, ESR1, ETV6, FGF2, FGF7, FGF8, FN1, FOS, FOSB, GATA3, HDGF, HMOX1, IGFBP5, IL7, IL13, IL1A, IL1B, IRX3, KLF4, LEP, LTA, MYC, NPM1 (includes EG:4869), NRAS, NTF4, PABPC1, PEG3, PPARG, PTGS2, PTHLH, RBBP4, S100A9, SERPINB5, SPP1, STMN1, TIMP3, TP53, VAV3	57
affects apoptosis of tumor cell lines (84/149)	ACACA, AKT3, ARRB2, B2M, BBS4, BCLAF1, BEX2, BIRC5, BNIP3 (includes EG:664), CALR, CCND1, CDC2, CDCA2, CDH1, CEACAM1, CLU, CNN2, CTBP2, CTNNB1, DUT (includes EG:1854), EPHA2, ESR1, FASN, FBLN1, FBXO32, FGF2, FN1, FOS, GADD45G, GLO1, GSN, HDAC1, HDAC2, HMGA1, HMOX1, HNRNPA1, HNRNPC, HSPA5, HSPB8, IGF1R, IGFBP4, IGFBP5, IL1A, IL1B, IRF8, ITPR1, JAG1, KLF5, KRT18, LASS1 (includes EG:10715), LEP, LRD…	84
decreases apoptosis of tumor cell lines (52/149)	ADM, AKAP1, BHLHE40, BIRC5, CAT, CAV1, CCND1, CD59, CDC2, CLU, DYNLL1, EPHA2, FGF2, FN1, GLO1, GSN, GSTA2, HDAC1, HMGA1, HMOX1, HSPA5, HSPA8, IGF1R, IL7, IL13, IL1B, ITGA2, ITGB3, ITPR1, ITPR2, ITPR3, LEP, LGALS3, MAP3K5 (includes EG:4217), MME, MTA2, MYB (includes EG:4602), MYC, NCAM1, NPM1 (includes EG:4869), NRAS, NRG1, PPARG, PPP1R1B, PRKCA, PTGS2, PTHLH, RET, SFRP2, SPARC, SPP1, TP53	52
increases apoptosis of tumor cell lines (88/149)	AKAP1, B2M, BIRC5, BLM, BNIP3 (includes EG:664), C14ORF153, CALR, CAT, CAV1, CCND1, CD59, CDC2, CDC20, CDH1, CEACAM1, CKAP2, CLU, COL18A1, COX5A, CRABP2, CTNNB1, DKK1, EGR2, EIF4EBP1, EPHA2, ESR1, FASN, FOS, FOSB, GADD45G, GNG2, HSPB8, IGF1R, IGFBP4, IGFBP5, IGFBP6, IL7, IL1A, IL1B, IRF8, ITGB3, ITPR1, ITPR2, ITPR3, KLF2, KLF4, LAMA5, LASS1 (includes EG:10715), LGALS3, LGALS9, MAD2L1, MAP3K5 (inc…	88
affects proliferation of cell lines (82/144)	ACACA, ADRA1A, AKT3, AMACR, ANG, ANXA2, BIRC5, CAV1, CCL2, CCNA1, CCND1, CD9, CD3E, CDH1, CDK2AP1, CLU, COL18A1, COMP, CSDA, CTNNB1, CXCR4, DDX5, EPCAM, ESR1, ETV6, F2R, FABP5, FASN, FES, FGF2, FN1, FOS, GHR, GPR172B, HDAC2, HMGA1, HMOX1, HNF4A, HPGD, IGF1R, IL13, IL1A, IRS2, ITGB3, ITPR1, JAG1, KCNH1, KIAA0101, KLF2, KLF4, KLF5, LDHA, LEP, LGALS3, LTBP1, MAPK9, MDK, MET, MYB (includes EG:4602), …	82
decreases proliferation of cell lines (55/144)	ADM, ANXA1, ARID5B, CAT, CAV1, CEACAM1, CLU, COL18A1, CXCL10, DDR1, DLC1, EGR2, EPHA2, ESR1, ETV6, FGF2, FGFRL1, GATA2, GJA1, HES1, HMOX1, HNF4A, IGF1R, IGFBP4, IGFBP6, IL1A, IL6R, KLF2, KLF4, LEP, MET, MYB (includes EG:4602), MYC, NOV, NRG1, NTF4, PECAM1, PLG, PPARG, PRLR, PTGS2, PTHLH, PTX3, S100A9, SERPINB5, SOX6, SOX9, SPARC, STARD13, TES, THBS1, TP53, TXNIP, WNT5A, YPEL3	55
increases proliferation of cell lines (63/144)	A2M, ADM, ANGPT1, BDNF, C19ORF10, C5ORF13, CCL24, CCNA2, CCND1, CDH1, CDH13, COMP, CRLF1, CTNNB1, CUL4A, CXCR4, CXCR7, EPCAM, ESR1, ETV6, F2R, FGF2, FGF7, FGF8, FN1, GHR, GPR172B, GRP, HDGF, HNRNPK, HOXB3, IGF1R, IGFBP5, IL7, IL13, IL1A, IL1B, IL6R, IRS2, ITGA2, KLF5, LEP, MAPK6, MDK, MYC, NRAS, NRG1, PDGFA, PIGR, PPARG, PRKCA, PRLR, PTGS2, PTHLH, PTMA, SDC2, SFRP1, SHC1, SIX1, SOCS2, SPP1, TFPI2…	63
affects development of cells (107/141)	A2M, ADAR, ARRB2, ATP1B1, B2M, BASP1, BBS4, BDNF, BIRC5, CAP1, CCNA1, CCND1, CD9, CD74, CD151, CD3E, CD3G, CDC42EP1, CDH1, CDH13, CFL1, CHD4, COL18A1, CTNNB1, CXCR4, DAB2, DKK1, DLC1, DOCK2, ECT2, EDNRA, EGR2, EIF4E, EN1, ENAH, EPAS1, EPHA2, EPHA3, ETV6, EZR, FGF2, FN1, FOS, FOXL2, FUS, GATA2, GATA3, GHR, GSN, HES1, HSP90AA1, IGF1R, IL7, IL13, IL1A, IL1B, IRF6, IRF8, IRS2, ITGA2, ITGA3, ITGB3, JA…	107
decreases development of cells (27/141)	ANXA5, BDNF, COL18A1, EDNRB, EPHA2, FGF2, FN1, GATA3, HES1, HEY1, IL7, IL13, IL6R, ITGA2, ITGB3, LAMA5, MET, MPZ, NCK2, NRG1, NTRK2, PLG, RRAS, SPP1, TIMP2, TNC, TP53	27
increases development of cells (59/141)	ANGPT1, ANTXR1, BASP1, BDNF, CCL2, CCL24, CCND1, CD3E, CDH1, COMP, CTNNB1, DDR1, EDNRA, EDNRB, EGR2, EPHA2, EZR, F2R, FGF2, FGF7, FN1, FOS, GATA3, GSN, HDAC1, HES1, IL7, IL13, IL1A, IL1B, IL6R, ITGA2, ITGB3, ITGB6, LAMA5, LEP, MARCKS (includes EG:4082), MEOX2, MET, MYC, NCAM1, NOTCH3, NRAS, NRG1, PDGFA, PFN1, PLG, RET, SDC1, SEMA4D, SMOC2, SPARC, SPP1, TGFBI, THBS1, THBS2, TNC, VCAN, ZFPM2	59
affects cell movement (91/135)	ABCB4, ACTB, ACTG1, ACTR3, ADIPOQ, ADORA1, ANXA1, ANXA2, ARF6, ARRB2, BSG, CAV1, CCL2, CCL24, CCND1, CD9, CD36, CD38, CD59, CD151, CDC2, CFL1, CHRNA7, COL4A1, CXCL2, CXCL6, CXCL9, CXCL10, CXCL14, CXCR4, CXCR7, DOCK2, ELN, ENAH, ESR1, EZR, F2R, FABP4, FGF2, FGL2, FN1, FOS, GAL3ST1, GNAS, GSN, IL13, IL1B, ITGA2, ITGA3, ITGB3, LAMA5, LCP1, LGALS3, LTA, LYVE1, MAP3K5 (includes EG:4217), MAPK9, MDK, M…	91
decreases cell movement (39/135)	ADIPOQ, ANXA1, CARTPT, CD9, CDH13, CLU, CXCL9, CXCL10, CXCL14, CXCR4, DLC1, ESR1, FN1, GRB7, GSN, IL13, IL1A, IL1B, IL6R, ITGA3, ITGB3, MDK, MTSS1, MYC, PIGR, PLG, PON2, PPARG, SERPINB5, SERPING1, SFRP1, SFRP2, SLPI, STARD13, SULF1, TEK, THBS1, TSC1, WISP1	39
increases cell movement (63/135)	ADM, ADORA1, ANGPT1, ANXA1, ARRB2, BDNF, CALR, CCL2, CCL14, CCL24, CD9, CD151, CDC2, CDH1, CDH11, CEACAM1, CTNNB1, CXCL2, CXCL6, CXCL9, CXCL10, CXCL14, CXCR4, ELN, ESR1, FGF2, FN1, FOS, GRB7, IL13, IL1A, IL1B, LEP, LGALS3, LGALS9, LTA, MDK, MET, NOV, NPM1 (includes EG:4869), NRG1, NTF4, NTRK2, PDGFA, PLG, PRKCA, PTGS2, RAC2, RARRES2, RET, RHOC, S100A4, S100A9, SEMA4D, SERPINA1, SERPINA5, SOCS2, S…	63
affects adhesion of cells (92/134)	ADAM12, ADRB2, ALCAM, ANGPT1, ANXA1, ARF6, BCAM, BOC, CASK, CCL2, CCND1, CD9, CD34, CD36, CD38, CD93, CD151, CDH1, CDH5, CDH11, CDH13, CDON, CLDN1, CLU, COL18A1, CTNNB1, CTNND2, CXCR4, DAB2, DDR1, DSC2, EMILIN1, EPAS1, EPCAM, ESAM, F2R, FES, FN1, FUT3, GPR56, GSN, HES1, IGF1R, IL13, IL1B, IL6R, ITGA2, ITGA3, ITGB3, ITGB6, ITGBL1, LAMA5, LGALS3, LGALS9, MAD2L1, MCAM, MET, MPZ, MPZL2, MYO6, NCAM1, …	92
decreases adhesion of cells (37/134)	ACVRL1, ANGPT1, ANXA1, ANXA5, BCAM, CALR, CD9, CD59, CDH1, CDH5, CDH13, CR2, DAB2, EPHA2, FASN, FGF2, FN1, ITGA2, ITGB3, JAG1, LTF, MET, MME, MMP16, NCAM1, PAFAH1B1, PHLDA1, PPARG, PRDX2, RRAS, S100A7, SERPING1, TGFBI, THBS1, TNC, TNFAIP6, VCAN	37
increases adhesion of cells (56/134)	ADAM12, ANGPT1, APLP2, BSG, C1QA, C4BPA, CALR, CCL2, CD9, CD34, CDH1, CEACAM1, COL18A1, CTNNB1, CXCL9, CXCL10, EMILIN1, EPCAM, ESAM, F2R, FGF2, FN1, GRP, HES1, IGF1R, IL7, IL1A, IL1B, ITGA2, ITGA3, ITGB3, LAMC2, LCP1, LEP, MYC, NCAM1, NPNT, NRG1, PECAM1, PIGR, POSTN, PPAP2B, S100A9, SDC2, SERPINB5, SERPING1, SLC3A2, SOX9, SPP1, TFPI, THBS1, THBS2, TIMP3, TNC, VAV3, VWF	56
affects growth of cell lines (62/134)	AKAP12, AKT3, AMACR, ANXA1, BIRC5, BLM, BNIP3 (includes EG:664), CAV1, CCND1, CLU, CTNNB1, CXCR4, DAB2, DDX3X, EPCAM, ESR1, ETV6, FGF2, FOS, GATA2, GJA1, HDAC2, HMGA1, HMOX1, HNF4A, HNRNPA1, HSPA5, HSPB8, IGF1R, IGFBP5, IL1B, IL6R, KCNH1, KHDRBS1, KLF4, LCP1, LGALS3, MAPK9, MBD2, MET, MRAS, MYC, NOV, NRAS, NRG1, PIK3CB, POR, PPARG, PRKAR2B, PRKCA, PRLR, PTGS2, PTHLH, RET, SDC2, SLC3A2, SMOX, SPP1…	62
decreases growth of cell lines (67/134)	ADM, AKAP12, BIRC5, CALR, CAT, CAV1, CDH1, CDH13, CDK2AP1, CEACAM1, CLU, COL18A1, CRABP2, DAB2, DDX3X, DLC1, DPP4, EGR2, EIF1, EPHA2, ERRFI1, ESR1, ETV6, F2R, FASN, FES, FOS, GADD45G, GATA2, GJA1, HMGA1, HMOX1, HNRNPA1, IGFBP4, IGFBP5, IL1B, IL6R, KLF2, LAMA5, LASS1 (includes EG:10715), MYC, NME2, NOV, NRAS, NRG1, NTRK2, PDIA3, PECAM1, POR, PPARG, PRKAR2B, PTGS2, PTHLH, RASD1, RET, SOCS2, TEK, TH…	67
increases growth of cell lines (60/134)	ADIPOQ, BIRC5, C1QTNF3, CAV1, CCNA1, CCND1, CDC2, CDH1, COL6A3, CXCR7, DLGAP5, EIF4E, EPHA2, ESR1, ETV6, FGF2, FGF7, FGF8, FN1, FOS, FTL, GHR, GRP, HMGA1, HNRNPK, IGF1R, IGFBP5, IL7, IL13, IL1B, IRS2, JAG1, KIAA0101, LEP, LGALS3, MET, MITF, MRAS, MTA2, MYC, NPM1 (includes EG:4869), NRAS, NRG1, PFN1, PIK3CB, POSTN, PPARG, PTGS2, PTMA, S100A4, S100A7, SDC2, SFRS1, SFRS2, SFRS3, SLC3A2, SPP1, TIMP2,…	60
affects cell division process of cells (108/132)	ADRA1A, AKAP12, AMACR, ANGPT1, ANLN, BHLHE40, BIRC5, BLM, BUB1, CALR, CAV1, CCNA1, CCNA2, CCNB1, CCND1, CDC2, CDC20, CDH1, CDH13, CDK2AP1, CFL1, CHRNA7, CKAP2, CKS2, CLU, CTNNB1, CUL4A, DBI, DDX3X, DLGAP5, DPP4, ECT2, EMX2, ERRFI1, ESR1, ETV6, FASN, FBXO5, FGF2, FGF7, FN1, FOS, GATA2, GHR, GNAI1, GNAS, GRP, HDAC1, HES1, HMGA1, HMGN1, HOXB3, HPGD, HSP90AA1, IGF1R, IGFBP5, IL7, IL1A, IL1B, IL6R, IT…	108
decreases cell division process of cells (34/132)	BHLHE40, CCNB1, CCND1, CDC2, CDC20, CDH1, CLU, EIF4E, EMX2, ESR1, GADD45G, GJA1, HES1, HMOX1, HNF4A, HPGD, IGFBP5, IL1B, MAD2L1, MYC, PLA2G16, PLG, PPARG, PTGS2, SERPINB5, SOX9, SPARC, SULF1, THBS1, TIMP2, TP53, TP53BP2, VAV3, ZBTB17	34
increases cell division process of cells (44/132)	A2M, ADM, BIRC5, CCNA1, CCNA2, CCND1, CD38, CD3E, CDC2, CTNNB1, CXCL10, EIF4E, FBXO5, FGF2, FGF7, FGF8, FN1, FOS, GRP, HMGA1, IL7, IL1A, IL1B, IL6R, IRS2, ITGB3, LEP, MAD2L1, MDK, MET, MYC, NPM1 (includes EG:4869), NRG1, NUSAP1, PCNA, PPARG, PTHLH, RET, SHC1, SOX9, SPP1, SULF1, TP53, TP53BP2	44
affects developmental process of tissue (116/128)	ACVRL1, ADAM12, ADRA2B, ADRB2, ALDH1A3, ANGPT1, ARSB, BBS4, BDNF, CARTPT, CAV1, CD38, CDH1, CDON, CLU, COL6A3, COL9A1, CRYAB, CTBP2, CTNNB1, CXCL10, CXCR4, DAB2, DAG1, ECSIT, EDA, EDNRA, EGR2, ELN, EN1, ENAH, ENPP1, ESR1, FGF2, FGF7, FGF8, FN1, FOXA1, FOXP4, GATA3, GHR, GJA1, GJA5, GLI3, GNAS, GSN, HDAC1, HOXB3, HOXD9, HPRT1, IGFBP5, IGSF10, IKZF3, IL7, IL1B, ITGA3, JAG1, KCNH1, KRT17, LAMA4, LAM…	116
decreases developmental process of tissue (19/128)	ADRB2, ANGPT1, BDNF, CARTPT, EN1, ENPP1, FGF2, HEY1, HMOX1, IL1A, IL6R, LEP, LGMN, MET, NTRK2, PTHLH, SPARC, SPP1, TIMP2	19
increases developmental process of tissue (23/128)	ADIPOQ, ADRB2, BDNF, CCNA2, CEACAM1, CTNNB1, EDA, FGF2, FGF8, FN1, GJA1, IL13, IL1A, IL1B, LEP, MKL2, NRG1, PTGS2, PTHLH, RET, SOX9, SPP1, TIMP2	23
affects death of animal (110/121)	ABCB4, ACACA, ADAM12, ADAR, ADH1C (includes EG:126), ADRA1A, ADRA2B, ADRB2, AKT3, ANGPT1, ANK2, APLP2, ASAH1, BLM, CCND1, CD36, CD3E, CDH1, CDH5, CLDN1, COL4A1, COL4A2, CXCL9, CXCR4, CYBB (includes EG:1536), CYP11A1, DGAT2, DSP, EGR2, EN1, ENAH, EPAS1, ESR1, ETV6, F8, F13A1, F2R, FASN, FBLN1, FBN2 (includes EG:2201), FBXO5, FES, GATA3, GLCE, HADHA, HMOX1, HNRNPC, IGF1R, IL13, IL1B, IL6R, IRF8, IT…	110
decreases death of animal (8/121)	ANXA1, FGF2, HMOX1, IL1B, LEP, MME, SERPING1, SLC2A1	8
increases death of animal (11/121)	CALR, FGF2, FGF7, GNAS, IGFBP5, IL13, IL1B, MYC, PLN, PTGS2, PTHLH	11
affects death of mammalia (107/118)	ABCB4, ACACA, ADAM12, ADAR, ADH1C (includes EG:126), ADRA1A, ADRA2B, ADRB2, AKT3, ANGPT1, ANK2, APLP2, ASAH1, BLM, CCND1, CD36, CD3E, CDH1, CDH5, CLDN1, COL4A1, COL4A2, CXCL9, CXCR4, CYBB (includes EG:1536), CYP11A1, DGAT2, DSP, EGR2, EN1, ENAH, EPAS1, ESR1, ETV6, F8, F13A1, FASN, FBLN1, FBN2 (includes EG:2201), FBXO5, FES, GLCE, HADHA, HMOX1, HNRNPC, IGF1R, IL13, IL1B, IL6R, IRF8, ITGB3, KAT2B, …	107
decreases death of mammalia (8/118)	ANXA1, FGF2, HMOX1, IL1B, LEP, MME, SERPING1, SLC2A1	8
increases death of mammalia (11/118)	CALR, FGF2, FGF7, GNAS, IGFBP5, IL13, IL1B, MYC, PLN, PTGS2, PTHLH	11
affects death of mice (107/118)	ABCB4, ACACA, ADAM12, ADAR, ADH1C (includes EG:126), ADRA1A, ADRA2B, ADRB2, AKT3, ANGPT1, ANK2, APLP2, ASAH1, BLM, CCND1, CD36, CD3E, CDH1, CDH5, CLDN1, COL4A1, COL4A2, CXCL9, CXCR4, CYBB (includes EG:1536), CYP11A1, DGAT2, DSP, EGR2, EN1, ENAH, EPAS1, ESR1, ETV6, F8, F13A1, FASN, FBLN1, FBN2 (includes EG:2201), FBXO5, FES, GLCE, HADHA, HMOX1, HNRNPC, IGF1R, IL13, IL1B, IL6R, IRF8, ITGB3, KAT2B, …	107
decreases death of mice (7/118)	ANXA1, FGF2, HMOX1, LEP, MME, SERPING1, SLC2A1	7
increases death of mice (10/118)	CALR, FGF7, GNAS, IGFBP5, IL13, IL1B, MYC, PLN, PTGS2, PTHLH	10
affects death of rodents (107/118)	ABCB4, ACACA, ADAM12, ADAR, ADH1C (includes EG:126), ADRA1A, ADRA2B, ADRB2, AKT3, ANGPT1, ANK2, APLP2, ASAH1, BLM, CCND1, CD36, CD3E, CDH1, CDH5, CLDN1, COL4A1, COL4A2, CXCL9, CXCR4, CYBB (includes EG:1536), CYP11A1, DGAT2, DSP, EGR2, EN1, ENAH, EPAS1, ESR1, ETV6, F8, F13A1, FASN, FBLN1, FBN2 (includes EG:2201), FBXO5, FES, GLCE, HADHA, HMOX1, HNRNPC, IGF1R, IL13, IL1B, IL6R, IRF8, ITGB3, KAT2B, …	107
decreases death of rodents (8/118)	ANXA1, FGF2, HMOX1, IL1B, LEP, MME, SERPING1, SLC2A1	8
increases death of rodents (10/118)	CALR, FGF7, GNAS, IGFBP5, IL13, IL1B, MYC, PLN, PTGS2, PTHLH	10
affects cell movement of eukaryotic cells (69/116)	ABCB4, ADIPOQ, ADORA1, ANXA1, ANXA2, ARRB2, BSG, CAV1, CCL2, CCL24, CCND1, CD9, CD36, CD38, CD59, CD151, CDC2, CHRNA7, COL4A1, CXCL10, CXCR4, CXCR7, ELN, ENAH, ESR1, EZR, F2R, FABP4, FGF2, FN1, FOS, GAL3ST1, GNAS, GSN, IL13, IL1B, ITGA2, ITGA3, ITGB3, LAMA5, LCP1, LGALS3, LTA, MAP3K5 (includes EG:4217), MAPK9, MDK, MET, NCK2, NTRK2, PAFAH1B1, PARG, PECAM1, PLG, PRKCA, PTGS2, RAC2, RHOC, S100A4, S…	69
decreases cell movement of eukaryotic cells (37/116)	ADIPOQ, ANXA1, CD9, CDH13, CLU, CXCL9, CXCL10, CXCL14, DLC1, ESR1, FN1, GRB7, GSN, IL13, IL1A, IL1B, IL6R, ITGA3, ITGB3, MDK, MTSS1, MYC, PIGR, PLG, PON2, PPARG, SERPINB5, SERPING1, SFRP1, SFRP2, SLPI, STARD13, SULF1, TEK, THBS1, TSC1, WISP1	37
increases cell movement of eukaryotic cells (60/116)	ADM, ADORA1, ANGPT1, ANXA1, ARRB2, BDNF, CALR, CCL2, CCL14, CCL24, CD9, CD151, CDH1, CDH11, CEACAM1, CTNNB1, CXCL6, CXCL9, CXCL10, CXCL14, CXCR4, ELN, ESR1, FGF2, FN1, FOS, GRB7, IL13, IL1A, IL1B, LEP, LGALS3, LGALS9, LTA, MDK, MET, NOV, NPM1 (includes EG:4869), NRG1, NTF4, PDGFA, PLG, PRKCA, PTGS2, RAC2, RARRES2, RET, RHOC, S100A4, S100A9, SEMA4D, SERPINA1, SERPINA5, SOCS2, SPARC, SPP1, THBS1, T…	60
affects developmental process of organism (108/112)	ACACA, ACVRL1, ADAR, ADORA1, APLP2, ATP1B1, BDNF, BIRC5, BLM, CCND1, CDON, CLU, COL4A1, COL4A2, CRABP2, CSDA, CTBP2, CTNNB1, DAB2, DKK1, EDNRA, EHF, EN1, EPAS1, EPHA2, F2R, FBN2 (includes EG:2201), FES, FGF2, FGF8, FKBP4, FOS, FOSB, FOXA1, GHR, GJA1, GJA5, GLI3, GNAS, H2AFZ, HNRNPC, HOXD9, HSPA5, IGF1R, IL6R, IRS2, JAG1, KAT2B, KRT8, LEP, MAB21L2, MARCKS (includes EG:4082), MEOX2, MET, MITF, MKL2…	108
decreases developmental process of organism (5/112)	BDNF, FGF2, IGFBP5, IL1B, THBS1	5
increases developmental process of organism (9/112)	BDNF, EPAS1, FGF2, FOS, HMOX1, LAMA5, LEP, MYC, SOCS2	9
affects survival of cells (77/111)	ABCB4, ABCC1, ACVRL1, AGRN, ANTXR2, APEX1, BDNF, BHLHE40, BIRC5, BLM, CAMK1G, CASK, CAV1, CD3E, CDC2, CDH5, CLU, CTNNB1, EIF2S1, EN1, ETV6, FGF2, FGF7, FGF8, FN1, GLI3, HDAC2, HMGA1, HMGN1, HMOX1, HSPA5, IGF1R, IL7, IL13, IL1A, IL1B, IL6R, IRS2, ITGB3, LTA, MAD2L1, MAPK9, MET, MGST1, MYB (includes EG:4602), MYC, NRAS, NRG1, NTF4, NTRK2, PARP1, PCNA, PDGFA, PFKFB2, PLK2, PPARG, PPFIA3 (includes EG…	77
decreases survival of cells (26/111)	ANGPTL1, ANTXR1, ANTXR2, BDNF, BIRC5, CAV1, CCND1, CLU, GATA2, HMGA1, IL1B, LANCL2, MYC, NTF4, NTRK2, PARP1, PDIA3, PEG3, PLG, POR, PTGS2, RAD51, RBBP4, RBP1, TP53, TP53BP2	26
increases survival of cells (59/111)	ABCC1, ANGPT1, ANTXR1, ANTXR2, APEX1, BDNF, BIRC5, BLM, CAT, CAV1, CD74, CDH1, CDH13, CEACAM1, CLU, COL18A1, CXCL9, CXCR7, DPP4, EIF4E, ETV6, FGF2, FGF8, FN1, GHR, HDGF, HES1, HMOX1, HSPA5, IGF1R, IL7, IL13, IL1A, IL1B, IL6R, ITGB3, LAMA5, LGALS3, LTA, MCAM, MYC, NPNT, NRAS, NRG1, NTF4, NTRK2, PDGFA, PRKCA, PTHLH, RAD51, RET, SERPINI1, SFRP1, SFRP2, SPARC, SPP1, TIMP2, TOP2A, TP53	59
affects growth of tumor cell lines (52/108)	AKT3, AMACR, ANXA1, BIRC5, BNIP3 (includes EG:664), CAV1, CCND1, CLU, CTNNB1, CXCR4, DAB2, EPCAM, ESR1, FGF2, GJA1, HDAC2, HMGA1, HMOX1, HNF4A, HNRNPA1, HSPA5, HSPB8, IGF1R, IGFBP5, IL1B, IL6R, KCNH1, KLF4, LCP1, LGALS3, MAPK9, MBD2, MET, MRAS, MYC, NOV, NRG1, PIK3CB, POR, PPARG, PRKAR2B, PRKCA, PTGS2, PTHLH, RET, SDC2, SMOX, SPP1, STMN1, TFAP2B, TIMP3, TP53	52
decreases growth of tumor cell lines (57/108)	ADM, AKAP12, BIRC5, CALR, CAT, CAV1, CDH1, CDH13, CEACAM1, CLU, COL18A1, CRABP2, DAB2, DLC1, DPP4, EGR2, EIF1, EPHA2, ESR1, FASN, FES, GJA1, HMOX1, HNRNPA1, IGFBP4, IGFBP5, IL1B, IL6R, KLF2, LAMA5, LASS1 (includes EG:10715), MYC, NME2, NOV, NRAS, NRG1, NTRK2, PDIA3, PECAM1, POR, PPARG, PRKAR2B, PTGS2, PTHLH, RASD1, RET, TEK, THBS1, THBS2, TIMP3, TMEFF1, TMEM49, TP53, TPM1, TXNIP, WISP1, WNT5A	57
increases growth of tumor cell lines (39/108)	BIRC5, CAV1, CCND1, CDC2, CDH1, COL6A3, CXCR7, EIF4E, EPHA2, ESR1, FGF2, FGF7, FGF8, FN1, FTL, GRP, HMGA1, HNRNPK, IGFBP5, IL7, LEP, LGALS3, MET, MRAS, MTA2, MYC, NRG1, PFN1, POSTN, PPARG, PTGS2, S100A4, S100A7, SDC2, SFRS1, SFRS2, SFRS3, SLC3A2, SPP1	39
affects cell division process of eukaryotic cells (84/106)	ADRA1A, AKAP12, AMACR, ANGPT1, BHLHE40, BIRC5, BLM, BUB1, CAV1, CCNA1, CCNA2, CCNB1, CCND1, CDC2, CDH13, CHRNA7, CKAP2, CKS2, CTNNB1, CUL4A, DBI, DDX3X, DLGAP5, DPP4, ECT2, EMX2, ESR1, FASN, FBXO5, FGF2, FGF7, FN1, FOS, GATA2, GHR, GNAI1, GNAS, HES1, HMGA1, HMGN1, HOXB3, HPGD, IGF1R, IGFBP5, IL7, IL1A, IL1B, IL6R, ITGA2, JARID2, KLF4, KLF9, LEP, LGALS3, MAD2L1, MAPK9, MET, MITF, MYB (includes EG:…	84
decreases cell division process of eukaryotic cells (24/106)	BHLHE40, CCND1, CDH1, CLU, EIF4E, EMX2, ESR1, GJA1, HES1, HMOX1, IGFBP5, IL1B, MAD2L1, MYC, PLG, PPARG, PTGS2, SERPINB5, SOX9, SPARC, SULF1, THBS1, TP53, VAV3	24
increases cell division process of eukaryotic cells (32/106)	A2M, ADM, BIRC5, CCNA1, CCNA2, CCND1, CD38, CD3E, CTNNB1, CXCL10, FGF2, FGF7, FOS, GRP, HMGA1, IL7, IL1B, IL6R, IRS2, LEP, MAD2L1, MDK, MYC, NPM1 (includes EG:4869), NRG1, PTHLH, RET, SHC1, SOX9, SPP1, SULF1, TP53	32
affects survival of eukaryotic cells (71/106)	ABCB4, ABCC1, ACVRL1, AGRN, ANTXR2, APEX1, BDNF, BHLHE40, BIRC5, BLM, CAMK1G, CASK, CD3E, CDC2, CDH5, CLU, CTNNB1, EIF2S1, EN1, FGF2, FGF8, HDAC2, HMGA1, HMGN1, HMOX1, HSPA5, IGF1R, IL7, IL13, IL1A, IL1B, IL6R, IRS2, ITGB3, LTA, MAD2L1, MAPK9, MET, MGST1, MYB (includes EG:4602), MYC, NRAS, NRG1, NTF4, NTRK2, PARP1, PCNA, PDGFA, PFKFB2, PLK2, PPARG, PPFIA3 (includes EG:8541), PPM1M, PPP2CA, PPP2R5…	71
decreases survival of eukaryotic cells (26/106)	ANGPTL1, ANTXR1, ANTXR2, BDNF, BIRC5, CAV1, CCND1, CLU, GATA2, HMGA1, IL1B, LANCL2, MYC, NTF4, NTRK2, PARP1, PDIA3, PEG3, PLG, POR, PTGS2, RAD51, RBBP4, RBP1, TP53, TP53BP2	26
increases survival of eukaryotic cells (54/106)	ABCC1, ANGPT1, ANTXR1, ANTXR2, APEX1, BDNF, BIRC5, BLM, CAT, CAV1, CD74, CDH1, CDH13, CEACAM1, CLU, CXCL9, CXCR7, DPP4, EIF4E, ETV6, FGF2, FN1, GHR, HDGF, HES1, HMOX1, HSPA5, IGF1R, IL7, IL13, IL1A, IL1B, IL6R, ITGB3, LAMA5, LGALS3, LTA, MCAM, MYC, NRAS, NRG1, NTF4, NTRK2, PDGFA, PTHLH, RAD51, RET, SERPINI1, SFRP1, SFRP2, SPARC, SPP1, TIMP2, TP53	54
affects cell stage (86/102)	ADRA1A, AKAP12, AMACR, ANGPT1, ANLN, BHLHE40, BIRC5, BLM, BUB1, CALR, CAV1, CCNA1, CCNA2, CCNB1, CCND1, CDC2, CDC20, CDH13, CDK2AP1, CFL1, CHRNA7, CKAP2, CKS2, CTNNB1, CUL4A, DDX3X, DLGAP5, DPP4, ECT2, ERRFI1, ETV6, FASN, FBXO5, FGF2, FN1, FOS, GHR, GNAI1, GNAS, HDAC1, HMGA1, HMGN1, HSP90AA1, IGF1R, IGFBP5, IL7, IL1A, IL1B, IL6R, JARID2, KIF11, KIF15, KIF22, KLF4, LGALS3, MAD2L1, MET, MYB (includ…	86
decreases cell stage (22/102)	BHLHE40, CCNB1, CCND1, CDC2, CDH1, FN1, GADD45G, GJA1, HES1, HMOX1, HNF4A, IL1B, MAD2L1, MYC, PLG, PPARG, PTGS2, SOX9, SULF1, TIMP2, TP53, VAV3	22
increases cell stage (28/102)	BIRC5, CCNA1, CCNA2, CCND1, CDC2, CTNNB1, EIF4E, FBXO5, FGF2, FGF8, FN1, FOS, HMGA1, IL7, IL1A, IL1B, IL6R, ITGB3, MAD2L1, MYC, NPM1 (includes EG:4869), NRG1, NUSAP1, SHC1, SOX9, SULF1, TP53BP2, UBE2C	28
affects development of organ (102/102)	ACADM, ADM, ADRA1A, ADRA2B, ALDH1A3, APLP2, ARF6, ASAH1, BBS4, BDNF, CCND1, CFL1, CLDN1, CRYAB, CSDA, CTBP2, CTNNB1, CXCR4, CYP11A1, DCX, DKK1, DLC1, EDA, EDNRA, EDNRB, EGR2, EMX2, EN1, EPAS1, FGF2, FGF7, FGF8, FOXA1, FOXL2, FOXP4, FZD4, GATA2, GJA1, GLI3, GPR56, HDGF, HES1, HOXB3, IGF1R, IRF6, IRS2, ITGA3, ITGB3, JAG1, JARID2, KCNJ8, LAMA5, LHCGR, MAB21L2, MAP1B, MAPK9, MARCKS (includes EG:4082)…	102
decreases development of organ (1/102)	EN1	1
increases development of organ (2/102)	BDNF, FGF2	2
affects proliferation of tumor cell lines (59/98)	ACACA, AKT3, AMACR, ANG, ANXA2, BIRC5, CAV1, CCL2, CCND1, CDH1, CDK2AP1, CLU, COMP, CTNNB1, CXCR4, DDX5, EPCAM, ESR1, FABP5, FASN, FGF2, FN1, FOS, GHR, GPR172B, HDAC2, HMGA1, HMOX1, HNF4A, HPGD, IGF1R, IL13, IL1A, ITGB3, ITPR1, JAG1, KCNH1, KIAA0101, KLF4, KLF5, LDHA, MAPK9, MDK, MET, MYB (includes EG:4602), MYC, NRG1, PCNA, PRKCA, PRLR, PTGS2, PTHLH, PTMA, RET, SLPI, SPP1, TIMP3, TP53, UBE2C	59
decreases proliferation of tumor cell lines (36/98)	ADM, ANXA1, CAT, CAV1, CEACAM1, DDR1, DLC1, EPHA2, ESR1, FGF2, FGFRL1, GATA2, GJA1, HES1, HMOX1, IGF1R, IGFBP4, IL1A, KLF2, KLF4, MET, MYC, NOV, NRG1, PECAM1, PLG, PPARG, PTHLH, SERPINB5, SOX9, SPARC, STARD13, TES, THBS1, TP53, WNT5A	36
increases proliferation of tumor cell lines (32/98)	ADM, BDNF, CCND1, CDH1, COMP, CUL4A, CXCR4, EPCAM, ESR1, ETV6, FGF2, FGF7, FGF8, FN1, GPR172B, GRP, HNRNPK, IGF1R, IGFBP5, IL7, IL1A, IL1B, LEP, MAPK6, MYC, NRG1, PRKCA, PTGS2, SHC1, SPP1, TFPI2, VCAN	32
affects development of tissue (92/97)	ACVRL1, ADAM12, ADRA2B, ANGPT1, ARSB, BBS4, BDNF, CAV1, CDON, COL6A3, COL9A1, CRYAB, CTBP2, CTNNB1, CXCL10, CXCR4, DAB2, DAG1, EDA, EDNRA, EGR2, ELN, EN1, ENAH, ESR1, FGF7, FGF8, FN1, FOXA1, FOXP4, GATA3, GJA1, GJA5, GLI3, GNAS, HDAC1, HOXB3, HOXD9, HPRT1, IGFBP5, IKZF3, IL1B, ITGA3, JAG1, KCNH1, KRT17, LAMA4, LAMA5, MAP1B, MAPK9, MEOX2, MEST, MET, MITF, MKL2, MRAS, MYH10, NCKAP1, NPNT, NR2F2, NR…	92
decreases development of tissue (9/97)	ADRB2, ANGPT1, BDNF, EN1, ENPP1, HEY1, MET, NTRK2, SPP1	9
increases development of tissue (7/97)	BDNF, CTNNB1, FGF8, FN1, GJA1, MKL2, NRG1	7
affects cell stage of cells (80/95)	ADRA1A, AKAP12, AMACR, ANGPT1, ANLN, BHLHE40, BIRC5, BLM, BUB1, CALR, CAV1, CCNA1, CCNA2, CCNB1, CCND1, CDC2, CDC20, CDH13, CDK2AP1, CFL1, CHRNA7, CKAP2, CKS2, CTNNB1, CUL4A, DDX3X, DLGAP5, DPP4, ECT2, ERRFI1, ETV6, FASN, FBXO5, FGF2, FN1, FOS, GHR, GNAI1, GNAS, HDAC1, HMGA1, HMGN1, HSP90AA1, IGF1R, IGFBP5, IL7, IL1A, IL1B, IL6R, JARID2, KLF4, LGALS3, MAD2L1, MET, MYB (includes EG:4602), MYC, NAS…	80
decreases cell stage of cells (21/95)	BHLHE40, CCNB1, CCND1, CDC2, CDH1, GADD45G, GJA1, HES1, HMOX1, HNF4A, IL1B, MAD2L1, MYC, PLG, PPARG, PTGS2, SOX9, SULF1, TIMP2, TP53, VAV3	21
increases cell stage of cells (27/95)	BIRC5, CCNA1, CCNA2, CCND1, CDC2, CTNNB1, EIF4E, FBXO5, FGF2, FGF8, FN1, FOS, HMGA1, IL7, IL1A, IL1B, IL6R, ITGB3, MAD2L1, MYC, NPM1 (includes EG:4869), NRG1, NUSAP1, SHC1, SOX9, SULF1, TP53BP2	27
affects developmental process of animal (88/92)	ACACA, ACVRL1, ADAR, ADORA1, APLP2, ATP1B1, BDNF, BIRC5, BLM, CCND1, CDON, COL4A1, COL4A2, CRABP2, CSDA, CTBP2, CTNNB1, DAB2, DKK1, EDNRA, EN1, EPAS1, FBN2 (includes EG:2201), FGF2, FGF8, FOS, FOXA1, GHR, GJA1, GJA5, GLI3, GNAS, H2AFZ, HNRNPC, HOXD9, HSPA5, IGF1R, IRS2, JAG1, KAT2B, LEP, MAB21L2, MEOX2, MET, MITF, MKL2, MYB (includes EG:4602), MYC, MYH10, NASP, NCKAP1, NMT1, OVOL2, PDGFA, PLG, PL…	88
decreases developmental process of animal (3/92)	FGF2, IGFBP5, IL1B	3
increases developmental process of animal (9/92)	BDNF, EPAS1, FGF2, FOS, HMOX1, LAMA5, LEP, MYC, SOCS2	9
affects activation of cells (55/91)	AGRN, ANXA2, B2M, BDNF, CARTPT, CD9, CD36, CD38, CD59, CD74, CD93, CD163, CD200, CD244, CD3E, CDH1, CFL1, CHRNA7, CR2, CYBB (includes EG:1536), DOCK2, DPP4, ENPEP, F2R, FN1, GNAS, HPRT1, IL1B, ITGA3, ITGB3, ITGB6, KLF2, LEP, LGALS3, LTA, MPZ, P2RX1, PDGFA, PECAM1, PIK3CB, PPARG, PSME1, PTGS2, PTPRC, RET, S100A10, SATB1, SDC2, SEMA4D, SLPI, TLR7, TRIP10, TXNIP, VAV3, VWF	55
decreases activation of cells (16/91)	ADIPOQ, ANXA1, C1QA, CD200, EGR2, HLA-A, IL7, IL13, IL1A, ITGA2, ITGB3, LEP, RARRES2, SLPI, THBS1, TNC	16
increases activation of cells (49/91)	ADM, ANG, ANGPT1, B2M, BDNF, CARTPT, CCL2, CCND1, CD38, CD244, CD3E, CEACAM1, CXCL6, CXCL9, F2R, FGF2, FN1, FOS, GATA3, GJA4, HLA-A, HMOX1, HNF4A, IL7, IL13, IL1A, IL1B, IL6R, ITGB3, ITGB6, KRT8, KRT18, LEP, LGALS3, LTA, LTF, NRG1, PECAM1, PLG, PPARG, PTGS2, PTHLH, PTPRC, SEMA4D, SPP1, THBS1, TP53, TRAF3, VWF	49
affects movement of cell lines (41/91)	AKT3, ANGPT1, ARRB2, C5ORF13, CAV1, CCL2, CD151, CDH1, CNN2, CTBP2, CTNNB1, CXCR4, ERRFI1, ESR1, FGF2, FN1, GJA1, HNRNPK, IGF1R, IGFBP5, IGFBP6, ITGA2, ITGA3, ITGB3, ITGB6, KLF2, MET, NRG1, PRKCA, PTGS2, PTHLH, RAC2, RALBP1, RET, RHOC, SDC1, SPP1, TGFBI, THBS1, TP53, VWF	41
decreases movement of cell lines (32/91)	ADAM12, ANXA2, CAT, CAV1, CLU, COL18A1, CXCL9, CXCL10, DDR1, DDX3X, DPP4, ERRFI1, FGF2, FN1, IGFBP4, ITGB3, ITGB6, JAG1, KLF2, KLF4, LAMA5, LAMC2, MEOX2, MME, SDC1, SDC2, SEMA4D, SORT1, TEK, TIMP2, TP53, WNT5A	32
increases movement of cell lines (47/91)	ADIPOQ, ALCAM, ANGPT1, APLP2, C5ORF13, CAV1, CCL2, CD36, CD151, CNN2, CTBP2, CTNND2, CXCL10, ETV5, EZR, FGF2, FGF7, FGF8, FHL2, FN1, GRB7, GRP, IL1A, ITGA2, ITGB3, LAMB3, LEP, LTBP2, MDK, MET, NARS, NOV, NRAS, NRG1, PLG, POSTN, PRKX, RANBP9, REPS2, RET, RHOC, SDC2, SEMA4D, SHC1, SPP1, TIMP2, TNC	47
affects adhesion of eukaryotic cells (50/90)	ADAM12, ADRB2, ANGPT1, ANXA1, BCAM, CCND1, CD9, CD34, CD36, CD151, CDH1, COL18A1, CTNNB1, CXCR4, DAB2, EPAS1, EPCAM, F2R, FES, FN1, FUT3, IGF1R, IL13, IL1B, IL6R, ITGA2, ITGA3, ITGB3, LAMA5, LGALS3, LGALS9, MAD2L1, MCAM, MET, MYO6, NCAM1, PECAM1, POSTN, PPARG, PRKCA, PTPRC, PVRL1, RAC2, SDC1, SDC2, SPP1, TFPI, TGFBI, VAV3, VWF	50
decreases adhesion of eukaryotic cells (25/90)	ANGPT1, ANXA1, ANXA5, BCAM, CD9, CD59, CDH1, CR2, DAB2, EPHA2, FGF2, FN1, ITGA2, ITGB3, JAG1, LTF, MET, PAFAH1B1, PPARG, PRDX2, RRAS, S100A7, SERPING1, THBS1, VCAN	25
increases adhesion of eukaryotic cells (49/90)	ADAM12, ANGPT1, APLP2, BSG, C1QA, C4BPA, CALR, CCL2, CD9, CD34, CDH1, COL18A1, CTNNB1, CXCL9, CXCL10, EMILIN1, EPCAM, ESAM, F2R, FGF2, FN1, GRP, HES1, IGF1R, IL7, IL1A, IL1B, ITGA2, ITGA3, ITGB3, LAMC2, LCP1, LEP, MYC, NCAM1, PECAM1, PIGR, POSTN, PPAP2B, S100A9, SERPINB5, SERPING1, SOX9, SPP1, THBS1, THBS2, TIMP3, TNC, VWF	49
affects activation of eukaryotic cells (53/89)	AGRN, ANXA2, B2M, BDNF, CARTPT, CD36, CD38, CD59, CD74, CD93, CD163, CD200, CD244, CD3E, CDH1, CFL1, CHRNA7, CR2, CYBB (includes EG:1536), DOCK2, DPP4, ENPEP, F2R, FN1, GNAS, HPRT1, IL1B, ITGA3, ITGB3, ITGB6, KLF2, LEP, LGALS3, LTA, MPZ, P2RX1, PECAM1, PIK3CB, PPARG, PSME1, PTGS2, PTPRC, RET, S100A10, SATB1, SDC2, SEMA4D, SLPI, TLR7, TRIP10, TXNIP, VAV3, VWF	53
decreases activation of eukaryotic cells (14/89)	ADIPOQ, ANXA1, C1QA, CD200, EGR2, HLA-A, IL7, IL13, ITGA2, LEP, RARRES2, SLPI, THBS1, TNC	14
increases activation of eukaryotic cells (49/89)	ADM, ANG, ANGPT1, B2M, BDNF, CARTPT, CCL2, CCND1, CD38, CD244, CD3E, CEACAM1, CXCL6, CXCL9, F2R, FGF2, FN1, FOS, GATA3, GJA4, HLA-A, HMOX1, HNF4A, IL7, IL13, IL1A, IL1B, IL6R, ITGB3, ITGB6, KRT8, KRT18, LEP, LGALS3, LTA, LTF, NRG1, PECAM1, PLG, PPARG, PTGS2, PTHLH, PTPRC, SEMA4D, SPP1, THBS1, TP53, TRAF3, VWF	49
affects immune response (68/89)	A2M, ADM, AGRN, ANXA2, ANXA11, B2M, C1QB, C4BPA, CALR, CCL24, CD38, CD59, CD74, CD93, CD163, CD200, CD244, CD3E, CHRNA7, CR2, CST7, CXCL6, CXCL10, CXCR4, CYBB (includes EG:1536), DOCK2, DPP4, F2R, FABP4, FES, FGF7, FN1, GATA3, HPRT1, IL13, IL17RB, IL1B, IL1RAP, IL6R, IRF8, ITGA3, ITGB6, KLF2, KRT8, LEP, LTA, LY75, LYVE1, MAPK9, MDK, MPZ, NP (includes EG:4860), PPARG, PSME1, PTGS2, PTPRC, RGS2, S1…	68
decreases immune response (11/89)	ADIPOQ, ANXA1, C1QA, CD200, EGR2, HLA-A, IL7, IL13, RARRES2, THBS1, TNC	11
increases immune response (28/89)	CCL2, CD38, CD244, CD3E, CEACAM1, CXCL6, CXCL9, EPHA2, FN1, GATA3, GJA4, HLA-A, HNF4A, IL13, IL1A, IL1B, LEP, LTA, LTF, MYC, PLG, PTGS2, PTPRC, SEMA4D, SPP1, THBS1, TP53, TRAF3	28
affects migration of cell lines (40/88)	AKT3, ANGPT1, ARRB2, C5ORF13, CAV1, CCL2, CD151, CDH1, CNN2, CTBP2, CTNNB1, CXCR4, ERRFI1, ESR1, FGF2, FN1, GJA1, HNRNPK, IGF1R, IGFBP5, IGFBP6, ITGA2, ITGA3, ITGB3, ITGB6, KLF2, MET, NRG1, PRKCA, PTGS2, PTHLH, RAC2, RALBP1, RHOC, SDC1, SPP1, TGFBI, THBS1, TP53, VWF	40
decreases migration of cell lines (32/88)	ADAM12, ANXA2, CAT, CAV1, CLU, COL18A1, CXCL9, CXCL10, DDR1, DDX3X, DPP4, ERRFI1, FGF2, FN1, IGFBP4, ITGB3, ITGB6, JAG1, KLF2, KLF4, LAMA5, LAMC2, MEOX2, MME, SDC1, SDC2, SEMA4D, SORT1, TEK, TIMP2, TP53, WNT5A	32
increases migration of cell lines (43/88)	ADIPOQ, ALCAM, ANGPT1, APLP2, C5ORF13, CAV1, CCL2, CD36, CD151, CNN2, CTBP2, CXCL10, EZR, FGF2, FGF7, FGF8, FHL2, FN1, GRB7, GRP, IL1A, ITGA2, ITGB3, LAMB3, LEP, LTBP2, MDK, NARS, NOV, NRG1, PLG, POSTN, PRKX, RANBP9, REPS2, RET, RHOC, SDC2, SEMA4D, SHC1, SPP1, TIMP2, TNC	43
affects binding of cells (41/86)	ADIPOR2, ANGPT1, ANXA2, ASGR2, BSG, CALR, CAV1, CD9, CD36, CD151, CDH5, CKAP4, CR2, CXCR4, DPP4, FN1, GSN, IGF1R, IL7, IRF8, ITGA2, ITGA3, ITGB3, KRT1, LAMA4, LGALS3, LHCGR, PECAM1, PHB2, PPARG, PTPRC, S100A9, S100A10, SDC2, SERPING1, SLC3A2, SLC6A2, THBS1, THBS2, TNC, VWF	41
decreases binding of cells (31/86)	A2M, ADIPOQ, ANGPTL1, ANXA5, CALR, CD38, CD74, CXCL10, DAG1, DDX3X, FGF2, FN1, GAL3ST1, IGFBP5, IL1B, ITGA2, ITGB3, KRT1, LAMA5, LTF, PDIA3, PECAM1, PIGR, PLG, SERPING1, SPARC, SPP1, STMN1, THBS1, TNC, VWF	31
increases binding of cells (38/86)	ALCAM, ANXA2, CCL2, CD34, CD3E, CDC42EP1, CEACAM1, CXCL9, CXCL10, EPHA3, F8, F2R, FHL2, FN1, GNAS, HLA-A, IL7, IL13, IL1A, IL1B, ITGA2, ITGB3, LEP, LHCGR, LPL, LTA, MRAS, PECAM1, PLG, PTPRM, SDC1, SDC2, SERPINA5, SERPINB5, SLC7A5, SPP1, STMN1, VWF	38
affects development of organism (83/83)	ACACA, ACVRL1, ADAR, APLP2, ATP1B1, BDNF, BIRC5, BLM, CCND1, CDON, CLU, CRABP2, CSDA, CTBP2, CTNNB1, DAB2, DKK1, EDNRA, EHF, EN1, EPAS1, EPHA2, F2R, FBN2 (includes EG:2201), FES, FGF8, FOS, FOSB, GJA1, GJA5, GLI3, GNAS, H2AFZ, HNRNPC, HOXD9, IL6R, KAT2B, KRT8, LEP, MAB21L2, MARCKS (includes EG:4082), MEOX2, MET, MITF, MKL2, MRAS, MYB (includes EG:4602), MYC, MYH10, NASP, NCKAP1, NGFRAP1, NMT1, OV…	83
decreases development of organism (2/83)	BDNF, THBS1	2
increases development of organism (5/83)	BDNF, EPAS1, FOS, LEP, MYC	5
affects hematological process (68/83)	ADAR, ANXA2, B2M, BIRC5, CAV1, CCNA1, CD9, CD36, CD59, CD74, CD3E, CD3G, CHD4, CLU, CTNNB1, CXCR4, DKK1, DOCK2, EGR2, EPAS1, EPHA2, EPHA3, ETV6, F8, F13A1, F2R, FOS, FUS, GADD45G, GATA2, GATA3, HNF4A, IGF1R, IL7, IL13, IL1A, IL1B, IRF8, ITGA2, ITGB3, KLF11, MAFB, MAPK9, MBD2, MYB (includes EG:4602), MYC, NP (includes EG:4860), P2RX1, PABPC4, PECAM1, PICALM, PIK3CB, PLG, PTGS2, PTPRC, RALBP1, SATB…	68
decreases hematological process (15/83)	ADIPOQ, BSG, CD74, CUL4A, EIF4E, GATA3, IL7, IL1A, IRF8, ITGA2, LTBP1, MYB (includes EG:4602), PICALM, PPARG, TFPI	15
increases hematological process (25/83)	ANGPT1, ANXA5, CCND1, CD74, CD3E, EGR2, F2R, FOS, GATA2, GATA3, HSP90AA1, IGF1R, IL7, IL13, IL1B, IL6R, IRF8, JAG1, LEP, NOTCH3, NP (includes EG:4860), PTPRC, THBS1, VWF, ZFPM2	25
affects cell division process of cell lines (64/82)	ADRA1A, AKAP12, AMACR, ANGPT1, BHLHE40, BIRC5, BLM, CAV1, CCNA2, CCNB1, CCND1, CDC2, CDH13, CHRNA7, CKAP2, CTNNB1, CUL4A, DBI, DDX3X, DLGAP5, DPP4, ECT2, ESR1, FASN, FBXO5, FGF2, FN1, GHR, GNAI1, HMGA1, HPGD, IGF1R, IGFBP5, IL7, IL1A, IL1B, KLF4, LGALS3, MAD2L1, MAPK9, MET, MITF, MYB (includes EG:4602), MYC, NASP, NPM1 (includes EG:4869), NRAS, NRG1, PAFAH1B1, PARP1, PCNA, PPARG, PRKCA, RET, S100…	64
decreases cell division process of cell lines (19/82)	BHLHE40, CCND1, CDH1, CLU, ESR1, GJA1, HES1, HMOX1, IGFBP5, IL1B, MAD2L1, MYC, PPARG, SOX9, SPARC, SULF1, THBS1, TP53, VAV3	19
increases cell division process of cell lines (23/82)	ADM, CCNA1, CCNA2, CCND1, FGF2, FGF7, FOS, GRP, HMGA1, IL7, LEP, MAD2L1, MDK, MYC, NPM1 (includes EG:4869), NRG1, PTHLH, RET, SHC1, SOX9, SPP1, SULF1, TP53	23
affects invasion of cells (40/82)	AKT3, ANG, ARF6, BSG, CCND1, CD9, CD151, CDH1, CEACAM1, CXCL10, CXCR4, EPHA2, EZR, F2R, FABP5, FN1, IGF1R, ITGA2, ITGA3, ITGB6, LCP1, MBD2, MCAM, MET, MMP16, MYH10, NRG1, PLG, PRKCA, PTGS2, RET, S100A4, S100A10, SLC2A1, SPARC, SPP1, ST14, TIMP3, TP53, WISP1	40
decreases invasion of cells (32/82)	ARF6, BSG, CALR, CAT, CAV1, CDH1, CLU, COL18A1, DLC1, DPP4, ESR1, ETV6, FBLN1, FN1, ITGA2, ITGA3, KLF4, LAMA5, MET, NME2, PPARG, SDC2, SERPINB5, SPARC, SULF1, TAGLN, THBS2, TIMP2, TIMP3, TP53, WISP1, WNT5A	32
increases invasion of cells (44/82)	ADM, ANXA1, BSG, CALR, CCL2, CD151, CDH1, CEACAM1, CTNNB1, CXCL10, DPP4, EPHA2, ETV6, F2R, FGF2, FGF8, FN1, GRP, GSN, IGF1R, IL1B, ITGB3, LEP, LGMN, MCAM, MET, MMP16, NOV, NRG1, PICALM, POSTN, PTGS2, RET, RHOC, S100A7, S100A10, SDC2, SEMA4D, SERPINA1, SLC2A1, SPARC, SPP1, TFPI2, XDH	44
affects morphology of cells (82/82)	ACVRL1, ADM, ANXA1, ASPN, BLM, CAP1, CAV1, CCNA2, CCND1, CD9, CD46, CD59, CDH1, CDH5, CTNNB1, CTNND2, CXCL10, DPP4, EDNRB, EMILIN1, EPB41, ESR1, EZR, F2R, FASN, FGF2, FN1, FOS, GAL3ST1, GATA3, GJA1, HNF4A, HNRNPAB, IGF1R, IL1A, IL1B, IL6R, IRF6, ITGA3, ITGB3, KLF2, KLF4, KRT8, KRT18, LGALS3, LIPE, LPL, LTBP2, MARCKS (includes EG:4082), MARCKSL1, MET, MITF, MRAS, MYC, NRG1, PAFAH1B1, PECAM1, PHLDA…	82
affects binding of eukaryotic cells (39/80)	ADIPOR2, ANGPT1, ANXA2, ASGR2, BSG, CALR, CAV1, CD9, CD36, CD151, CKAP4, CR2, CXCR4, DPP4, FN1, GSN, IGF1R, IL7, IRF8, ITGA2, ITGA3, ITGB3, KRT1, LGALS3, LHCGR, PECAM1, PHB2, PPARG, PTPRC, S100A9, S100A10, SDC2, SERPING1, SLC3A2, SLC6A2, THBS1, THBS2, TNC, VWF	39
decreases binding of eukaryotic cells (28/80)	A2M, ADIPOQ, ANGPTL1, ANXA5, CALR, CD38, CXCL10, DAG1, DDX3X, FGF2, FN1, GAL3ST1, IGFBP5, IL1B, ITGA2, ITGB3, KRT1, LAMA5, LTF, PDIA3, PECAM1, PIGR, PLG, SERPING1, SPARC, THBS1, TNC, VWF	28
increases binding of eukaryotic cells (34/80)	ALCAM, ANXA2, CCL2, CD34, CD3E, CDC42EP1, CEACAM1, CXCL9, CXCL10, F8, F2R, FHL2, FN1, GNAS, HLA-A, IL7, IL13, IL1A, IL1B, ITGA2, LEP, LHCGR, LPL, LTA, PECAM1, PLG, PTPRM, SDC1, SDC2, SERPINA5, SERPINB5, SLC7A5, SPP1, VWF	34
affects invasion of eukaryotic cells (39/80)	AKT3, ANG, ARF6, BSG, CCND1, CD9, CD151, CDH1, CEACAM1, CXCL10, CXCR4, EPHA2, EZR, FABP5, FN1, IGF1R, ITGA2, ITGA3, ITGB6, LCP1, MBD2, MCAM, MET, MMP16, MYH10, NRG1, PLG, PRKCA, PTGS2, RET, S100A4, S100A10, SLC2A1, SPARC, SPP1, ST14, TIMP3, TP53, WISP1	39
decreases invasion of eukaryotic cells (31/80)	BSG, CALR, CAT, CAV1, CDH1, CLU, COL18A1, DLC1, DPP4, ESR1, ETV6, FBLN1, FN1, ITGA2, ITGA3, KLF4, LAMA5, MET, NME2, PPARG, SDC2, SERPINB5, SPARC, SULF1, TAGLN, THBS2, TIMP2, TIMP3, TP53, WISP1, WNT5A	31
increases invasion of eukaryotic cells (40/80)	ADM, ANXA1, BSG, CALR, CCL2, CD151, CDH1, CEACAM1, CTNNB1, CXCL10, DPP4, EPHA2, ETV6, F2R, FGF2, FGF8, FN1, GRP, GSN, IGF1R, IL1B, ITGB3, LEP, MCAM, MET, NOV, NRG1, POSTN, RET, RHOC, S100A7, S100A10, SDC2, SEMA4D, SERPINA1, SLC2A1, SPARC, SPP1, TFPI2, XDH	40
affects proliferation of blood cells (45/77)	BIRC5, BLM, CD38, CD74, CD244, CD3E, CD3G, CR2, CXCR4, DOCK2, DPP4, FUS, GATA2, GSTP1, HMGA1, HOXB3, HPRT1, IKZF3, IL7, IL13, IL1B, IRS2, KLF2, LEP, LTA, MAPK9, MYB (includes EG:4602), MYC, NOTCH3, NP (includes EG:4860), PECAM1, PPARG, PRDX2, PTGS2, PTPRC, RAC2, RGS2, SATB1, SEMA4D, SLPI, SPP1, STK17B, THBS1, TNFRSF21, TP53	45
decreases proliferation of blood cells (24/77)	A2M, ADIPOQ, ADRB2, BSG, CCL24, CD74, CEACAM1, FGL2, GATA2, HMOX1, IL13, IL1A, IRF8, JAG1, KLF4, KLF9, LEP, LPIN1, LTBP1, LY75, PECAM1, SHC1, THBS1, TP53INP1	24
increases proliferation of blood cells (31/77)	BLM, CAV1, CD36, CD38, CD46, CD59, CD244, CD3E, CTNNB1, FGF2, FN1, FTL, HNRNPA2B1, HSPA5, IL7, IL13, IL1A, IL1B, ITGB3, LEP, MYC, NCK2, NP (includes EG:4860), PTPRC, RAC2, SEMA4D, SERPINA1, SPP1, THBS1, TP53, TRAF3	31
affects development of blood vessel (52/75)	ACVRL1, ADRA2B, ANG, ANGPT1, ANXA2, ARHGAP24, CAV1, CD151, CDH5, COL18A1, CTNNB1, CXCR4, ECT2, EDNRA, ELN, ENPEP, EPAS1, ETV6, FGF2, FGF8, GJA1, GJA4, GJA5, HEY1, HMOX1, HOXB3, IL1B, ITGA2, ITGB3, JAG1, KLF5, LAMA4, MAP3K5 (includes EG:4217), MEOX2, MET, MKL2, MYC, NR2F2, NTRK2, PDGFA, PLG, POR, PPAP2B, PTGS2, SEMA3C, SHC1, TBX3, TEK, THBS1, THBS2, UBP1, ZFPM2	52
decreases development of blood vessel (23/75)	ANGPT1, ARHGAP24, COL18A1, COL4A1, COL4A2, FGF2, FN1, HOXB3, ITGA2, KLF2, LAMA5, MET, MYB (includes EG:4602), NPR1, PLG, PTHLH, SERPINB5, TEK, THBS1, THBS2, TIMP2, TIMP3, TP53	23
increases development of blood vessel (25/75)	ANG, ANGPT1, CCL2, CHRNA7, COMP, CXCL6, EPAS1, F2R, FGF2, FGF8, FN1, GATA2, HDAC1, HOXB3, IL1B, LGALS3, MDK, MEOX2, MYC, NRG1, PLG, PTGS2, SMOC2, TEK, THBS1	25
affects development of vessel (52/75)	ACVRL1, ADRA2B, ANG, ANGPT1, ANXA2, ARHGAP24, CAV1, CD151, CDH5, COL18A1, CTNNB1, CXCR4, ECT2, EDNRA, ELN, ENPEP, EPAS1, ETV6, FGF2, FGF8, GJA1, GJA4, GJA5, HEY1, HMOX1, HOXB3, IL1B, ITGA2, ITGB3, JAG1, KLF5, LAMA4, MAP3K5 (includes EG:4217), MEOX2, MET, MKL2, MYC, NR2F2, NTRK2, PDGFA, PLG, POR, PPAP2B, PTGS2, SEMA3C, SHC1, TBX3, TEK, THBS1, THBS2, UBP1, ZFPM2	52
decreases development of vessel (23/75)	ANGPT1, ARHGAP24, COL18A1, COL4A1, COL4A2, FGF2, FN1, HOXB3, ITGA2, KLF2, LAMA5, MET, MYB (includes EG:4602), NPR1, PLG, PTHLH, SERPINB5, TEK, THBS1, THBS2, TIMP2, TIMP3, TP53	23
increases development of vessel (25/75)	ANG, ANGPT1, CCL2, CHRNA7, COMP, CXCL6, EPAS1, F2R, FGF2, FGF8, FN1, GATA2, HDAC1, HOXB3, IL1B, LGALS3, MDK, MEOX2, MYC, NRG1, PLG, PTGS2, SMOC2, TEK, THBS1	25
affects organogenesis (73/75)	ABLIM1, ACADM, ADM, ADRA1A, ALDH1A3, CAV1, CCL2, CCND1, COL18A1, COL9A1, COMP, CRYAB, CSDA, CTBP2, CTNNB1, CXCR4, DLC1, EDA, EDNRA, ELN, ESR1, ETV5, FGF2, FGF8, FOXL2, FOXP4, GJA1, GLI3, HEY1, HOXB3, HOXD9, IGF1R, IGFBP5, IL7, IRS2, ITGA2, JAG1, KCNJ8, LAMA5, LHCGR, LTA, MAB21L2, MITF, MKL2, MYH10, NR2F2, NRG1, OVOL2, PDGFA, PDLIM3, PKP2, POR, PRKAR2B, PRLR, PTGS2, PTHLH, SEMA3C, SHC1, SHOX2, SIX…	73
decreases organogenesis (1/75)	HES1	1
increases organogenesis (1/75)	DPT	1
affects survival of cell lines (44/75)	ACVRL1, ANTXR2, BDNF, BHLHE40, BIRC5, BLM, CAMK1G, CASK, CLU, EIF2S1, HDAC2, HMGN1, HMOX1, HSPA5, IL1A, IL6R, ITGB3, MAD2L1, MAPK9, MET, MGST1, MYB (includes EG:4602), MYC, NRAS, NRG1, NTRK2, PARP1, PCNA, PFKFB2, PLK2, PPFIA3 (includes EG:8541), PPM1M, PPP2CA, PPP2R5A, PRKACB, PTGS2, PTPRM, RAD51, RET, SLC31A1, SPP1, TP53, TP53BP2, TXNIP	44
decreases survival of cell lines (20/75)	ANTXR1, ANTXR2, BIRC5, CAV1, CCND1, CLU, GATA2, HMGA1, IL1B, LANCL2, MYC, PARP1, PLG, POR, PTGS2, RAD51, RBBP4, RBP1, TP53, TP53BP2	20
increases survival of cell lines (36/75)	ABCC1, ANTXR1, ANTXR2, APEX1, BDNF, BIRC5, BLM, CAT, CAV1, CD74, CDH1, CDH13, CXCL9, CXCR7, DPP4, ETV6, FGF2, FN1, GHR, HES1, HMOX1, HSPA5, IL7, LAMA5, LGALS3, MCAM, MYC, NRAS, NRG1, NTF4, NTRK2, RAD51, RET, SPP1, TIMP2, TP53	36
affects morphogenesis of cells (49/74)	A2M, ARRB2, BASP1, CAP1, CD9, CD151, CD3G, CDC42EP1, CDH1, CDH13, CFL1, COL18A1, CTNNB1, DAB2, DLC1, DOCK2, EZR, FGF2, FN1, GSN, HES1, HSP90AA1, IGF1R, ITGA2, ITGA3, ITGB3, JAG1, KLF5, KRT8, LGALS3, MET, MYH10, NCK2, NCKAP1, NRG1, PDGFA, PECAM1, RAC2, RALBP1, SDC1, SHROOM3, SOX6, TFAP2A, THBS1, THBS2, TNC, TP53, VAV3, VWF	49
decreases morphogenesis of cells (14/74)	ANXA5, COL18A1, EDNRB, EPHA2, FN1, ITGB3, MET, NCK2, NTRK2, RRAS, SPP1, TIMP2, TNC, TP53	14
increases morphogenesis of cells (33/74)	ANGPT1, ANTXR1, BASP1, CCL2, CCL24, CCND1, CD3E, CDH1, EDNRA, EDNRB, EPHA2, F2R, FGF2, FGF7, FN1, GSN, HES1, ITGA2, ITGB3, ITGB6, LAMA5, MARCKS (includes EG:4082), MET, MYC, NRAS, PFN1, SDC1, SEMA4D, SPARC, SPP1, TGFBI, THBS1, TNC	33
affects colony formation (22/73)	CAV1, CCND1, CD9, CDCA7L, CLU, CTNNB1, EIF4EBP1, FGF2, FOS, IGF1R, IGFBP4, IL7, IL6R, IRF8, KHDRBS1, MAD2L1, MYC, NPM1 (includes EG:4869), NRG1, RAC2, SERPINA1, TP53	22
decreases colony formation (33/73)	ADIPOQ, AKAP12, CAV1, CCL24, CTNNB1, DLC1, EPAS1, ESR1, FBLN1, GADD45G, GJA1, GRB7, HES1, HPGD, IGFBP4, IL1A, ITGB6, KAT2B, KLF4, LIMA1, MAD2L1, MYC, NME2, PHLDA1, PLA2G16, RASD1, SALL2, SERPINA1, SLPI, SOCS2, SPARC, TES, TP53	33
increases colony formation (33/73)	ANXA1, BIRC5, CCND1, CDCA7, CDCA7L, DHFR, EPCAM, ETV6, FGF2, FGF8, HOXB3, IGF1R, IL7, IL1B, IL6R, LEP, MDK, MET, MITF, MYC, NRAS, NRG1, PTGS2, PTHLH, RET, RHOC, SEMA4D, SFRP1, SFRP2, SHC1, SLC3A2, TEK, UBE2C	33
affects colony formation of cells (22/73)	CAV1, CCND1, CD9, CDCA7L, CLU, CTNNB1, EIF4EBP1, FGF2, FOS, IGF1R, IGFBP4, IL7, IL6R, IRF8, KHDRBS1, MAD2L1, MYC, NPM1 (includes EG:4869), NRG1, RAC2, SERPINA1, TP53	22
decreases colony formation of cells (33/73)	ADIPOQ, AKAP12, CAV1, CCL24, CTNNB1, DLC1, EPAS1, ESR1, FBLN1, GADD45G, GJA1, GRB7, HES1, HPGD, IGFBP4, IL1A, ITGB6, KAT2B, KLF4, LIMA1, MAD2L1, MYC, NME2, PHLDA1, PLA2G16, RASD1, SALL2, SERPINA1, SLPI, SOCS2, SPARC, TES, TP53	33
increases colony formation of cells (33/73)	ANXA1, BIRC5, CCND1, CDCA7, CDCA7L, DHFR, EPCAM, ETV6, FGF2, FGF8, HOXB3, IGF1R, IL7, IL1B, IL6R, LEP, MDK, MET, MITF, MYC, NRAS, NRG1, PTGS2, PTHLH, RET, RHOC, SEMA4D, SFRP1, SFRP2, SHC1, SLC3A2, TEK, UBE2C	33
affects differentiation of cell lines (39/72)	ACACA, ADRA1A, ANXA2, ASPN, CCND1, CD9, CD38, CD3E, CDH1, CDON, CXCR4, DAB2, DPP4, FES, FGF2, FGF8, FHL2, GATA2, HDAC1, HMGA1, IGF1R, IGFBP5, IRS2, LPIN1, MAPK9, MYB (includes EG:4602), MYC, NCKAP1, PECAM1, PPARG, PRKAR2B, PRKX, RACGAP1, RARRES2, SHC1, SPARC, SPP1, TMBIM1, TP53	39
decreases differentiation of cell lines (26/72)	CALR, CCND1, CUL4A, ESR1, FGF2, FOS, HDAC1, HES1, HSP90AA1, IGFBP5, IGFBP6, IL1B, IRS2, ITGB3, JAG1, MET, MGP, MYB (includes EG:4602), MYC, PPARG, PTHLH, RASA3, S100A9, SOSTDC1, TBX3, TFAP2B	26
increases differentiation of cell lines (30/72)	ADIPOQ, BDNF, BHLHE40, CD38, CDON, DDR1, ESR1, ETV6, FGF2, FGF8, FN1, GATA2, IGF1R, IRS2, MGP, MRAS, MYB (includes EG:4602), MYC, NCAM1, NR1D1, NRG1, NTRK2, PPARG, RACGAP1, RGS2, SHC1, SOX9, TFAP2A, TP53, VCAN	30
affects proliferation of leukocytes (43/72)	BIRC5, BLM, CD38, CD74, CD244, CD3E, CD3G, CR2, CXCR4, DOCK2, DPP4, FUS, GSTP1, HMGA1, HPRT1, IKZF3, IL7, IL13, IL1B, IRS2, KLF2, LEP, LTA, MAPK9, MYB (includes EG:4602), MYC, NOTCH3, NP (includes EG:4860), PECAM1, PPARG, PRDX2, PTGS2, PTPRC, RAC2, RGS2, SATB1, SEMA4D, SLPI, SPP1, STK17B, THBS1, TNFRSF21, TP53	43
decreases proliferation of leukocytes (22/72)	A2M, ADIPOQ, ADRB2, BSG, CD74, CEACAM1, FGL2, HMOX1, IL13, IL1A, IRF8, JAG1, KLF4, KLF9, LEP, LPIN1, LTBP1, LY75, PECAM1, SHC1, THBS1, TP53INP1	22
increases proliferation of leukocytes (28/72)	BLM, CAV1, CD36, CD38, CD46, CD59, CD244, CD3E, FN1, FTL, HNRNPA2B1, HSPA5, IL7, IL13, IL1A, IL1B, ITGB3, LEP, MYC, NCK2, NP (includes EG:4860), PTPRC, SEMA4D, SERPINA1, SPP1, THBS1, TP53, TRAF3	28
affects shape change (41/72)	A2M, ANXA2, ARRB2, BASP1, BDNF, CAP1, CD9, CD151, CD3G, CDC42EP1, CENPA, CFL1, DLC1, DOCK2, EZR, FGF2, FN1, FOS, GSN, HSP90AA1, IGF1R, ITGA2, ITGA3, ITGB3, MYH10, NCK2, PDGFA, PECAM1, PFN2, RALBP1, SDC1, SHROOM3, SULF1, SULF2, TEK, THBS1, THBS2, TNC, TP53, VAV3, VWF	41
decreases shape change (18/72)	ANXA5, ASAH1, COL18A1, EDNRB, EPHA2, F2R, FN1, HMOX1, ITGB3, LIMA1, MET, NCK2, NTRK2, RRAS, SPP1, TEK, TNC, TP53	18
increases shape change (35/72)	ANGPT1, ANTXR1, ANXA5, ARF6, BASP1, BDNF, CCL2, CCL24, CD3E, EDNRA, EDNRB, EPHA2, F2R, FGF2, FN1, GSN, HES1, ITGA2, ITGB3, ITGB6, LAMA5, MARCKS (includes EG:4082), MET, MTSS1, MYC, NCAM1, NTF4, PFN1, SDC1, SEMA4D, SPARC, SPP1, TGFBI, THBS1, TNC	35
affects morphology of eukaryotic cells (71/71)	ACVRL1, ADM, ANXA1, ASPN, BLM, CAV1, CCND1, CD9, CD46, CD59, CDH1, CDH5, CTNNB1, CTNND2, DPP4, EPB41, ESR1, EZR, F2R, FASN, FGF2, FN1, FOS, GAL3ST1, GATA3, GJA1, HNF4A, HNRNPAB, IGF1R, IL1A, IL1B, IL6R, IRF6, ITGA3, ITGB3, KLF2, KLF4, KRT8, KRT18, LGALS3, LIPE, LPL, LTBP2, MARCKS (includes EG:4082), MARCKSL1, MET, MITF, MRAS, MYC, NRG1, PAFAH1B1, PECAM1, PPARG, PRKAR2B, PRKCA, RBBP4, RXRB, SDC2, …	71
affects proliferation of mononuclear leukocytes (43/70)	BIRC5, BLM, CD38, CD74, CD244, CD3E, CD3G, CR2, CXCR4, DOCK2, DPP4, FUS, GSTP1, HMGA1, HPRT1, IKZF3, IL7, IL13, IL1B, IRS2, KLF2, LEP, LTA, MAPK9, MYB (includes EG:4602), MYC, NOTCH3, NP (includes EG:4860), PECAM1, PPARG, PRDX2, PTGS2, PTPRC, RAC2, RGS2, SATB1, SEMA4D, SLPI, SPP1, STK17B, THBS1, TNFRSF21, TP53	43
decreases proliferation of mononuclear leukocytes (20/70)	A2M, ADRB2, BSG, CD74, CEACAM1, FGL2, HMOX1, IL13, IL1A, JAG1, KLF4, KLF9, LEP, LPIN1, LTBP1, LY75, PECAM1, SHC1, THBS1, TP53INP1	20
increases proliferation of mononuclear leukocytes (28/70)	BLM, CAV1, CD36, CD38, CD46, CD59, CD244, CD3E, FN1, FTL, HNRNPA2B1, HSPA5, IL7, IL13, IL1A, IL1B, ITGB3, LEP, MYC, NCK2, NP (includes EG:4860), PTPRC, SEMA4D, SERPINA1, SPP1, THBS1, TP53, TRAF3	28
affects invasion of cell lines (32/69)	AKT3, ANG, ARF6, BSG, CD9, CDH1, CEACAM1, CXCR4, EPHA2, EZR, FABP5, FN1, ITGA3, ITGB6, LCP1, MBD2, MET, MMP16, NRG1, PLG, PRKCA, PTGS2, RET, S100A4, S100A10, SLC2A1, SPARC, SPP1, ST14, TIMP3, TP53, WISP1	32
decreases invasion of cell lines (26/69)	BSG, CALR, CAT, CAV1, CDH1, COL18A1, DLC1, DPP4, ESR1, ETV6, FBLN1, ITGA3, KLF4, LAMA5, NME2, PPARG, SDC2, SERPINB5, SPARC, SULF1, TAGLN, TIMP2, TIMP3, TP53, WISP1, WNT5A	26
increases invasion of cell lines (29/69)	ADM, ANXA1, BSG, CALR, CD151, CTNNB1, EPHA2, FGF2, FGF8, FN1, GRP, GSN, IGF1R, ITGB3, LEP, MET, NOV, NRG1, POSTN, RHOC, S100A7, S100A10, SDC2, SEMA4D, SERPINA1, SLC2A1, SPARC, SPP1, TFPI2	29
affects proliferation of lymphocytes (42/69)	BIRC5, BLM, CD38, CD74, CD244, CD3E, CD3G, CR2, CXCR4, DOCK2, DPP4, FUS, HMGA1, HPRT1, IKZF3, IL7, IL13, IL1B, IRS2, KLF2, LEP, LTA, MAPK9, MYB (includes EG:4602), MYC, NOTCH3, NP (includes EG:4860), PECAM1, PPARG, PRDX2, PTGS2, PTPRC, RAC2, RGS2, SATB1, SEMA4D, SLPI, SPP1, STK17B, THBS1, TNFRSF21, TP53	42
decreases proliferation of lymphocytes (20/69)	A2M, ADRB2, BSG, CD74, CEACAM1, FGL2, HMOX1, IL13, IL1A, JAG1, KLF4, KLF9, LEP, LPIN1, LTBP1, LY75, PECAM1, SHC1, THBS1, TP53INP1	20
increases proliferation of lymphocytes (28/69)	BLM, CAV1, CD36, CD38, CD46, CD59, CD244, CD3E, FN1, FTL, HNRNPA2B1, HSPA5, IL7, IL13, IL1A, IL1B, ITGB3, LEP, MYC, NCK2, NP (includes EG:4860), PTPRC, SEMA4D, SERPINA1, SPP1, THBS1, TP53, TRAF3	28
affects metabolic process of lipid (63/67)	ABCB4, ACACA, ACAD8, ACSL1, ACSL3, ACSM1, ACSS1, ACSS2, ADIPOQ, ADRB2, ALDH1A3, ALDH3B2 (includes EG:222), ANG, ANXA1, APOA5, ASAH1, BBS4, CAT, CAV1, CD36, CD74, CIDEA, CROT, DBI, DGAT2, DLD, FABP4, FABP5, FASN, FGF7, GAL3ST1, GLYAT, GM2A, GPAM, HMOX1, HNF4A, HPGD, HSD17B10, LASS1 (includes EG:10715), LEP, LIPA (includes EG:3988), LIPE, LPIN1, LPL, MGST3, NR2F2, OXCT1, PCCA, PCK1, PDK4, PEMT, PHY…	63
decreases metabolic process of lipid (2/67)	ADM, LIPE	2
increases metabolic process of lipid (12/67)	ADIPOQ, APOA5, CYP1B1, FGF2, FGF7, GPAM, HNF4A, IL1B, LEP, LIPE, LPL, PTGS2	12
affects colony formation of eukaryotic cells (22/66)	CAV1, CCND1, CD9, CDCA7L, CLU, CTNNB1, EIF4EBP1, FGF2, FOS, IGF1R, IGFBP4, IL7, IL6R, IRF8, KHDRBS1, MAD2L1, MYC, NPM1 (includes EG:4869), NRG1, RAC2, SERPINA1, TP53	22
decreases colony formation of eukaryotic cells (30/66)	ADIPOQ, AKAP12, CAV1, CCL24, CTNNB1, DLC1, EPAS1, ESR1, FBLN1, GADD45G, GJA1, GRB7, HES1, HPGD, IGFBP4, IL1A, ITGB6, KLF4, LIMA1, MAD2L1, NME2, PLA2G16, RASD1, SALL2, SERPINA1, SLPI, SOCS2, SPARC, TES, TP53	30
increases colony formation of eukaryotic cells (28/66)	ANXA1, CCND1, CDCA7, CDCA7L, EPCAM, ETV6, FGF2, FGF8, HOXB3, IGF1R, IL7, IL1B, IL6R, LEP, MDK, MITF, MYC, NRAS, NRG1, PTGS2, PTHLH, RET, RHOC, SFRP1, SFRP2, SLC3A2, TEK, UBE2C	28
affects development of animal (66/66)	ACACA, ACVRL1, ADAR, APLP2, ATP1B1, BDNF, BIRC5, BLM, CCND1, CDON, CRABP2, CSDA, CTBP2, CTNNB1, DAB2, DKK1, EDNRA, EN1, EPAS1, FBN2 (includes EG:2201), FGF8, FOS, GJA1, GJA5, GLI3, GNAS, H2AFZ, HNRNPC, HOXD9, KAT2B, LEP, MAB21L2, MEOX2, MET, MITF, MKL2, MYB (includes EG:4602), MYC, MYH10, NASP, NCKAP1, NMT1, OVOL2, PDGFA, PLG, POR, PPP2CA, PPP2R5A, PRLR, RACGAP1, RXRB, RXRG, SBDS, SFRP1, SFRP2, S…	66
increases development of animal (5/66)	BDNF, EPAS1, FOS, LEP, MYC	5
affects metabolism of lipid (62/64)	ABCB4, ACACA, ACAD8, ACSL1, ACSL3, ACSM1, ACSS1, ACSS2, ADIPOQ, ALDH1A3, ALDH3B2 (includes EG:222), ANG, ANXA1, APOA5, ASAH1, BBS4, CAT, CAV1, CD36, CD74, CIDEA, CROT, DBI, DGAT2, DLD, FABP4, FABP5, FASN, FGF7, GAL3ST1, GLYAT, GM2A, GPAM, HMOX1, HNF4A, HPGD, HSD17B10, LASS1 (includes EG:10715), LEP, LIPA (includes EG:3988), LIPE, LPIN1, LPL, MGST3, NR2F2, OXCT1, PCCA, PCK1, PDK4, PEMT, PHYH, PNPL…	62
increases metabolism of lipid (8/64)	ADIPOQ, APOA5, CYP1B1, FGF2, GPAM, HNF4A, LPL, PTGS2	8
affects invasion of tumor cell lines (28/62)	AKT3, ARF6, BSG, CD9, CDH1, CXCR4, EPHA2, EZR, FABP5, FN1, ITGA3, ITGB6, LCP1, MBD2, MET, MMP16, NRG1, PLG, PRKCA, PTGS2, S100A4, S100A10, SLC2A1, SPARC, SPP1, ST14, TIMP3, WISP1	28
decreases invasion of tumor cell lines (24/62)	BSG, CALR, CAT, CAV1, CDH1, COL18A1, DLC1, DPP4, ESR1, FBLN1, KLF4, LAMA5, NME2, PPARG, SDC2, SERPINB5, SPARC, SULF1, TAGLN, TIMP2, TIMP3, TP53, WISP1, WNT5A	24
increases invasion of tumor cell lines (25/62)	ADM, ANXA1, BSG, CALR, CD151, CTNNB1, EPHA2, FGF8, FN1, GRP, IGF1R, ITGB3, LEP, NOV, NRG1, POSTN, RHOC, S100A7, S100A10, SDC2, SERPINA1, SLC2A1, SPARC, SPP1, TFPI2	25
affects quantity of lipid (41/62)	ABCB4, ACACA, ACSL1, ADFP, ADIPOQ, ADIPOR2, ADRB3, ANXA5, APEX1, APOA5, ASAH1, CAV1, CD36, CD38, CPE, CYBB (includes EG:1536), DGAT2, FABP4, FASN, FOXA1, GAL3ST1, GNAS, GPAM, HNF4A, HPGD, IL1B, IRS2, LEP, LHCGR, LIPA (includes EG:3988), LIPE, LPL, NQO1, PCK1, PEMT, POR, PPARG, PPP1R3C, PTGS2, RXRG, SCD	41
decreases quantity of lipid (20/62)	ACACA, ADIPOQ, APOA5, ASAH1, BRMS1, CAV1, CD36, GNAS, HMOX1, IDH1, IL13, IL1B, LEP, LPIN1, LPL, MYC, PCK1, PNPLA2, PPARG, PTGIS	20
increases quantity of lipid (26/62)	ACSL1, ADFP, ARF6, CAV1, DGAT2, F2R, FES, FGF7, GPAM, GRP, IDH1, IL1A, IL1B, LASS1 (includes EG:10715), LEP, LPL, PIP4K2A, PNPLA2, PPAP2B, PTGIS, PTGS2, PTHLH, SCD, SLC3A2, TEK, XDH	26
affects angiogenesis (39/61)	ACVRL1, ADRA2B, ANG, ANGPT1, ANXA2, ARHGAP24, CD151, CDH5, COL18A1, CTNNB1, CXCR4, ECT2, EDNRA, ELN, ENPEP, EPAS1, ETV6, FGF2, FGF8, HMOX1, IL1B, ITGA2, ITGB3, KLF5, MAP3K5 (includes EG:4217), MEOX2, MET, MKL2, MYC, NR2F2, PDGFA, PLG, PTGS2, SEMA3C, SHC1, TEK, THBS1, THBS2, UBP1	39
decreases angiogenesis (22/61)	ANGPT1, ARHGAP24, COL18A1, COL4A1, COL4A2, FGF2, FN1, ITGA2, KLF2, LAMA5, MET, MYB (includes EG:4602), NPR1, PLG, PTHLH, SERPINB5, TEK, THBS1, THBS2, TIMP2, TIMP3, TP53	22
increases angiogenesis (23/61)	ANG, ANGPT1, CCL2, CHRNA7, COMP, CXCL6, EPAS1, F2R, FGF2, FGF8, FN1, GATA2, HDAC1, IL1B, LGALS3, MEOX2, MYC, NRG1, PLG, PTGS2, SMOC2, TEK, THBS1	23
affects inflammatory response (42/61)	A2M, ADORA1, ANXA1, ANXA2, CCL2, CCL24, CD151, CD200, CHRNA7, CXCL2, CXCL6, CXCL9, CXCL10, CXCR4, CXCR7, CYBB (includes EG:1536), ELN, F2R, FN1, FOS, GNAS, IL13, IL1A, IL1B, IL1RAP, ITGB6, LTA, LY75, LYZ, MAPK9, PPARG, PRKCA, PTGS2, PTX3, RAC2, S100A9, S100A10, S100A12, SBDS, THBS1, TNFAIP6, VAV3	42
decreases inflammatory response (15/61)	ADIPOQ, ADRB2, ANXA1, CHRNA7, CXCL9, FN1, IL1A, IL1B, ITGA3, PIGR, PLG, PON2, PPARG, RARRES2, TSC1	15
increases inflammatory response (33/61)	ADORA1, ANXA1, CCL2, CCL14, CCL24, CXCL2, CXCL6, CXCL9, CXCL10, CXCL14, CXCR4, EDNRA, ELN, FABP4, FN1, HNF4A, IL13, IL1A, IL1B, LEP, LGALS9, LTA, LTF, PLG, PRKCA, PTGS2, RAC2, RARRES2, S100A9, SERPINA1, SPP1, THBS1, THBS2	33
affects activation of blood cells (35/60)	AGRN, ANXA2, B2M, CD38, CD59, CD93, CD163, CD200, CD244, CD3E, CHRNA7, CR2, DOCK2, DPP4, F2R, FN1, HPRT1, IL1B, ITGA3, ITGB3, ITGB6, KLF2, MPZ, P2RX1, PECAM1, PIK3CB, PTGS2, PTPRC, S100A10, SATB1, SEMA4D, TLR7, TXNIP, VAV3, VWF	35
decreases activation of blood cells (12/60)	ADIPOQ, ANXA1, C1QA, CD200, EGR2, HLA-A, IL7, IL13, ITGA2, RARRES2, THBS1, TNC	12
increases activation of blood cells (27/60)	CCL2, CD38, CD244, CD3E, CEACAM1, CXCL6, CXCL9, F2R, FN1, GATA3, GJA4, HLA-A, HNF4A, IL13, IL1A, IL1B, LEP, LTF, PLG, PTGS2, PTPRC, SEMA4D, SPP1, THBS1, TP53, TRAF3, VWF	27
affects cell division process of tumor cell lines (49/60)	ADRA1A, AMACR, BHLHE40, BIRC5, BLM, CAV1, CCNA2, CCNB1, CCND1, CDC2, CDH13, CHRNA7, CKAP2, CTNNB1, DBI, DLGAP5, DPP4, ECT2, ESR1, FASN, FBXO5, FGF2, GNAI1, HMGA1, HPGD, IGF1R, IGFBP5, IL1A, IL1B, KLF4, LGALS3, MAD2L1, MAPK9, MET, MYB (includes EG:4602), MYC, NASP, NPM1 (includes EG:4869), NRG1, PCNA, PPARG, PRKCA, S100A4, SHC1, SOX9, TIMP2, TOP2A, TP53, TP53BP1	49
decreases cell division process of tumor cell lines (16/60)	BHLHE40, CCND1, CDH1, GJA1, HES1, HMOX1, IGFBP5, IL1B, MAD2L1, MYC, PPARG, SOX9, SULF1, THBS1, TP53, VAV3	16
increases cell division process of tumor cell lines (13/60)	CCNA2, CCND1, FGF2, IL7, LEP, MDK, MYC, NPM1 (includes EG:4869), NRG1, PTHLH, SHC1, SOX9, SULF1	13
affects cell movement of blood cells (40/60)	ABCB4, ADIPOQ, ANXA1, ARRB2, CCL2, CCL24, CCND1, CD36, CD151, COL4A1, CXCL10, CXCR4, CXCR7, ELN, ESR1, F2R, FABP4, FN1, GAL3ST1, GNAS, GSN, IL13, IL1B, ITGB3, LGALS3, LTA, MAP3K5 (includes EG:4217), MAPK9, MDK, PARG, PECAM1, PLG, PRKCA, PTGS2, RAC2, S100A9, SBDS, SPP1, TIMP3, TNFRSF21	40
decreases cell movement of blood cells (17/60)	ADIPOQ, ANXA1, CXCL9, FN1, GSN, IL13, IL1B, IL6R, ITGA3, ITGB3, PIGR, PLG, PON2, PPARG, SERPING1, SLPI, TSC1	17
increases cell movement of blood cells (27/60)	ANXA1, BDNF, CALR, CCL2, CCL14, CCL24, CXCL6, CXCL9, CXCL10, CXCL14, CXCR4, ELN, IL13, IL1B, LGALS9, LTA, NPM1 (includes EG:4869), PLG, PRKCA, PTGS2, RAC2, RARRES2, S100A9, SERPINA1, SPP1, THBS1, THBS2	27
affects adhesion of cell lines (27/59)	ANXA1, CD9, CD36, CD151, CDH1, CTNNB1, CXCR4, DAB2, FES, FN1, IGF1R, ITGA2, ITGA3, ITGB3, LGALS9, MAD2L1, MET, MYO6, NCAM1, PECAM1, PPARG, PRKCA, SDC1, SDC2, SPP1, TGFBI, VWF	27
decreases adhesion of cell lines (20/59)	ANGPT1, ANXA1, ANXA5, CD9, CD59, CDH1, CR2, DAB2, EPHA2, FGF2, FN1, ITGA2, ITGB3, JAG1, LTF, MET, RRAS, S100A7, THBS1, VCAN	20
increases adhesion of cell lines (32/59)	ADAM12, ANGPT1, APLP2, BSG, CALR, CCL2, CD9, CDH1, CXCL10, EMILIN1, EPCAM, ESAM, F2R, FGF2, FN1, GRP, HES1, IGF1R, IL1A, ITGA2, ITGA3, ITGB3, LAMC2, LEP, MYC, PECAM1, PIGR, POSTN, SOX9, SPP1, THBS1, TIMP3	32
affects chemotaxis (39/58)	ADORA1, ANXA1, ANXA2, ARRB2, CAV1, CCL2, CCL24, CCND1, CD36, CD38, CD151, CXCL2, CXCL6, CXCL9, CXCL10, CXCL14, CXCR4, CXCR7, DOCK2, ELN, FGF2, FN1, GNAS, IL13, IL1B, ITGA2, ITGB3, LGALS3, MAPK9, NCK2, PIK3CB, PLG, PRKCA, PTGS2, RAC2, RALBP1, S100A9, SBDS, THBS1	39
decreases chemotaxis (16/58)	CXCL9, CXCL10, CXCL14, CXCR4, FN1, IL1A, IL1B, ITGA3, ITGB3, PIGR, PLG, PON2, PPARG, TEK, THBS1, TSC1	16
increases chemotaxis (31/58)	ADORA1, ANGPT1, ANXA1, ARRB2, BDNF, CCL2, CCL14, CCL24, CEACAM1, CXCL2, CXCL6, CXCL9, CXCL10, CXCL14, CXCR4, ELN, FGF2, IL13, IL1B, LEP, LGALS9, NOV, PLG, RAC2, RARRES2, S100A9, SEMA4D, SERPINA1, SPP1, THBS1, THBS2	31
affects synthesis of DNA (26/58)	ADM, BIRC5, CAV1, CCNA2, CCND1, CEACAM1, ERRFI1, ESR1, FGF2, FGF7, FN1, FOS, GJA1, GNAI1, HDAC1, IGF1R, IGFBP4, ITGB3, MAPK9, PCNA, PDGFA, PIK3CB, PTGS2, SALL2, SHC1, TP53	26
decreases synthesis of DNA (26/58)	ADIPOQ, ADM, CAT, CLU, COL14A1, ERRFI1, ESR1, HNRNPA1, IGFBP4, IGFBP5, IL1B, KLF2, LEP, PCNA, PDGFA, PPARG, RBAK, SALL2, SERPINA1, SHC1, SPARC, THBS2, TIMP2, TNC, TP53, TP53BP2	26
increases synthesis of DNA (29/58)	A2M, ADM, ARRB2, BIRC5, CAV1, CCNA2, CCND1, CXCL10, EFEMP1, ESR1, F2R, FGF2, FGF7, FN1, GRP, HDGF, IGF1R, IGFBP5, IL1A, IL1B, LEP, LGALS3, MYC, NOV, NRG1, PCNA, SMOC2, SPP1, TFPI2	29
affects quantity of calcium (26/57)	ADRA1A, CALR, CAV1, CD59, CHRNA7, CXCL10, CXCR4, EDNRA, EIF2S1, ESR1, F2R, FGF2, FOS, HNF4A, HSPA5, ITGA2, ITPR1, MARCKSL1, MCAM, PLN, PTHLH, PTPRC, RGS2, TRHR, VAV3, WNT5A	26
decreases quantity of calcium (17/57)	A2M, ADORA1, AKAP1, BDNF, CALR, CXCL10, FGF2, IL1B, ITPR1, LEP, LTA, LTBP1, PRDX2, PTHLH, PTPRC, SHC1, SPINT2	17
increases quantity of calcium (32/57)	A2M, ADM, BDNF, CALR, CCL2, CCL24, CD38, CD59, CD3E, CXCL9, CXCL10, CXCR4, EDNRB, ELN, F2R, FGF2, FGF7, FN1, GNA14, GRP, IL1B, ITPR1, LEP, LYZ, MYC, NCAM1, PLG, PTHLH, S100A4, S100A9, TP53, XDH	32
affects survival of tumor cell lines (32/56)	ACVRL1, ANTXR2, BDNF, BHLHE40, BIRC5, CAMK1G, CASK, CLU, HDAC2, HMOX1, HSPA5, IL1A, IL6R, MAD2L1, MAPK9, MET, NRAS, NTRK2, PARP1, PCNA, PFKFB2, PLK2, PPFIA3 (includes EG:8541), PPM1M, PPP2CA, PPP2R5A, PRKACB, PTGS2, PTPRM, RAD51, TP53, TP53BP2	32
decreases survival of tumor cell lines (14/56)	ANTXR1, ANTXR2, BIRC5, CAV1, CCND1, CLU, HMGA1, LANCL2, PARP1, PTGS2, RAD51, RBBP4, TP53, TP53BP2	14
increases survival of tumor cell lines (26/56)	ABCC1, APEX1, BDNF, BIRC5, CAT, CAV1, CD74, CDH1, CXCL9, CXCR7, DPP4, FGF2, FN1, HMOX1, HSPA5, IL7, LGALS3, MCAM, MYC, NRAS, NRG1, NTF4, NTRK2, SPP1, TIMP2, TP53	26
affects homing of eukaryotic cells (32/55)	ADORA1, ANXA1, ANXA2, ARRB2, CAV1, CCL2, CCL24, CCND1, CD36, CD38, CD151, CXCL10, CXCR4, CXCR7, ELN, FGF2, FN1, GNAS, IL13, IL1B, ITGA2, ITGB3, LGALS3, MAPK9, NCK2, PLG, PRKCA, PTGS2, RAC2, S100A9, SBDS, THBS1	32
decreases homing of eukaryotic cells (16/55)	CXCL9, CXCL10, CXCL14, FN1, IL1A, IL1B, ITGA3, ITGB3, MDK, PIGR, PLG, PON2, PPARG, TEK, THBS1, TSC1	16
increases homing of eukaryotic cells (32/55)	ADORA1, ANGPT1, ANXA1, ARRB2, BDNF, CCL2, CCL14, CCL24, CEACAM1, CXCL6, CXCL9, CXCL10, CXCL14, CXCR4, ELN, FGF2, FN1, IL13, IL1B, LEP, LGALS9, MDK, NOV, PLG, RAC2, RARRES2, S100A9, SEMA4D, SERPINA1, SPP1, THBS1, THBS2	32
affects movement of tumor cell lines (26/55)	AKT3, ARRB2, C5ORF13, CAV1, CCL2, CD151, CDH1, CTBP2, CXCR4, ESR1, FN1, GJA1, HNRNPK, IGF1R, IGFBP5, IGFBP6, ITGA2, ITGB3, ITGB6, MET, NRG1, PRKCA, PTHLH, SDC1, SPP1, TP53	26
decreases movement of tumor cell lines (18/55)	ANXA2, CAT, CAV1, CLU, DPP4, FGF2, FN1, IGFBP4, KLF4, LAMA5, LAMC2, MME, SDC1, SDC2, SEMA4D, TIMP2, TP53, WNT5A	18
increases movement of tumor cell lines (28/55)	ALCAM, C5ORF13, CAV1, CCL2, CD36, CD151, CTBP2, CXCL10, ETV5, FGF2, FN1, GRP, IL1A, ITGB3, LAMB3, LEP, LTBP2, MDK, NOV, NRG1, RANBP9, RET, RHOC, SDC2, SEMA4D, SHC1, SPP1, TIMP2	28
affects chemotaxis of eukaryotic cells (32/54)	ADORA1, ANXA1, ANXA2, ARRB2, CAV1, CCL2, CCL24, CCND1, CD36, CD38, CD151, CXCL10, CXCR4, CXCR7, ELN, FGF2, FN1, GNAS, IL13, IL1B, ITGA2, ITGB3, LGALS3, MAPK9, NCK2, PLG, PRKCA, PTGS2, RAC2, S100A9, SBDS, THBS1	32
decreases chemotaxis of eukaryotic cells (15/54)	CXCL9, CXCL10, CXCL14, FN1, IL1A, IL1B, ITGA3, ITGB3, PIGR, PLG, PON2, PPARG, TEK, THBS1, TSC1	15
increases chemotaxis of eukaryotic cells (30/54)	ADORA1, ANGPT1, ANXA1, ARRB2, BDNF, CCL2, CCL14, CCL24, CEACAM1, CXCL6, CXCL9, CXCL10, CXCL14, CXCR4, ELN, FGF2, IL13, IL1B, LEP, LGALS9, NOV, PLG, RAC2, RARRES2, S100A9, SEMA4D, SERPINA1, SPP1, THBS1, THBS2	30
affects proliferation of T lymphocytes (31/54)	BIRC5, BLM, CD38, CD244, CD3E, CD3G, CXCR4, DOCK2, DPP4, IL7, IL1B, IRS2, KLF2, LEP, MAPK9, MYB (includes EG:4602), NOTCH3, NP (includes EG:4860), PECAM1, PPARG, PRDX2, PTGS2, PTPRC, RAC2, RGS2, SATB1, SPP1, STK17B, THBS1, TNFRSF21, TP53	31
decreases proliferation of T lymphocytes (15/54)	A2M, ADRB2, BSG, CD74, CEACAM1, FGL2, HMOX1, IL13, IL1A, JAG1, LEP, LTBP1, PECAM1, SHC1, THBS1	15
increases proliferation of T lymphocytes (23/54)	BLM, CAV1, CD36, CD46, CD59, CD244, CD3E, FN1, FTL, HNRNPA2B1, HSPA5, IL7, IL1A, IL1B, ITGB3, LEP, MYC, NCK2, NP (includes EG:4860), PTPRC, SPP1, THBS1, TP53	23
affects arrest in cell stage (53/53)	ADRA1A, AKAP12, AMACR, BHLHE40, BIRC5, BLM, BUB1, CAV1, CCNA2, CCNB1, CCND1, CDC2, CDC20, CDH13, CKAP2, CTNNB1, CUL4A, DLGAP5, DPP4, ETV6, FASN, FBXO5, FGF2, FN1, FOS, GHR, GNAS, HDAC1, IGFBP5, IL7, IL1A, IL1B, LGALS3, MAD2L1, MET, MYB (includes EG:4602), MYC, NEK6, NRAS, NRG1, PAFAH1B1, PARP1, PPARG, PRKCA, SDC2, SFRS2, SGOL1, SOX9, TIMP2, TMPO, TP53, TP53BP1, TXNIP	53
affects arrest in cell stage of cells (53/53)	ADRA1A, AKAP12, AMACR, BHLHE40, BIRC5, BLM, BUB1, CAV1, CCNA2, CCNB1, CCND1, CDC2, CDC20, CDH13, CKAP2, CTNNB1, CUL4A, DLGAP5, DPP4, ETV6, FASN, FBXO5, FGF2, FN1, FOS, GHR, GNAS, HDAC1, IGFBP5, IL7, IL1A, IL1B, LGALS3, MAD2L1, MET, MYB (includes EG:4602), MYC, NEK6, NRAS, NRG1, PAFAH1B1, PARP1, PPARG, PRKCA, SDC2, SFRS2, SGOL1, SOX9, TIMP2, TMPO, TP53, TP53BP1, TXNIP	53
affects binding of cell lines (23/53)	ANXA2, ASGR2, BSG, CAV1, CD36, CXCR4, DPP4, FN1, IGF1R, IL7, ITGA2, ITGA3, ITGB3, KRT1, LGALS3, LHCGR, PHB2, S100A10, SERPING1, SLC6A2, THBS1, TNC, VWF	23
decreases binding of cell lines (21/53)	ANXA5, CALR, CD38, CXCL10, DDX3X, FGF2, FN1, GAL3ST1, IGFBP5, IL1B, ITGB3, KRT1, LAMA5, LTF, PECAM1, PLG, SERPING1, SPARC, THBS1, TNC, VWF	21
increases binding of cell lines (23/53)	ALCAM, ANXA2, CD34, CDC42EP1, CXCL9, FHL2, FN1, GNAS, HLA-A, IL13, IL1A, IL1B, ITGA2, LHCGR, LPL, PECAM1, PTPRM, SDC1, SDC2, SERPINA5, SERPINB5, SPP1, VWF	23
affects formation of tissue (43/53)	ADAM12, ANTXR2, ARHGAP24, BDNF, CCL2, CDH1, CEACAM1, CFL1, CTNNB1, DAG1, DKK1, ECSIT, EDNRA, EGR2, EN1, ESR1, FGF2, FGF7, FHL2, FN1, IGFBP5, IL7, LHCGR, LTA, NCAM1, NFIA, NRG1, OVOL2, PECAM1, PLG, POSTN, PPARG, PTGS2, PTHLH, RET, SDC2, SIX1, SOX6, SOX5 (includes EG:6660), SPARC, SPP1, TFAP2A, TFAP2C	43
decreases formation of tissue (8/53)	ANGPTL1, COL18A1, COL4A1, COL4A2, F13A1, LEP, RGS2, THBS1	8
increases formation of tissue (7/53)	BDNF, CEACAM1, FGF2, FHL2, FOS, FOSB, SDC2	7
affects migration of tumor cell lines (26/53)	AKT3, ARRB2, C5ORF13, CAV1, CCL2, CD151, CDH1, CTBP2, CXCR4, ESR1, FN1, GJA1, HNRNPK, IGF1R, IGFBP5, IGFBP6, ITGA2, ITGB3, ITGB6, MET, NRG1, PRKCA, PTHLH, SDC1, SPP1, TP53	26
decreases migration of tumor cell lines (18/53)	ANXA2, CAT, CAV1, CLU, DPP4, FGF2, FN1, IGFBP4, KLF4, LAMA5, LAMC2, MME, SDC1, SDC2, SEMA4D, TIMP2, TP53, WNT5A	18
increases migration of tumor cell lines (26/53)	ALCAM, C5ORF13, CAV1, CCL2, CD36, CD151, CTBP2, CXCL10, FGF2, FN1, GRP, IL1A, ITGB3, LAMB3, LEP, LTBP2, MDK, NOV, NRG1, RANBP9, RHOC, SDC2, SEMA4D, SHC1, SPP1, TIMP2	26
affects colony formation of cell lines (15/52)	CCND1, CDCA7L, CLU, CTNNB1, FGF2, FOS, IGF1R, IGFBP4, IL6R, KHDRBS1, MAD2L1, MYC, NPM1 (includes EG:4869), NRG1, SERPINA1	15
decreases colony formation of cell lines (28/52)	ADIPOQ, AKAP12, CAV1, CTNNB1, DLC1, EPAS1, FBLN1, GADD45G, GJA1, GRB7, HES1, HPGD, IGFBP4, IL1A, ITGB6, KLF4, LIMA1, MAD2L1, NME2, PLA2G16, RASD1, SALL2, SERPINA1, SLPI, SOCS2, SPARC, TES, TP53	28
increases colony formation of cell lines (20/52)	ANXA1, CCND1, CDCA7, CDCA7L, EPCAM, ETV6, FGF2, FGF8, HOXB3, IGF1R, IL6R, MDK, MYC, NRAS, NRG1, PTGS2, RET, RHOC, SLC3A2, UBE2C	20
affects developmental process of fibroblast cell lines (23/52)	ACACA, AKAP12, CAV1, CCND1, CTNNB1, DDX3X, FHL2, FOS, HDAC1, HMGA1, IGF1R, KHDRBS1, LPIN1, MYC, NRAS, PPARG, PRLR, RARRES2, RET, SHC1, SLC3A2, STMN1, TP53	23
decreases developmental process of fibroblast cell lines (21/52)	CAV1, CDH13, CEACAM1, DDX3X, ERRFI1, ETV6, F2R, GADD45G, HDAC1, HES1, HEY1, HMGA1, HSP90AA1, IL1B, JAG1, MGP, PRKAR2B, PTHLH, SOSTDC1, TP53, TPM1	21
increases developmental process of fibroblast cell lines (22/52)	ADIPOQ, C1QTNF3, CCNA1, CCND1, ETV6, FGF2, FOS, HMGA1, HNF4A, JAG1, KIAA0101, MET, MGP, MITF, MYC, NPM1 (includes EG:4869), NR1D1, NRAS, PPARG, PTMA, RGS2, UBE2C	22
affects formation of filaments (26/51)	BIRC5, CAV1, DCX, ELN, F2R, FBXO5, FGF2, FHL1, FN1, GSN, IL1B, ITGA3, ITGB3, KLF2, MAP1B, MTSS1, NEFM, PAFAH1B1, PFN2, POSTN, RBBP4, SPARC, STMN1, TNS1, TRPC4, TSC1	26
decreases formation of filaments (13/51)	A2M, CFL1, COL18A1, DLC1, FGF2, FHL1, GNG2, HSPA5, JAG1, STARD13, STMN1, TNC, TRIP10	13
increases formation of filaments (24/51)	AKAP1, ARF6, CAV1, COL18A1, DAB2, DCX, DLGAP5, EDNRA, F2R, FGF2, FGF7, FN1, GNG2, GRP, IL1A, KRT18, MAP1B, NCK2, PFN1, RANBP9, RHOC, SEMA4D, STMN1, TPM1	24
affects migration of blood cells (37/51)	ABCC1, ANXA1, ARRB2, CCL2, CCL24, CCND1, CD34, CD38, CD151, COL4A1, CXCL6, CXCL9, CXCL10, CXCR4, CXCR7, DOCK2, ELN, FN1, GNAS, IL7, IL13, IL1B, ITGA3, ITGB3, MAPK9, MDK, PECAM1, PIGR, PLG, PRKCA, RAC2, S100A9, SBDS, SDC1, SEMA4D, SPP1, THBS1	37
decreases migration of blood cells (15/51)	ANXA1, CXCL9, CXCL10, FN1, IL1B, ITGA3, ITGB3, PIGR, PLG, PON2, PPARG, SEMA4D, SLPI, TIMP2, TSC1	15
increases migration of blood cells (28/51)	ANXA1, CCL2, CCL14, CCL24, CEACAM1, CXCL6, CXCL9, CXCL10, CXCL14, CXCR4, ELN, FN1, IL7, IL13, IL1B, LAMA5, LGALS3, LGALS9, MDK, PECAM1, PLG, RAC2, RARRES2, S100A9, SERPINA1, SPP1, THBS1, THBS2	28
affects movement of blood cells (37/51)	ABCC1, ANXA1, ARRB2, CCL2, CCL24, CCND1, CD34, CD38, CD151, COL4A1, CXCL6, CXCL9, CXCL10, CXCR4, CXCR7, DOCK2, ELN, FN1, GNAS, IL7, IL13, IL1B, ITGA3, ITGB3, MAPK9, MDK, PECAM1, PIGR, PLG, PRKCA, RAC2, S100A9, SBDS, SDC1, SEMA4D, SPP1, THBS1	37
decreases movement of blood cells (15/51)	ANXA1, CXCL9, CXCL10, FN1, IL1B, ITGA3, ITGB3, PIGR, PLG, PON2, PPARG, SEMA4D, SLPI, TIMP2, TSC1	15
increases movement of blood cells (28/51)	ANXA1, CCL2, CCL14, CCL24, CEACAM1, CXCL6, CXCL9, CXCL10, CXCL14, CXCR4, ELN, FN1, IL7, IL13, IL1B, LAMA5, LGALS3, LGALS9, MDK, PECAM1, PLG, RAC2, RARRES2, S100A9, SERPINA1, SPP1, THBS1, THBS2	28
affects survival of animal (36/51)	ABCB4, ABCC1, ADRB2, APEX1, ASAH1, BIRC5, CCL2, CNTN1, CXCL9, CXCL10, CYBB (includes EG:1536), DSP, F2R, FGL2, FOS, HMOX1, IL13, IL1B, ITGB6, KRT18, KRT19, LPL, LTA, MARCKSL1, MDK, MYC, NP (includes EG:4860), NRG1, PARP1, PCCA, PPARG, RALBP1, SHC1, SOSTDC1, TFAP2C, TP53	36
decreases survival of animal (10/51)	ADRB2, BIRC5, CCL2, DKK1, IL7, MYB (includes EG:4602), MYC, NRG1, PTX3, TP53	10
increases survival of animal (16/51)	ADM, ANTXR2, CCL2, COL18A1, COMP, CRABP2, IL13, IL6R, MME, MYC, PPARG, PTGIS, PTHLH, RALBP1, SERPING1, SLC2A1	16
affects survival of mammalia (36/51)	ABCB4, ABCC1, ADRB2, APEX1, ASAH1, BIRC5, CCL2, CNTN1, CXCL9, CXCL10, CYBB (includes EG:1536), DSP, F2R, FGL2, FOS, HMOX1, IL13, IL1B, ITGB6, KRT18, KRT19, LPL, LTA, MARCKSL1, MDK, MYC, NP (includes EG:4860), NRG1, PARP1, PCCA, PPARG, RALBP1, SHC1, SOSTDC1, TFAP2C, TP53	36
decreases survival of mammalia (10/51)	ADRB2, BIRC5, CCL2, DKK1, IL7, MYB (includes EG:4602), MYC, NRG1, PTX3, TP53	10
increases survival of mammalia (15/51)	ADM, ANTXR2, CCL2, COL18A1, COMP, CRABP2, IL13, IL6R, MME, MYC, PTGIS, PTHLH, RALBP1, SERPING1, SLC2A1	15
affects survival of organism (36/51)	ABCB4, ABCC1, ADRB2, APEX1, ASAH1, BIRC5, CCL2, CNTN1, CXCL9, CXCL10, CYBB (includes EG:1536), DSP, F2R, FGL2, FOS, HMOX1, IL13, IL1B, ITGB6, KRT18, KRT19, LPL, LTA, MARCKSL1, MDK, MYC, NP (includes EG:4860), NRG1, PARP1, PCCA, PPARG, RALBP1, SHC1, SOSTDC1, TFAP2C, TP53	36
decreases survival of organism (10/51)	ADRB2, BIRC5, CCL2, DKK1, IL7, MYB (includes EG:4602), MYC, NRG1, PTX3, TP53	10
increases survival of organism (16/51)	ADM, ANTXR2, CCL2, COL18A1, COMP, CRABP2, IL13, IL6R, MME, MYC, PPARG, PTGIS, PTHLH, RALBP1, SERPING1, SLC2A1	16
affects cell movement of cell lines (24/50)	ANXA2, ARRB2, BSG, CCL2, CD9, CD36, CD151, CXCR4, FGF2, FN1, ITGA2, ITGA3, ITGB3, LAMA5, LCP1, LGALS3, PLG, PTGS2, S100A4, SDC2, SERPINB5, SPARC, SPP1, THBS1	24
decreases cell movement of cell lines (14/50)	CD9, CDH13, CLU, CXCL9, CXCL10, DLC1, ESR1, ITGB3, MDK, MTSS1, SERPINB5, STARD13, SULF1, WISP1	14
increases cell movement of cell lines (27/50)	ADM, ARRB2, CCL2, CCL14, CCL24, CD9, CD151, CDH1, CXCL9, CXCL10, CXCL14, CXCR4, FGF2, FN1, FOS, MDK, MET, NRG1, RET, RHOC, S100A4, SERPINA1, SERPINA5, SOCS2, SPP1, VAV3, WNT5A	27
affects developmental process of embryonic tissue (48/50)	ALDH1A3, ANGPT1, BDNF, CTNNB1, CXCR4, DAB2, ECSIT, EDA, EDNRA, EGR2, EN1, ENAH, FGF8, FN1, FOXP4, GATA3, GJA1, GJA5, GLI3, HDAC1, IKZF3, ITGA3, LAMA5, MEOX2, MEST, NCKAP1, NPNT, PFN1, POR, PPP2CA, PRKACB, PTHLH, RBP4, RET, SBDS, SEMA3C, SERPINB5, SFRP1, SFRP2, SIX1, SOX6, SOX9, SOX5 (includes EG:6660), TBX3, TFAP2A, TP53, TSC1, ZBTB17	48
increases developmental process of embryonic tissue (5/50)	EDA, FGF8, NRG1, RET, TIMP2	5
affects aggregation of cells (29/48)	ADIPOQ, ATP1B1, BSG, CD9, CD38, CDH1, CLU, EPCAM, ESAM, F2R, FGF2, IGF1R, ITGA2, ITGA3, ITGB3, LTA, MET, MPZ, NCAM1, NRG1, P2RX1, PECAM1, RAB27B, SHC1, SLC3A2, THBS1, THBS2, VAV3, VWF	29
decreases aggregation of cells (13/48)	ADIPOQ, CDH1, EPCAM, F2R, GSN, ITGA2, ITGB3, MET, MPZ, NCAM1, PECAM1, TIMP2, VWF	13
increases aggregation of cells (29/48)	BDNF, C4BPA, CD9, CD38, CDH1, CDH11, CDH13, COL14A1, CTNNB1, CXCL9, CXCL10, ETV6, F2R, IGF1R, IL7, ITGB3, LGALS9, MPZ, MRAS, NRG1, PECAM1, PLG, PPAP2B, PRKCA, PTPRC, SLC3A2, THBS1, VWF, WNT5A	29
affects growth of plasma membrane projections (23/48)	ADRB2, BASP1, BDNF, CD9, CDC2, EPHA2, FKBP4, FN1, GNAS, ITGA3, ITGB3, MAOA, MAP1B, MPZ, MYH10, NCAM1, NCK2, NTRK2, PRPH, PTPRM, RET, S100A4, SHC1	23
decreases growth of plasma membrane projections (11/48)	A2M, BDNF, CAT, CDC2, DCX, EIF4EBP1, NCAM1, NTRK2, SEMA4D, SPOCK2, YWHAZ	11
increases growth of plasma membrane projections (28/48)	A2M, BASP1, BDNF, CD9, CTNND2, CXCL9, DPYSL5, FGF2, FGF7, FKBP4, FN1, GJA1, MARCKS (includes EG:4082), MET, NCAM1, NRG1, NTRK2, PDIA3, PFN2, RBBP4, RBBP7, RET, S100A4, SOCS2, THBS1, TNC, VAV3, VCAN	28
affects migration of leukocytes (34/48)	ABCC1, ANXA1, ARRB2, CCL2, CCL24, CD34, CD151, COL4A1, CXCL6, CXCL9, CXCL10, CXCR4, CXCR7, DOCK2, ELN, FN1, GNAS, IL7, IL13, IL1B, ITGA3, ITGB3, MAPK9, MDK, PECAM1, PIGR, PLG, PRKCA, RAC2, S100A9, SBDS, SEMA4D, SPP1, THBS1	34
decreases migration of leukocytes (15/48)	ANXA1, CXCL9, CXCL10, FN1, IL1B, ITGA3, ITGB3, PIGR, PLG, PON2, PPARG, SEMA4D, SLPI, TIMP2, TSC1	15
increases migration of leukocytes (28/48)	ANXA1, CCL2, CCL14, CCL24, CEACAM1, CXCL6, CXCL9, CXCL10, CXCL14, CXCR4, ELN, FN1, IL7, IL13, IL1B, LAMA5, LGALS3, LGALS9, MDK, PECAM1, PLG, RAC2, RARRES2, S100A9, SERPINA1, SPP1, THBS1, THBS2	28
affects movement of leukocytes (34/48)	ABCC1, ANXA1, ARRB2, CCL2, CCL24, CD34, CD151, COL4A1, CXCL6, CXCL9, CXCL10, CXCR4, CXCR7, DOCK2, ELN, FN1, GNAS, IL7, IL13, IL1B, ITGA3, ITGB3, MAPK9, MDK, PECAM1, PIGR, PLG, PRKCA, RAC2, S100A9, SBDS, SEMA4D, SPP1, THBS1	34
decreases movement of leukocytes (15/48)	ANXA1, CXCL9, CXCL10, FN1, IL1B, ITGA3, ITGB3, PIGR, PLG, PON2, PPARG, SEMA4D, SLPI, TIMP2, TSC1	15
increases movement of leukocytes (28/48)	ANXA1, CCL2, CCL14, CCL24, CEACAM1, CXCL6, CXCL9, CXCL10, CXCL14, CXCR4, ELN, FN1, IL7, IL13, IL1B, LAMA5, LGALS3, LGALS9, MDK, PECAM1, PLG, RAC2, RARRES2, S100A9, SERPINA1, SPP1, THBS1, THBS2	28
affects survival of rodents (35/48)	ABCB4, ABCC1, ADRB2, APEX1, ASAH1, BIRC5, CCL2, CNTN1, CXCL9, CXCL10, CYBB (includes EG:1536), DSP, F2R, FGL2, FOS, HMOX1, IL13, IL1B, KRT18, KRT19, LPL, LTA, MARCKSL1, MDK, MYC, NP (includes EG:4860), NRG1, PARP1, PCCA, PPARG, RALBP1, SHC1, SOSTDC1, TFAP2C, TP53	35
decreases survival of rodents (9/48)	ADRB2, BIRC5, CCL2, DKK1, IL7, MYC, NRG1, PTX3, TP53	9
increases survival of rodents (14/48)	ADM, ANTXR2, CCL2, COL18A1, COMP, CRABP2, IL13, IL6R, MYC, PTGIS, PTHLH, RALBP1, SERPING1, SLC2A1	14
affects cell death of breast cancer cell lines (23/47)	B2M, BEX2, BIRC5, CCND1, CDH1, CEACAM1, CLU, ESR1, FBLN1, FBXO32, HSPA5, HSPB8, KRT18, MAP3K5 (includes EG:4217), MAPK9, NRG1, PARP1, PLK2, PPARG, PPP2CA, PTGS2, SDC1, TP53	23
decreases cell death of breast cancer cell lines (15/47)	ABCC4, ADM, BIRC5, CAV1, FGF2, FN1, HSPA5, ITGA2, ITGB3, LGALS3, NRG1, PRKCA, PTHLH, SFRP2, TP53	15
increases cell death of breast cancer cell lines (20/47)	B2M, BNIP3 (includes EG:664), CAV1, CCND1, CDC2, CRABP2, DAB2, EPHA2, HSPB8, IGFBP5, LGALS3, MAD2L1, NQO1, NRG1, SERPINB5, SFRP1, SULF1, THBS1, TP53, TPM1	20
affects development of embryo (47/47)	ACVRL1, APLP2, BDNF, BIRC5, CDON, CRABP2, CSDA, CTNNB1, DAB2, DKK1, EDNRA, EN1, FBN2 (includes EG:2201), FGF8, FOS, GJA1, GJA5, GLI3, GNAS, HOXD9, LEP, MAB21L2, MEOX2, MKL2, MYB (includes EG:4602), MYH10, NASP, NCKAP1, NMT1, OVOL2, PDGFA, PPP2CA, PPP2R5A, PRLR, RACGAP1, SFRP1, SFRP2, SFRS1, SHOX2, TBX3, TGIF1, TP53, TP53BP2, TPM1, TSC1, WNT5A, ZFPM2	47
affects development of nervous system (46/47)	AKT3, APLP2, ARSB, BBS4, BDNF, CELSR1, CTNNB1, CXCR4, DCX, DKK1, DLC1, EDNRB, EGR2, EMX2, EN1, FGF8, GLI3, GPR56, GSTP1, IGF1R, IRS2, ITGA3, JARID2, MAFB, MAP1B, MAPK9, MARCKS (includes EG:4082), MARCKSL1, MET, MPZ, MYH10, NCKAP1, NNAT, NOTCH3, NR2F2, NRG1, NTRK2, PAFAH1B1, POR, RET, SERPINI1, SLC1A3, SLC5A3, SPTBN1, TP53, TP53BP2	46
decreases development of nervous system (1/47)	MYC	1
affects developmental process of embryo (47/47)	ACVRL1, APLP2, BDNF, BIRC5, CDON, CRABP2, CSDA, CTNNB1, DAB2, DKK1, EDNRA, EN1, FBN2 (includes EG:2201), FGF8, FOS, GJA1, GJA5, GLI3, GNAS, HOXD9, LEP, MAB21L2, MEOX2, MKL2, MYB (includes EG:4602), MYH10, NASP, NCKAP1, NMT1, OVOL2, PDGFA, PPP2CA, PPP2R5A, PRLR, RACGAP1, SFRP1, SFRP2, SFRS1, SHOX2, TBX3, TGIF1, TP53, TP53BP2, TPM1, TSC1, WNT5A, ZFPM2	47
affects formation of cells (34/47)	ADAM12, ANLN, BIRC5, CCL2, CD9, CD38, CDH1, CLU, EIF4E, ENAH, FHL2, FN1, GATA2, HES1, IL1A, IL1B, ITGA2, LGMN, LHCGR, LIPE, LTA, MYB (includes EG:4602), MYC, NFIA, NOV, NRAS, NRG1, PLG, PPARG, PRLR, PTGS2, SDC2, SPARC, TP53	34
decreases formation of cells (9/47)	ADIPOQ, COL18A1, FGF2, HES1, LGMN, LTA, PECAM1, PLG, THBS1	9
increases formation of cells (16/47)	BDNF, BIRC5, CCL2, CCNA2, CD9, CDH11, CXCR4, EIF4E, FGF2, FHL2, HES1, IGF1R, IL7, JAG1, PTHLH, SDC2	16
affects growth of neurites (23/47)	ADRB2, BASP1, BDNF, CD9, CDC2, EPHA2, FKBP4, FN1, GNAS, ITGA3, ITGB3, MAOA, MAP1B, MPZ, MYH10, NCAM1, NCK2, NTRK2, PRPH, PTPRM, RET, S100A4, SHC1	23
decreases growth of neurites (10/47)	A2M, BDNF, CAT, CDC2, DCX, EIF4EBP1, NCAM1, SEMA4D, SPOCK2, YWHAZ	10
increases growth of neurites (27/47)	A2M, BASP1, BDNF, CD9, CTNND2, CXCL9, FGF2, FGF7, FKBP4, FN1, GJA1, MARCKS (includes EG:4082), MET, NCAM1, NRG1, NTRK2, PDIA3, PFN2, RBBP4, RBBP7, RET, S100A4, SOCS2, THBS1, TNC, VAV3, VCAN	27
affects developmental process of epithelial cells (34/46)	ABCB4, ANXA1, CCND1, CD3E, CDH1, CHRNA7, CTNNB1, CXCR4, DSP, EDNRB, FGF7, FOXA1, FOXL2, GJA1, HES1, IRF6, JAG1, KLF4, LAMA5, LTA, MET, MITF, MYC, PPARG, PRLR, PTHLH, S100A4, SIX1, SOX9, TGM3, TNFAIP6, TP53, TXNIP, XDH	34
decreases developmental process of epithelial cells (7/46)	CCND1, CDH1, FGF2, FN1, FOS, MYC, NOTCH3	7
increases developmental process of epithelial cells (14/46)	CCND1, COL4A1, CTNNB1, FGF2, FGF7, FGF8, FHL2, KAT2B, KRT8, LAMA5, MYC, NME2, NRG1, SEMA4D	14
affects apoptosis of leukocytes (31/45)	CAT, CCNB1, CD9, CD3E, CXCR4, EZR, FOS, GNAS, GSN, IL7, IL1B, IL6R, IRF8, ITPR1, ITPR2, ITPR3, KLF2, MAPK9, MYC, NP (includes EG:4860), NQO1, PARP1, PECAM1, PERP, PTPRC, RAC2, SATB1, THBS1, THBS2, TOP2A, TP53	31
decreases apoptosis of leukocytes (14/45)	CAT, CD59, CR2, EIF4E, EZR, FOS, IL7, IL13, IL1B, IL6R, ITGA2, LEP, PDIA3, PECAM1	14
increases apoptosis of leukocytes (17/45)	ANXA1, CAT, CD9, CD59, CD3E, CTNNB1, CXCR4, FN1, IL7, IL1B, ITPR1, LGALS9, MYC, SHC1, SMARCC1, STK17B, TP53	17
affects formation of eukaryotic cells (32/45)	ADAM12, ANLN, BIRC5, CCL2, CD9, CD38, CDH1, CLU, EIF4E, ENAH, FHL2, FN1, GATA2, HES1, IL1A, IL1B, ITGA2, LGMN, LHCGR, LIPE, LTA, MYB (includes EG:4602), NFIA, NOV, NRG1, PLG, PPARG, PRLR, PTGS2, SDC2, SPARC, TP53	32
decreases formation of eukaryotic cells (9/45)	ADIPOQ, COL18A1, FGF2, HES1, LGMN, LTA, PECAM1, PLG, THBS1	9
increases formation of eukaryotic cells (16/45)	BDNF, BIRC5, CCL2, CCNA2, CD9, CDH11, CXCR4, EIF4E, FGF2, FHL2, HES1, IGF1R, IL7, JAG1, PTHLH, SDC2	16
affects development of skeleton (43/44)	ANXA2, COL1A2, COL9A2, COMP, CTBP2, CTNNB1, EN1, ENPP1, ESR1, FGF2, FMOD, FN1, FOS, GHR, GJA1, GJA5, GLI3, GNAS, HOXA6, HOXB3, HOXD9, IGFBP4, LGALS3, MEOX2, MGP, MYC, PAPSS2, PLK2, POSTN, PRDX1, PTHLH, RSAD2, SBDS, SFRP1, SHOX2, SIX1, SOX9, SPARC, SPP1, SPP2, TBX3, TFAP2A, TRPS1	43
decreases development of skeleton (2/44)	ADRB2, ENPP1	2
increases development of skeleton (1/44)	ADRB2	1
affects outgrowth of plasma membrane projections (21/44)	ADRB2, BASP1, BDNF, CD9, CDC2, EPHA2, FKBP4, FN1, GNAS, ITGA3, ITGB3, MAP1B, MPZ, MYH10, NCAM1, NCK2, NTRK2, PRPH, PTPRM, S100A4, SHC1	21
decreases outgrowth of plasma membrane projections (10/44)	A2M, BDNF, CAT, CDC2, DCX, NCAM1, NTRK2, SEMA4D, SPOCK2, YWHAZ	10
increases outgrowth of plasma membrane projections (26/44)	A2M, BASP1, BDNF, CD9, CXCL9, FGF2, FGF7, FKBP4, FN1, GJA1, MARCKS (includes EG:4082), MET, NCAM1, NRG1, NTRK2, PDIA3, PFN2, RBBP4, RBBP7, RET, S100A4, SOCS2, THBS1, TNC, VAV3, VCAN	26
affects cell death of connective tissue cells (22/43)	ARRB2, BUB1, CCND1, CTBP2, CYP1B1, EPHX1, HMOX1, IGF1R, ITGB3, LEP, LIPE, MAP3K5 (includes EG:4217), MAPK9, MYC, NCK2, NRAS, PARP1, PPARG, PTHLH, RPS6KA1, SFRP1, TP53	22
decreases cell death of connective tissue cells (15/43)	ADM, BIRC5, CCND1, CDH1, EIF4E, ESR1, FN1, GLO1, IL13, IL1A, IL1B, KLF2, NRAS, SFRP1, TP53	15
increases cell death of connective tissue cells (14/43)	ADAM12, ADIPOQ, ADM, BLM, BNIP3 (includes EG:664), FGF2, LEP, LRDD, MYC, PEG3, PERP, PRKAR2B, TIMP3, TP53	14
affects development of embryonic tissue (43/43)	ANGPT1, BDNF, CTNNB1, CXCR4, DAB2, EDA, EDNRA, EGR2, EN1, ENAH, FGF8, FN1, FOXP4, GATA3, GJA1, GJA5, GLI3, HDAC1, IKZF3, ITGA3, LAMA5, MEST, NCKAP1, NPNT, PFN1, POR, PPP2CA, PRKACB, PTHLH, RBP4, RET, SBDS, SEMA3C, SERPINB5, SIX1, SOX6, SOX9, SOX5 (includes EG:6660), TBX3, TFAP2A, TP53, TSC1, ZBTB17	43
affects outgrowth of neurites (21/43)	ADRB2, BASP1, BDNF, CD9, CDC2, EPHA2, FKBP4, FN1, GNAS, ITGA3, ITGB3, MAP1B, MPZ, MYH10, NCAM1, NCK2, NTRK2, PRPH, PTPRM, S100A4, SHC1	21
decreases outgrowth of neurites (9/43)	A2M, BDNF, CAT, CDC2, DCX, NCAM1, SEMA4D, SPOCK2, YWHAZ	9
increases outgrowth of neurites (25/43)	A2M, BASP1, BDNF, CD9, CXCL9, FGF2, FGF7, FKBP4, FN1, GJA1, MARCKS (includes EG:4082), MET, NCAM1, NTRK2, PDIA3, PFN2, RBBP4, RBBP7, RET, S100A4, SOCS2, THBS1, TNC, VAV3, VCAN	25
affects quantity of carbohydrate (25/43)	ABCB4, ABCC1, ADIPOQ, ADIPOR2, ANXA5, BDNF, CD36, CD38, CPE, DGAT2, FABP4, FOXA1, GHR, GNAS, LEP, LPL, NQO1, PCK1, PEMT, PPARG, PPP1R3C, PRLR, SCD, SLC5A3, TP53INP1	25
decreases quantity of carbohydrate (7/43)	ADIPOQ, BRMS1, CAV1, IL1B, LEP, MYC, PPARG	7
increases quantity of carbohydrate (19/43)	ADM, ADRA1A, ARF6, CARTPT, CAV1, F2R, FES, GPAM, GRP, IL1A, IL1B, LEP, MYC, PIP4K2A, PPP1R3C, PTHLH, SLC3A2, TEK, TRHR	19
affects adhesion of blood cells (21/42)	ADRB2, ANXA1, CCND1, CD34, CD36, CD151, F2R, FN1, IL13, IL1B, IL6R, ITGA2, ITGB3, LAMA5, LGALS3, LGALS9, PECAM1, PTPRC, RAC2, VAV3, VWF	21
decreases adhesion of blood cells (13/42)	ANGPT1, ANXA1, ANXA5, BCAM, CD59, CR2, FN1, ITGA2, ITGB3, PAFAH1B1, PPARG, PRDX2, SERPING1	13
increases adhesion of blood cells (19/42)	C1QA, C4BPA, CCL2, CD34, CXCL9, CXCL10, FN1, IL7, IL1A, IL1B, ITGB3, LCP1, PECAM1, S100A9, SERPING1, SPP1, THBS1, THBS2, VWF	19
affects apoptosis of breast cancer cell lines (21/42)	B2M, BEX2, CCND1, CDH1, CEACAM1, CLU, ESR1, FBLN1, FBXO32, HSPA5, KRT18, MAP3K5 (includes EG:4217), MAPK9, NRG1, PARP1, PLK2, PPARG, PPP2CA, PTGS2, SDC1, TP53	21
decreases apoptosis of breast cancer cell lines (14/42)	ADM, BIRC5, CAV1, FGF2, FN1, HSPA5, ITGA2, ITGB3, LGALS3, NRG1, PRKCA, PTHLH, SFRP2, TP53	14
increases apoptosis of breast cancer cell lines (16/42)	B2M, BNIP3 (includes EG:664), CAV1, CCND1, CDC2, CRABP2, EPHA2, IGFBP5, LGALS3, NQO1, NRG1, SERPINB5, SFRP1, THBS1, TP53, TPM1	16
affects formation of plasma membrane projections (22/42)	ARF6, CXCR4, DPYSL5, ENAH, EZR, FN1, HSP90AA1, IL1B, ITGA3, ITGB3, LAMA5, MAP1B, MARCKS (includes EG:4082), MTSS1, NFIA, NRG1, NTRK2, P2RX1, RAC2, THBS1, TIAM2 (includes EG:26230), TP53	22
decreases formation of plasma membrane projections (2/42)	PFN2, TP53	2
increases formation of plasma membrane projections (26/42)	AKAP12, ARF6, ARHGAP24, BDNF, CDC42EP1, CDH1, CTNND2, DAG1, ENAH, EZR, FGF2, FGF7, FN1, GRP, ITGA3, ITGB3, MRAS, NTRK2, PFN1, PVRL1, RET, SDC2, SEMA4D, TNC, TPM1, VAV3	26
affects morphology of cell lines (42/42)	ACVRL1, ADM, ANXA1, ASPN, CAV1, CCND1, CD59, CDH1, CTNND2, DPP4, EZR, FASN, FGF2, FN1, FOS, GAL3ST1, HNF4A, HNRNPAB, IGF1R, IL6R, IRF6, KLF2, KRT8, KRT18, MARCKS (includes EG:4082), MET, MYC, NRG1, PECAM1, PRKAR2B, PRKCA, RBBP4, RXRB, SDC2, SERPINB5, SHC1, SOX9, ST5, STARD13, TIMP3, TP53, WNT5A	42
affects apoptosis of lymphocytes (27/41)	CCNB1, CD9, CD3E, CXCR4, EZR, FOS, GNAS, IL7, IL6R, ITPR1, ITPR2, ITPR3, KLF2, MAPK9, MYC, NP (includes EG:4860), NQO1, PARP1, PECAM1, PERP, PTPRC, RAC2, SATB1, THBS1, THBS2, TOP2A, TP53	27
decreases apoptosis of lymphocytes (11/41)	CD59, CR2, EIF4E, EZR, FOS, IL7, IL13, IL6R, ITGA2, LEP, PDIA3	11
increases apoptosis of lymphocytes (14/41)	CD9, CD3E, CTNNB1, CXCR4, FN1, IL7, IL1B, ITPR1, LGALS9, MYC, SHC1, SMARCC1, STK17B, TP53	14
affects apoptosis of mononuclear leukocytes (27/41)	CCNB1, CD9, CD3E, CXCR4, EZR, FOS, GNAS, IL7, IL6R, ITPR1, ITPR2, ITPR3, KLF2, MAPK9, MYC, NP (includes EG:4860), NQO1, PARP1, PECAM1, PERP, PTPRC, RAC2, SATB1, THBS1, THBS2, TOP2A, TP53	27
decreases apoptosis of mononuclear leukocytes (11/41)	CD59, CR2, EIF4E, EZR, FOS, IL7, IL13, IL6R, ITGA2, LEP, PDIA3	11
increases apoptosis of mononuclear leukocytes (15/41)	CD9, CD59, CD3E, CTNNB1, CXCR4, FN1, IL7, IL1B, ITPR1, LGALS9, MYC, SHC1, SMARCC1, STK17B, TP53	15
affects cell viability of cells (23/41)	ANLN, BIRC5, C11ORF31, CAT, CD9, CD59, CDK2AP1, CLU, FGF2, FOS, HMOX1, HSPA5, IGF1R, IL7, IRS2, MAPK9, MET, NRAS, NRG1, PARP1, S100A4, SHC1, TP53	23
decreases cell viability of cells (12/41)	ANTXR1, CCNA2, HMOX1, IL1B, PLG, SERPINB5, SHC1, SOCS2, THBS1, THBS2, TP53, XDH	12
increases cell viability of cells (16/41)	ABCC1, ADORA1, BIRC5, CCNB1, ESR1, FN1, GSTP1, HMOX1, IGF1R, IL7, LEP, MDK, PARP1, PLG, STMN1, TP53	16
affects growth of breast cancer cell lines (19/41)	BIRC5, CCND1, DAB2, ESR1, FGF2, GJA1, HMGA1, IGF1R, KCNH1, LGALS3, MAPK9, MBD2, MRAS, MYC, NRG1, PRKCA, SMOX, SPP1, TP53	19
decreases growth of breast cancer cell lines (15/41)	CAT, CAV1, CDH1, CEACAM1, CRABP2, DAB2, DLC1, EPHA2, ESR1, IGFBP5, IL1B, PDIA3, PECAM1, TEK, TPM1	15
increases growth of breast cancer cell lines (16/41)	CCND1, COL6A3, CXCR7, EPHA2, ESR1, FGF2, FGF8, HMGA1, HNRNPK, LEP, MET, MRAS, NRG1, PFN1, S100A4, S100A7	16
affects proliferation of fibroblast cell lines (22/41)	ADRA1A, CAV1, CCNA1, CCND1, CD9, CTNNB1, FGF2, FN1, KLF2, LDHA, LTBP1, MET, MYC, NPM1 (includes EG:4869), NRAS, PARP1, PPARG, RET, SOX6, TGIF1, TP53, TSC1	22
decreases proliferation of fibroblast cell lines (9/41)	ARID5B, CAT, CAV1, CXCL10, EGR2, ETV6, MYC, SOX6, TXNIP	9
increases proliferation of fibroblast cell lines (18/41)	A2M, C5ORF13, CCND1, CXCR7, FGF2, GRP, HDGF, HOXB3, KLF5, LEP, MDK, MYC, NRAS, PDGFA, PPARG, PTHLH, PTMA, SIX1	18
affects cell viability of eukaryotic cells (23/40)	ANLN, BIRC5, C11ORF31, CAT, CD9, CD59, CDK2AP1, CLU, FGF2, FOS, HMOX1, HSPA5, IGF1R, IL7, IRS2, MAPK9, MET, NRAS, NRG1, PARP1, S100A4, SHC1, TP53	23
decreases cell viability of eukaryotic cells (12/40)	ANTXR1, CCNA2, HMOX1, IL1B, PLG, SERPINB5, SHC1, SOCS2, THBS1, THBS2, TP53, XDH	12
increases cell viability of eukaryotic cells (15/40)	ABCC1, ADORA1, BIRC5, CCNB1, ESR1, FN1, GSTP1, HMOX1, IGF1R, IL7, LEP, MDK, PARP1, PLG, TP53	15
affects mitosis (28/40)	ANLN, BIRC5, BUB1, CCNB1, CCND1, CDC2, CDC20, CKAP2, CKS2, DLGAP5, ECT2, ERRFI1, FBXO5, FGF2, HSP90AA1, JARID2, KIF11, KIF15, KIF22, MAD2L1, MYC, PAFAH1B1, PLK2, SGOL1, SHC1, TOP2A, TP53, TPX2	28
decreases mitosis (5/40)	GADD45G, HNF4A, MAD2L1, PLG, TIMP2	5
increases mitosis (11/40)	CCNA1, CCNA2, CCND1, CDC2, FGF2, FGF8, FOS, IL7, NRG1, NUSAP1, UBE2C	11
affects cell death of leukemia cell lines (14/39)	BIRC5, CTNNB1, HMOX1, IL7, KLF5, LASS1 (includes EG:10715), MYC, NPM1 (includes EG:4869), NQO1, PARP1, PTPRC, RPS6KA1, STMN1, TP53	14
decreases cell death of leukemia cell lines (19/39)	ABCB4, BIRC5, CAT, CCND1, CD59, GLO1, GSN, GSTA2, HMOX1, HSPA8, IL7, ITGA2, ITPR1, LGALS3, MYC, NPM1 (includes EG:4869), RALBP1, SHC1, TOP2A	19
increases cell death of leukemia cell lines (18/39)	B2M, BIRC5, CAT, CD59, CDH1, CEACAM1, ESR1, IL7, KLF4, LGALS3, LGALS9, MET, MYC, PRKCA, RHOC, S100A9, THBS1, TP53	18
affects developmental process of connective tissue (34/39)	ADRB2, ARSB, CARTPT, CAV1, CD38, COL9A1, CTNNB1, EN1, ENPP1, GHR, GJA1, GNAS, GSN, HOXB3, IL7, IL1B, MITF, NPR1, PDGFA, POSTN, PPARG, PTGS2, PTHLH, RAC2, RSAD2, SFRP1, SOX6, SOX9, SOX5 (includes EG:6660), SPARC, SPP1, TBX18, THBS2, XDH	34
decreases developmental process of connective tissue (9/39)	ADRB2, CARTPT, ENPP1, FGF2, IL1A, IL6R, LEP, LGMN, PTHLH	9
increases developmental process of connective tissue (6/39)	IL1A, IL1B, LEP, PTGS2, PTHLH, SPP1	6
affects developmental process of neurons (27/39)	BDNF, C5ORF13, CDON, CXCR4, EGR2, EMX2, EN1, ENAH, EPHA2, FGF2, GATA2, HES1, IRX3, JAG1, MYO6, NCKAP1, NRG1, NTF4, NTRK2, PIGT, RET, SHC1, SIX1, SLC1A3, TGM3, TIMP2, TNC	27
decreases developmental process of neurons (8/39)	BDNF, CALR, GSN, HES1, HEY1, IRX3, MAFB, NOTCH3	8
increases developmental process of neurons (17/39)	BDNF, FGF2, GATA2, IRX3, MYC, NCAM1, NCKAP1, NOTCH3, NRG1, NTF4, NTRK2, S100A4, SFRP2, SOCS2, THBS1, THBS2, TIMP2	17
affects adhesion of tumor cell lines (19/38)	ANXA1, CD151, CDH1, CTNNB1, CXCR4, FES, FN1, IGF1R, ITGA2, ITGA3, ITGB3, MAD2L1, MYO6, NCAM1, PPARG, PRKCA, SDC1, SDC2, SPP1	19
decreases adhesion of tumor cell lines (11/38)	ANXA1, CD59, CDH1, CR2, DAB2, EPHA2, ITGA2, ITGB3, LTF, S100A7, VCAN	11
increases adhesion of tumor cell lines (18/38)	ADAM12, BSG, CCL2, CDH1, CXCL10, EMILIN1, EPCAM, F2R, FN1, GRP, HES1, IGF1R, ITGA3, ITGB3, LAMC2, LEP, SPP1, THBS1	18
affects cell movement of tumor cell lines (19/38)	ANXA2, ARRB2, BSG, CCL2, CD9, CD36, CD151, CXCR4, FGF2, FN1, ITGA2, ITGA3, ITGB3, LAMA5, LCP1, PLG, S100A4, SPARC, THBS1	19
decreases cell movement of tumor cell lines (10/38)	CD9, CDH13, DLC1, ESR1, ITGB3, MDK, SERPINB5, STARD13, SULF1, WISP1	10
increases cell movement of tumor cell lines (18/38)	ARRB2, CCL2, CCL14, CCL24, CD151, CDH1, CXCL9, CXCL14, FGF2, FN1, FOS, MDK, NRG1, S100A4, SERPINA1, SERPINA5, SPP1, WNT5A	18
affects development of central nervous system (37/38)	APLP2, ARSB, BBS4, CELSR1, CTNNB1, CXCR4, DCX, DKK1, DLC1, EGR2, EMX2, EN1, FGF8, GLI3, GPR56, GSTP1, IGF1R, IRS2, ITGA3, JARID2, MAP1B, MAPK9, MARCKS (includes EG:4082), MARCKSL1, MET, MYH10, NCKAP1, NNAT, NOTCH3, NR2F2, PAFAH1B1, POR, SERPINI1, SLC1A3, SPTBN1, TP53, TP53BP2	37
decreases development of central nervous system (1/38)	MYC	1
affects quantity of cell lines (11/38)	BIRC5, CCND1, CDK2AP1, DYNLL1, ESR1, FGF2, FN1, IGF1R, KLF4, PRC1, TP53	11
decreases quantity of cell lines (11/38)	BHLHE40, CAT, CCNB1, CDK2AP1, COL18A1, CUL4A, IGFBP6, PTGS2, SIX1, THBS1, THBS2	11
increases quantity of cell lines (23/38)	CAV1, CCND1, CDK2AP1, CUL4A, DHFR, EDNRA, ERRFI1, ESR1, HMOX1, IGFBP5, IL1B, KLF4, LEP, MYC, NRAS, PEG3, PTGS2, PTHLH, RBBP4, SERPINB5, STMN1, TIMP3, VAV3	23
affects cell movement of lymphatic system cells (19/37)	ANXA1, CCL24, CD36, CD151, F2R, FABP4, IL13, IL1B, ITGB3, LGALS3, MAPK9, MDK, PARG, PECAM1, PLG, PRKCA, PTGS2, RAC2, S100A9	19
decreases cell movement of lymphatic system cells (11/37)	ANXA1, CXCL9, GSN, IL13, IL6R, ITGA3, ITGB3, PIGR, PPARG, SLPI, TSC1	11
increases cell movement of lymphatic system cells (16/37)	ADORA1, CCL2, CCL24, CXCL6, CXCL9, CXCL10, CXCL14, IL1A, IL1B, LGALS9, NPM1 (includes EG:4869), PRKCA, RAC2, S100A9, SERPINA1, SPP1	16
affects migration of endothelial cells (19/37)	ACVRL1, ANGPT1, ARHGAP24, ARRB2, CCL2, CD9, CD151, CDH5, CDH13, ESAM, FGF2, FN1, ITGA3, ITGB3, PECAM1, PRKCA, PTGS2, S100A2, TEK	19
decreases migration of endothelial cells (15/37)	ANGPTL1, COL18A1, COL4A1, COL4A2, FGF2, FN1, HEY1, MYC, PECAM1, PLG, PTHLH, SERPINB5, SPP1, THBS1, TIMP2	15
increases migration of endothelial cells (15/37)	ADM, ANGPT1, CAV1, CCL2, COL18A1, FGF2, FN1, IL1B, ITGB3, LEP, MGP, PLG, SPP1, THBS1, VAV3	15
affects modification of lipid (21/37)	ACACA, ACADM, ADIPOQ, CD36, CPT1C, EIF4EBP1, ELOVL6, EPAS1, FABP4, HADHA, HPGD, LEP, LPIN1, LPL, PCK1, PEMT, PIK3CB, PPARG, SCD, SLC27A2, TTPA	21
decreases modification of lipid (4/37)	CAT, GPAM, GSTA2, IL1B	4
increases modification of lipid (23/37)	ACACA, ACSL1, ACSL3, ACSS2, ADIPOQ, ADIPOR2, AMACR, CARTPT, CD36, FASN, HPGD, IL1B, LEP, LIPE, LPIN1, PCK1, PEMT, PHYH, PIK3CB, PRDX2, PTGIS, PTGS2, SLC27A2	23
affects quantity of acylglycerol (27/37)	ACACA, ACSL1, ADFP, ADIPOQ, ADIPOR2, APOA5, CAV1, CD36, CYBB (includes EG:1536), DGAT2, FABP4, FASN, FOXA1, GNAS, GPAM, HNF4A, IRS2, LEP, LIPE, LPL, NQO1, PEMT, POR, PPARG, PPP1R3C, RXRG, SCD	27
decreases quantity of acylglycerol (9/37)	ADIPOQ, APOA5, CD36, LEP, LPIN1, LPL, MYC, PNPLA2, PPARG	9
increases quantity of acylglycerol (13/37)	ACSL1, ADFP, DGAT2, FES, FGF7, GPAM, GRP, IDH1, IL1B, LPL, PNPLA2, PPAP2B, PTHLH	13
affects accumulation of cells (19/36)	ARRB2, B2M, CCL2, CCL24, CCND1, CXCL10, CYBB (includes EG:1536), FASN, ITGA2, KRT18, KRT19, MAPK9, PFN1, PLG, RAC2, RAD51, SLPI, TIMP2, TNFRSF21	19
decreases accumulation of cells (7/36)	BIRC5, CCND1, CLU, CXCL9, PAFAH1B1, SLPI, TP53	7
increases accumulation of cells (16/36)	BIRC5, CLU, CXCL9, FGF2, HMOX1, IL13, IL1B, LAMA5, MYC, NTF4, PARP1, PTX3, S100A9, SOX9, TP53, TPX2	16
affects colony formation of tumor cell lines (12/36)	CDCA7L, CLU, CTNNB1, FGF2, FOS, IGF1R, IGFBP4, IL6R, MAD2L1, MYC, NRG1, SERPINA1	12
decreases colony formation of tumor cell lines (24/36)	ADIPOQ, CAV1, CTNNB1, DLC1, EPAS1, FBLN1, GADD45G, GJA1, GRB7, HES1, HPGD, IGFBP4, IL1A, KLF4, MAD2L1, NME2, PLA2G16, RASD1, SALL2, SERPINA1, SLPI, SPARC, TES, TP53	24
increases colony formation of tumor cell lines (9/36)	ANXA1, CDCA7L, FGF2, FGF8, IGF1R, IL6R, MDK, NRG1, PTGS2	9
affects developmental process of bone marrow cells (18/36)	ADAR, CCNA1, CD38, CTNNB1, CXCR4, ETV6, GJA1, IL13, IRF8, MYB (includes EG:4602), MYC, PPARG, RALBP1, SHC1, SNRK, THBS1, THBS2, TP53	18
decreases developmental process of bone marrow cells (9/36)	ADIPOQ, BIRC5, CCL2, CUL4A, CXCL10, EIF4E, ESR1, IRF8, MYB (includes EG:4602)	9
increases developmental process of bone marrow cells (13/36)	CCNA2, CCND1, FGF2, IGF1R, IL7, IL13, IL1B, IL6R, IRF8, JAG1, LEP, NPM1 (includes EG:4869), RPS6KA1	13
affects formation of actin filaments (17/36)	CAV1, ELN, F2R, FGF2, FN1, GSN, IL1B, ITGA3, ITGB3, KLF2, MTSS1, PFN2, RBBP4, SPARC, TNS1, TRPC4, TSC1	17
decreases formation of actin filaments (8/36)	CFL1, COL18A1, FGF2, GNG2, JAG1, STARD13, TNC, TRIP10	8
increases formation of actin filaments (17/36)	AKAP1, ARF6, COL18A1, DAB2, EDNRA, F2R, FGF2, FGF7, FN1, GNG2, GRP, IL1A, NCK2, PFN1, RHOC, SEMA4D, TPM1	17
affects growth of fibroblast cell lines (16/36)	AKAP12, CAV1, CCND1, CTNNB1, DDX3X, FOS, HMGA1, IGF1R, KHDRBS1, MYC, NRAS, PRLR, RET, SLC3A2, STMN1, TP53	16
decreases growth of fibroblast cell lines (13/36)	CAV1, CDH13, CEACAM1, DDX3X, ERRFI1, ETV6, F2R, GADD45G, HMGA1, IL1B, PRKAR2B, TP53, TPM1	13
increases growth of fibroblast cell lines (17/36)	ADIPOQ, C1QTNF3, CCNA1, CCND1, ETV6, FGF2, FOS, HMGA1, JAG1, KIAA0101, MET, MITF, MYC, NPM1 (includes EG:4869), NRAS, PTMA, UBE2C	17
affects mass of animal (27/36)	ADRA2B, ADRB2, ADRB3, BDNF, CARTPT, CAV1, CCND1, CPT1C, FABP4, FASN, GHR, GPAM, HADHA, IRS2, KLF4, LEP, LIPE, MAPK9, MYC, NP (includes EG:4860), NTRK2, PLG, PON2, PPARG, PRLR, PRSS8, SOCS2	27
decreases mass of animal (11/36)	ADIPOQ, BDNF, CD36, COL18A1, IGFBP6, IL1A, LEP, LIPE, LPL, NTF4, PLG	11
increases mass of animal (4/36)	ADAM12, LEP, PCK1, PLG	4
affects mass of mammalia (27/36)	ADRA2B, ADRB2, ADRB3, BDNF, CARTPT, CAV1, CCND1, CPT1C, FABP4, FASN, GHR, GPAM, HADHA, IRS2, KLF4, LEP, LIPE, MAPK9, MYC, NP (includes EG:4860), NTRK2, PLG, PON2, PPARG, PRLR, PRSS8, SOCS2	27
decreases mass of mammalia (11/36)	ADIPOQ, BDNF, CD36, COL18A1, IGFBP6, IL1A, LEP, LIPE, LPL, NTF4, PLG	11
increases mass of mammalia (4/36)	ADAM12, LEP, PCK1, PLG	4
affects mass of organism (27/36)	ADRA2B, ADRB2, ADRB3, BDNF, CARTPT, CAV1, CCND1, CPT1C, FABP4, FASN, GHR, GPAM, HADHA, IRS2, KLF4, LEP, LIPE, MAPK9, MYC, NP (includes EG:4860), NTRK2, PLG, PON2, PPARG, PRLR, PRSS8, SOCS2	27
decreases mass of organism (11/36)	ADIPOQ, BDNF, CD36, COL18A1, IGFBP6, IL1A, LEP, LIPE, LPL, NTF4, PLG	11
increases mass of organism (4/36)	ADAM12, LEP, PCK1, PLG	4
affects cell movement of myeloid cells (19/35)	ANXA1, CCL24, CD36, CD151, F2R, FABP4, IL13, IL1B, ITGB3, LGALS3, MAPK9, MDK, PARG, PECAM1, PLG, PRKCA, PTGS2, RAC2, S100A9	19
decreases cell movement of myeloid cells (11/35)	ANXA1, CXCL9, GSN, IL13, IL6R, ITGA3, ITGB3, PIGR, PPARG, SLPI, TSC1	11
increases cell movement of myeloid cells (14/35)	CCL2, CCL24, CXCL6, CXCL9, CXCL10, CXCL14, IL1B, LGALS9, NPM1 (includes EG:4869), PRKCA, RAC2, S100A9, SERPINA1, SPP1	14
affects cell movement of phagocytes (22/35)	ADIPOQ, CCL2, CCND1, CD36, CD151, FABP4, GAL3ST1, GSN, IL1B, ITGB3, MAP3K5 (includes EG:4217), MAPK9, MDK, PARG, PECAM1, PLG, PRKCA, PTGS2, RAC2, S100A9, SPP1, TNFRSF21	22
decreases cell movement of phagocytes (9/35)	ADIPOQ, ANXA1, GSN, IL6R, ITGA3, ITGB3, PIGR, SLPI, TSC1	9
increases cell movement of phagocytes (14/35)	CCL2, CCL24, CXCL6, CXCL10, CXCL14, ELN, IL1B, PRKCA, PTGS2, RAC2, RARRES2, S100A9, SERPINA1, SPP1	14
affects apoptosis of T lymphocytes (24/34)	CCNB1, CD9, CD3E, CXCR4, EZR, FOS, GNAS, IL7, IL6R, KLF2, MAPK9, MYC, NP (includes EG:4860), NQO1, PARP1, PECAM1, PERP, PTPRC, RAC2, SATB1, THBS1, THBS2, TOP2A, TP53	24
decreases apoptosis of T lymphocytes (7/34)	CD59, EZR, FOS, IL7, IL6R, LEP, PDIA3	7
increases apoptosis of T lymphocytes (13/34)	CD9, CD3E, CTNNB1, CXCR4, FN1, IL7, IL1B, LGALS9, MYC, SHC1, SMARCC1, STK17B, TP53	13
affects cell movement of granulocytes (19/34)	ANXA1, CCL24, CD36, CD151, F2R, FABP4, IL13, IL1B, ITGB3, LGALS3, MAPK9, MDK, PARG, PECAM1, PLG, PRKCA, PTGS2, RAC2, S100A9	19
decreases cell movement of granulocytes (11/34)	ANXA1, CXCL9, GSN, IL13, IL6R, ITGA3, ITGB3, PIGR, PPARG, SLPI, TSC1	11
increases cell movement of granulocytes (13/34)	CCL2, CCL24, CXCL6, CXCL9, CXCL10, CXCL14, IL1B, LGALS9, PRKCA, RAC2, S100A9, SERPINA1, SPP1	13
affects chemotaxis of blood cells (18/34)	ANXA1, CCL2, CCL24, CCND1, CD151, CXCL10, CXCR4, CXCR7, ELN, FN1, GNAS, IL13, IL1B, MAPK9, PRKCA, RAC2, S100A9, SBDS	18
decreases chemotaxis of blood cells (9/34)	CXCL9, FN1, IL1B, ITGA3, PIGR, PLG, PON2, PPARG, TSC1	9
increases chemotaxis of blood cells (21/34)	ANXA1, CCL2, CCL14, CCL24, CXCL6, CXCL9, CXCL10, CXCL14, CXCR4, ELN, IL13, IL1B, LGALS9, PLG, RAC2, RARRES2, S100A9, SERPINA1, SPP1, THBS1, THBS2	21
affects development of heart (34/34)	ACADM, ADM, ADRA1A, CCND1, CTBP2, CTNNB1, CXCR4, DLC1, EDNRA, FGF8, FOXP4, GJA1, GLI3, JAG1, KCNJ8, MKL2, MYH10, NR2F2, NRG1, OVOL2, PDLIM3, PKP2, POR, SEMA3C, SHC1, SHOX2, SLC22A5, SOX9, SPTBN1, TBX3, TEAD1, TP53BP2, VCAN, ZFPM2	34
affects homing of blood cells (18/34)	ANXA1, CCL2, CCL24, CCND1, CD151, CXCL10, CXCR4, CXCR7, ELN, FN1, GNAS, IL13, IL1B, MAPK9, PRKCA, RAC2, S100A9, SBDS	18
decreases homing of blood cells (9/34)	CXCL9, FN1, IL1B, ITGA3, PIGR, PLG, PON2, PPARG, TSC1	9
increases homing of blood cells (21/34)	ANXA1, CCL2, CCL14, CCL24, CXCL6, CXCL9, CXCL10, CXCL14, CXCR4, ELN, IL13, IL1B, LGALS9, PLG, RAC2, RARRES2, S100A9, SERPINA1, SPP1, THBS1, THBS2	21
affects quantity of triacylglycerol (27/34)	ACACA, ACSL1, ADFP, ADIPOQ, ADIPOR2, APOA5, CAV1, CD36, CYBB (includes EG:1536), DGAT2, FABP4, FASN, FOXA1, GNAS, GPAM, HNF4A, IRS2, LEP, LIPE, LPL, NQO1, PEMT, POR, PPARG, PPP1R3C, RXRG, SCD	27
decreases quantity of triacylglycerol (9/34)	ADIPOQ, APOA5, CD36, LEP, LPIN1, LPL, MYC, PNPLA2, PPARG	9
increases quantity of triacylglycerol (10/34)	ACSL1, ADFP, DGAT2, FGF7, GPAM, IDH1, IL1B, LPL, PNPLA2, PTHLH	10
affects apoptosis of leukemia cell lines (13/33)	BIRC5, CTNNB1, HMOX1, KLF5, LASS1 (includes EG:10715), MYC, NPM1 (includes EG:4869), NQO1, PARP1, PTPRC, RPS6KA1, STMN1, TP53	13
decreases apoptosis of leukemia cell lines (14/33)	BIRC5, CAT, CCND1, CD59, GLO1, GSN, GSTA2, HMOX1, HSPA8, IL7, ITGA2, LGALS3, MYC, NPM1 (includes EG:4869)	14
increases apoptosis of leukemia cell lines (15/33)	B2M, BIRC5, CAT, CDH1, CEACAM1, ESR1, IL7, KLF4, LGALS9, MET, MYC, PRKCA, RHOC, S100A9, TP53	15
affects differentiation of neurons (22/33)	BDNF, C5ORF13, CDON, EMX2, EN1, EPHA2, FGF2, GATA2, HES1, JAG1, MYO6, NCKAP1, NRG1, NTF4, PIGT, RET, SHC1, SIX1, SLC1A3, TGM3, TIMP2, TNC	22
decreases differentiation of neurons (6/33)	CALR, GSN, HES1, IRX3, MAFB, NOTCH3	6
increases differentiation of neurons (15/33)	BDNF, FGF2, GATA2, IRX3, MYC, NCAM1, NCKAP1, NOTCH3, NRG1, NTF4, NTRK2, S100A4, SFRP2, SOCS2, TIMP2	15
affects mass of rodents (24/33)	ADRB3, BDNF, CARTPT, CAV1, CCND1, CPT1C, FABP4, FASN, GHR, GPAM, HADHA, IRS2, KLF4, LEP, LIPE, MAPK9, MYC, NP (includes EG:4860), NTRK2, PLG, PPARG, PRLR, PRSS8, SOCS2	24
decreases mass of rodents (11/33)	ADIPOQ, BDNF, CD36, COL18A1, IGFBP6, IL1A, LEP, LIPE, LPL, NTF4, PLG	11
increases mass of rodents (4/33)	ADAM12, LEP, PCK1, PLG	4
affects apoptosis of colon cancer cell lines (14/32)	BIRC5, CLU, CTBP2, FASN, GSN, HDAC2, KRT18, MAPK9, MYO6, NRG1, PARP1, PTGS2, TP53, TP53BP2	14
decreases apoptosis of colon cancer cell lines (12/32)	BIRC5, FGF2, GSN, HMGA1, IL13, LEP, MYB (includes EG:4602), PPP1R1B, PTGS2, SPARC, SPP1, TP53	12
increases apoptosis of colon cancer cell lines (12/32)	CEACAM1, CKAP2, CLU, COL18A1, CTNNB1, IL1A, IL1B, IRF8, MYC, PECAM1, SOX9, TP53	12
affects apoptosis of colorectal cancer cell lines (14/32)	BIRC5, CLU, CTBP2, FASN, GSN, HDAC2, KRT18, MAPK9, MYO6, NRG1, PARP1, PTGS2, TP53, TP53BP2	14
decreases apoptosis of colorectal cancer cell lines (12/32)	BIRC5, FGF2, GSN, HMGA1, IL13, LEP, MYB (includes EG:4602), PPP1R1B, PTGS2, SPARC, SPP1, TP53	12
increases apoptosis of colorectal cancer cell lines (12/32)	CEACAM1, CKAP2, CLU, COL18A1, CTNNB1, IL1A, IL1B, IRF8, MYC, PECAM1, SOX9, TP53	12
affects binding of tumor cell lines (15/32)	ANXA2, ASGR2, CD36, CXCR4, DPP4, FN1, IGF1R, ITGA2, ITGA3, ITGB3, LGALS3, PHB2, S100A10, SERPING1, THBS1	15
decreases binding of tumor cell lines (11/32)	ANXA5, CXCL10, GAL3ST1, IGFBP5, IL1B, LAMA5, LTF, PECAM1, SERPING1, THBS1, TNC	11
increases binding of tumor cell lines (9/32)	ALCAM, CXCL9, HLA-A, IL1B, LPL, PTPRM, SERPINA5, SERPINB5, SPP1	9
affects cardiovascular process of blood vessel (9/32)	ABCC1, ALDH2, ARHGAP24, EPHA2, F2R, HMOX1, MME, P2RX1, TEK	9
decreases cardiovascular process of blood vessel (12/32)	ADORA1, ARHGAP24, CAT, CAV1, COL18A1, COL4A2, NPR1, PLG, PTHLH, THBS1, THBS2, TIMP2	12
increases cardiovascular process of blood vessel (16/32)	ADM, ADRA1A, ANG, ANGPT1, CAV1, CCL2, CHRNA7, F2R, FGF2, GATA2, IL1B, MYC, PTGS2, SHC1, TEK, THBS1	16
affects cell viability of cell lines (16/32)	ANLN, BIRC5, C11ORF31, CAT, CDK2AP1, CLU, FGF2, HSPA5, IGF1R, MET, NRAS, NRG1, PARP1, S100A4, SHC1, TP53	16
decreases cell viability of cell lines (12/32)	ANTXR1, CCNA2, HMOX1, IL1B, PLG, SERPINB5, SHC1, SOCS2, THBS1, THBS2, TP53, XDH	12
increases cell viability of cell lines (11/32)	ABCC1, BIRC5, CCNB1, ESR1, GSTP1, HMOX1, IGF1R, IL7, MDK, PARP1, TP53	11
affects developmental process of bone (27/32)	ADRB2, CARTPT, CD38, COL9A1, CTNNB1, EN1, ENPP1, GHR, GJA1, GSN, IL7, IL1B, MITF, NPR1, PDGFA, POSTN, PTGS2, PTHLH, RAC2, RSAD2, SFRP1, SOX6, SOX9, SOX5 (includes EG:6660), SPARC, SPP1, XDH	27
decreases developmental process of bone (9/32)	ADRB2, CARTPT, ENPP1, FGF2, IL1A, IL6R, LEP, LGMN, PTHLH	9
increases developmental process of bone (5/32)	IL1A, IL1B, LEP, PTHLH, SPP1	5
affects differentiation of epithelial cells (23/32)	ANXA1, CDH1, CHRNA7, CTNNB1, DSP, EDNRB, FGF7, FOXA1, HES1, IRF6, JAG1, KLF4, MET, MITF, MYC, PPARG, PRLR, PTHLH, SIX1, SOX9, TGM3, TXNIP, XDH	23
decreases differentiation of epithelial cells (5/32)	CCND1, FGF2, FN1, MYC, NOTCH3	5
increases differentiation of epithelial cells (7/32)	COL4A1, CTNNB1, FGF8, KAT2B, KRT8, MYC, NME2	7
affects mass of mice (24/32)	ADRB3, BDNF, CARTPT, CAV1, CCND1, CPT1C, FABP4, FASN, GHR, GPAM, HADHA, IRS2, KLF4, LEP, LIPE, MAPK9, MYC, NP (includes EG:4860), NTRK2, PLG, PPARG, PRLR, PRSS8, SOCS2	24
decreases mass of mice (10/32)	ADIPOQ, BDNF, CD36, COL18A1, IGFBP6, LEP, LIPE, LPL, NTF4, PLG	10
increases mass of mice (4/32)	ADAM12, LEP, PCK1, PLG	4
affects proliferation of muscle cells (13/32)	ADIPOQ, AKR1B1, CAV1, DDR1, ELN, ESR1, FGF2, MET, MYC, PTHLH, RXRB, SHC1, SPARC	13
decreases proliferation of muscle cells (10/32)	ADIPOQ, ANG, FGF2, IGFBP5, KLF4, MYB (includes EG:4602), MYC, PLG, PTHLH, TP53	10
increases proliferation of muscle cells (17/32)	ADM, AKR1B1, BIRC5, CCL2, CDH13, CLU, ELN, FGF2, FN1, IL1A, IL1B, IL6R, PRKCA, PTGS2, SHC1, SPP1, XDH	17
affects proliferation of endothelial cells (12/31)	ACVRL1, ADRA2B, ANG, ANGPT1, ARHGAP24, CAV1, CD36, FGF2, HMOX1, ITGB3, PTGS2, THBS1	12
decreases proliferation of endothelial cells (16/31)	ANGPTL1, CALR, CAV1, COL18A1, COL4A1, COL4A2, CXCL10, FGF2, FN1, HEY1, IL1B, LEP, PLG, TFPI, THBS1, TIMP2	16
increases proliferation of endothelial cells (12/31)	ADM, ANG, CCL24, CDH13, CEACAM1, FGF2, FN1, IL1B, LEP, MDK, MGP, THBS1	12
affects response of organism (30/30)	ABCB4, ABCC1, ACADM, ADRA1A, ADRB2, ADRB3, ALAD, BDNF, BLM, BPHL, CARTPT, CSDA, CYBB (includes EG:1536), DPYD, EMX2, ESR1, FOS, GCLM, GGH, GLYAT, GNAS, HADHA, IL1B, NQO1, PEMT, RBM3, SEMA3C, TP53, UBE4B, YWHAZ	30
affects development of brain (29/29)	APLP2, BBS4, CTNNB1, CXCR4, DCX, DKK1, DLC1, EGR2, EMX2, EN1, FGF8, GLI3, GPR56, IGF1R, IRS2, ITGA3, MAP1B, MAPK9, MARCKS (includes EG:4082), MARCKSL1, MET, MYH10, NNAT, NOTCH3, NR2F2, PAFAH1B1, POR, SLC1A3, SPTBN1	29
affects proliferation of smooth muscle cells (11/29)	ADIPOQ, AKR1B1, CAV1, DDR1, ELN, ESR1, FGF2, MYC, PTHLH, SHC1, SPARC	11
decreases proliferation of smooth muscle cells (9/29)	ADIPOQ, ANG, IGFBP5, KLF4, MYB (includes EG:4602), MYC, PLG, PTHLH, TP53	9
increases proliferation of smooth muscle cells (16/29)	ADM, AKR1B1, BIRC5, CCL2, CDH13, CLU, ELN, FGF2, IL1A, IL1B, IL6R, PRKCA, PTGS2, SHC1, SPP1, XDH	16
affects quantity of tumor cell lines (7/29)	BIRC5, ESR1, FGF2, IGF1R, KLF4, PRC1, TP53	7
decreases quantity of tumor cell lines (8/29)	BHLHE40, CCNB1, CUL4A, IGFBP6, PTGS2, SIX1, THBS1, THBS2	8
increases quantity of tumor cell lines (18/29)	CCND1, CUL4A, DHFR, ESR1, HMOX1, IGFBP5, IL1B, KLF4, LEP, MYC, PEG3, PTGS2, PTHLH, RBBP4, SERPINB5, STMN1, TIMP3, VAV3	18
affects cell movement of neutrophils (14/28)	CD36, CD151, FABP4, IL1B, ITGB3, MAPK9, MDK, PARG, PECAM1, PLG, PRKCA, PTGS2, RAC2, S100A9	14
decreases cell movement of neutrophils (8/28)	ANXA1, GSN, IL6R, ITGA3, ITGB3, PIGR, SLPI, TSC1	8
increases cell movement of neutrophils (11/28)	CCL2, CCL24, CXCL6, CXCL10, CXCL14, IL1B, PRKCA, RAC2, S100A9, SERPINA1, SPP1	11
affects formation of actin stress fibers (12/28)	CAV1, ELN, F2R, FN1, ITGA3, ITGB3, KLF2, RBBP4, SPARC, TNS1, TRPC4, TSC1	12
decreases formation of actin stress fibers (7/28)	COL18A1, FGF2, GNG2, JAG1, STARD13, TNC, TRIP10	7
increases formation of actin stress fibers (14/28)	AKAP1, COL18A1, DAB2, EDNRA, F2R, FGF2, FGF7, FN1, GNG2, GRP, IL1A, PFN1, RHOC, SEMA4D	14
affects metabolic process of fatty acid (27/28)	ACACA, ACSL1, ACSL3, ACSM1, ACSS1, ACSS2, ADIPOQ, ADRB2, CAV1, CD36, CROT, DBI, DLD, FABP4, GLYAT, GPAM, HNF4A, LEP, LIPA (includes EG:3988), LIPE, OXCT1, PCCA, PDK4, PPARG, PRKAR2B, SCD, SLC27A2	27
increases metabolic process of fatty acid (4/28)	ADIPOQ, APOA5, HNF4A, LIPE	4
affects modification of fatty acid (17/28)	ACACA, ACADM, ADIPOQ, CD36, CPT1C, EIF4EBP1, ELOVL6, EPAS1, FABP4, HADHA, LEP, LPIN1, LPL, PCK1, PPARG, SCD, SLC27A2	17
decreases modification of fatty acid (1/28)	GPAM	1
increases modification of fatty acid (17/28)	ACACA, ACSL1, ACSL3, ACSS2, ADIPOQ, ADIPOR2, AMACR, CD36, FASN, LEP, LIPE, LPIN1, PCK1, PHYH, PRDX2, PTGS2, SLC27A2	17
affects proliferation of leukocyte cell lines (14/28)	CD3E, ETV6, FES, GHR, IGF1R, IL13, IRS2, ITGB3, LEP, MYB (includes EG:4602), MYC, NRG1, PRLR, PTPRC	14
decreases proliferation of leukocyte cell lines (6/28)	ETV6, IL6R, MYB (includes EG:4602), PRLR, PTHLH, YPEL3	6
increases proliferation of leukocyte cell lines (19/28)	C19ORF10, CCNA2, ETV6, F2R, FGF2, FGF7, FN1, GHR, IL7, IL13, IL6R, IRS2, MYC, NRG1, PRLR, SDC2, SHC1, SOCS2, SPP1	19
affects blood pressure (16/26)	ABCC1, ACVRL1, ADRA2B, ADRB2, ALDH2, CYBB (includes EG:1536), EDNRA, EDNRB, ELN, HMOX1, NPR1, P2RX1, PARP1, PPARG, PTGS2, SPP1	16
decreases blood pressure (6/26)	ADM, HMOX1, IL1B, LTA, PTGIS, PTHLH	6
increases blood pressure (8/26)	ADIPOQ, ADM, ADORA1, CARTPT, CRYAB, HMOX1, LEP, PTHLH	8
affects metabolism of fatty acid (25/26)	ACACA, ACSL1, ACSL3, ACSM1, ACSS1, ACSS2, ADIPOQ, CAV1, CD36, CROT, DBI, DLD, FABP4, GLYAT, GPAM, HNF4A, LEP, LIPA (includes EG:3988), OXCT1, PCCA, PDK4, PPARG, PRKAR2B, SCD, SLC27A2	25
increases metabolism of fatty acid (3/26)	ADIPOQ, APOA5, HNF4A	3
affects movement of neurons (20/26)	BDNF, CFL1, CXCR4, DCX, EDNRB, GATA3, GJA1, GLI3, ITGA3, MAFB, MAP1B, MET, MYH10, NFIA, NR1D1, NR2F2, PAFAH1B1, SLC1A3, STMN1, TIAM2 (includes EG:26230)	20
decreases movement of neurons (3/26)	ERRFI1, MAFB, NCKAP1	3
increases movement of neurons (8/26)	BDNF, CXCR4, DCX, FGF2, FN1, MDK, NTF4, PAFAH1B1	8
affects proliferation of breast cancer cell lines (16/26)	CDH1, CLU, ESR1, FGF2, FN1, FOS, HDAC2, HPGD, IGF1R, KCNH1, MAPK9, MYB (includes EG:4602), NRG1, PTHLH, PTMA, TP53	16
decreases proliferation of breast cancer cell lines (8/26)	CAV1, EPHA2, ESR1, HES1, IGF1R, NRG1, PTHLH, TES	8
increases proliferation of breast cancer cell lines (10/26)	CCND1, CXCR4, ESR1, FGF2, FGF8, HNRNPK, IGF1R, LEP, MAPK6, NRG1	10
affects cell viability of tumor cell lines (13/25)	ANLN, BIRC5, C11ORF31, CAT, CLU, FGF2, HSPA5, IGF1R, MET, NRG1, PARP1, S100A4, TP53	13
decreases cell viability of tumor cell lines (8/25)	CCNA2, HMOX1, IL1B, SERPINB5, THBS1, THBS2, TP53, XDH	8
increases cell viability of tumor cell lines (7/25)	ABCC1, CCNB1, GSTP1, HMOX1, IL7, MDK, TP53	7
affects developmental process of bone cell lines (11/25)	ASPN, CXCR4, FES, FGF2, MET, MYB (includes EG:4602), PPARG, RALBP1, SHC1, SPARC, SPP1	11
decreases developmental process of bone cell lines (5/25)	GATA2, IRS2, MYC, PTHLH, SOCS2	5
increases developmental process of bone cell lines (12/25)	BHLHE40, ESR1, FN1, IGF1R, IL13, IL1B, IRS2, MYC, RGS2, SHC1, SOX9, TP53	12
affects migration of neurons (19/25)	BDNF, CXCR4, DCX, EDNRB, GATA3, GJA1, GLI3, ITGA3, MAFB, MAP1B, MET, MYH10, NFIA, NR1D1, NR2F2, PAFAH1B1, SLC1A3, STMN1, TIAM2 (includes EG:26230)	19
decreases migration of neurons (3/25)	ERRFI1, MAFB, NCKAP1	3
increases migration of neurons (8/25)	BDNF, CXCR4, DCX, FGF2, FN1, MDK, NTF4, PAFAH1B1	8
affects patterning of tissue (18/25)	ADRB2, CARTPT, CD38, CTNNB1, ECSIT, ENPP1, GSN, IL7, IL1B, MEOX2, MITF, PTGS2, RAC2, SFRP1, SFRP2, SPARC, SPP1, XDH	18
decreases patterning of tissue (5/25)	CARTPT, HMOX1, IL6R, LGMN, PTHLH	5
increases patterning of tissue (6/25)	IL13, IL1A, IL1B, LEP, PTHLH, SPP1	6
affects size of organ (17/25)	ANXA1, ARF6, CCND1, CYP11A1, FZD4, GHR, GJA1, IRS2, IRX3, KIF5C, LEP, LHCGR, PDGFA, PLG, SATB1, SLC12A2, TP53	17
increases size of organ (9/25)	ADH1C (includes EG:126), CCNA2, CCND1, CSDA, CTNNB1, IL7, IL13, NPM1 (includes EG:4869), TLE1	9
affects blood pressure of organism (16/24)	ABCC1, ACVRL1, ADRA2B, ADRB2, ALDH2, CYBB (includes EG:1536), EDNRA, EDNRB, ELN, HMOX1, NPR1, P2RX1, PARP1, PPARG, PTGS2, SPP1	16
decreases blood pressure of organism (5/24)	ADM, HMOX1, IL1B, LTA, PTHLH	5
increases blood pressure of organism (6/24)	ADIPOQ, ADM, ADORA1, CARTPT, HMOX1, LEP	6
affects cell death of neuroblastoma cell lines (10/24)	AKT3, CREB3L2, CTNNB1, HDAC1, IGFBP5, ITPR1, LEP, MAOA, PARP1, TP53	10
decreases cell death of neuroblastoma cell lines (12/24)	BDNF, BIRC5, CREB3L2, HSPA8, IGF1R, LEP, NCAM1, NTRK2, RET, SPP1, TMEM132A, TUBA1A	12
increases cell death of neuroblastoma cell lines (5/24)	GNAS, IL1B, RTN1, TP53, XDH	5
affects G2 phase of eukaryotic cells (22/24)	AMACR, CCNA2, CCNB1, CCND1, CDC2, CDH13, CTNNB1, CUL4A, DPP4, FASN, HMGA1, HMGN1, IGFBP5, IL1A, MAD2L1, MYB (includes EG:4602), MYC, NRG1, PARP1, SFRS2, TP53, TP53BP1	22
increases G2 phase of eukaryotic cells (2/24)	NPM1 (includes EG:4869), SULF1	2
affects morphology of tumor cell lines (24/24)	ADM, CCND1, CD59, CDH1, DPP4, EZR, FASN, FOS, GAL3ST1, IGF1R, IL6R, IRF6, NRG1, PECAM1, PRKAR2B, PRKCA, RBBP4, RXRB, SDC2, SERPINB5, SOX9, STARD13, TIMP3, TP53	24
affects apoptosis of prostate cancer cell lines (10/23)	ACACA, BIRC5, CALR, CLU, FASN, IGFBP4, IGFBP5, PRKCA, SERPINB5, TP53	10
decreases apoptosis of prostate cancer cell lines (7/23)	BIRC5, CAT, CAV1, CLU, FN1, MME, PTGS2	7
increases apoptosis of prostate cancer cell lines (12/23)	COX5A, FASN, FOS, HSPB8, ITGB3, MET, MYC, PRKAR2B, PRKCA, SERPINB5, TP53, TRPS1	12
affects cell death of endothelial cells (8/23)	ADM, BDNF, CDH5, CXCR4, KLF2, PECAM1, PTHLH, TP53	8
decreases cell death of endothelial cells (9/23)	ADM, ANGPT1, BIRC5, COMP, FGF2, HMOX1, IL1B, MEOX2, PRDX2	9
increases cell death of endothelial cells (8/23)	COL18A1, COL4A2, IL1B, LEP, MAP3K5 (includes EG:4217), PLG, PPARG, XDH	8
affects organization of cytoskeleton (18/23)	CFL1, DLC1, EPHA2, EZR, FHL2, FN1, LCP1, LPIN1, MARCKS (includes EG:4082), NCK2, PAM, PDGFA, S100A9, SDC2, SHC1, TP53, TSC1, VWF	18
decreases organization of cytoskeleton (3/23)	CLU, SLC3A2, SPP1	3
increases organization of cytoskeleton (5/23)	CXCL9, FHL2, FN1, ITGB3, VWF	5
affects assembly of filaments (16/22)	CAV1, DCX, ELN, FBXO5, FGF2, FN1, GSN, IL1B, ITGB3, MAP1B, MTSS1, NEFM, PAFAH1B1, PFN2, STMN1, TNS1	16
decreases assembly of filaments (4/22)	CFL1, FHL1, STMN1, TNC	4
increases assembly of filaments (6/22)	ARF6, CAV1, DCX, DLGAP5, NCK2, STMN1	6
affects formation of filopodia (11/22)	DPYSL5, ENAH, EZR, FN1, IL1B, ITGA3, LAMA5, MAP1B, MARCKS (includes EG:4082), MTSS1, TP53	11
decreases formation of filopodia (1/22)	TP53	1
increases formation of filopodia (13/22)	AKAP12, ARHGAP24, CDH1, DAG1, ENAH, FGF7, FN1, NTRK2, PVRL1, RET, SDC2, TNC, VAV3	13
affects morphology of tissue (22/22)	ANGPT1, BDNF, CAV1, CCND1, CDH1, COL18A1, DOCK2, FGF2, FGF7, FGF8, GJA1, GSN, MAFB, MYC, MYH10, NCAM1, NCK2, PCOLCE, PLOD3, SLC31A1, SOX9, THBS1	22
affects survival of neurons (14/22)	AGRN, BDNF, CDC2, EN1, FGF2, IGF1R, IL1B, MET, NRG1, NTF4, NTRK2, RET, SLC1A3, TP53	14
decreases survival of neurons (5/22)	BDNF, IL1B, NTRK2, PDIA3, PEG3	5
increases survival of neurons (11/22)	BDNF, CAT, CXCL9, FGF2, HDGF, IL6R, LTA, NTF4, NTRK2, RET, SERPINI1	11
affects apoptosis of endothelial cells (7/21)	ADM, BDNF, CDH5, CXCR4, PECAM1, PTHLH, TP53	7
decreases apoptosis of endothelial cells (8/21)	ADM, ANGPT1, BIRC5, COMP, FGF2, HMOX1, IL1B, MEOX2	8
increases apoptosis of endothelial cells (8/21)	COL18A1, COL4A2, IL1B, LEP, MAP3K5 (includes EG:4217), PLG, PPARG, XDH	8
affects cell death of endothelial cell lines (9/21)	CAV1, CD59, COL18A1, F2R, FGF2, ITGB3, MAPK9, SERPINB5, TP53	9
decreases cell death of endothelial cell lines (7/21)	ADM, ALDH2, CAT, FGF2, HMOX1, KLF5, SPP1	7
increases cell death of endothelial cell lines (7/21)	COL4A2, IL1B, MAP3K5 (includes EG:4217), PARP1, PLG, S100A9, SERPINB5	7
affects chemotaxis of lymphatic system cells (9/21)	ANXA1, CCL24, CD151, IL13, IL1B, MAPK9, PRKCA, RAC2, S100A9	9
decreases chemotaxis of lymphatic system cells (5/21)	CXCL9, ITGA3, PIGR, PPARG, TSC1	5
increases chemotaxis of lymphatic system cells (12/21)	ADORA1, CCL2, CCL24, CXCL6, CXCL9, CXCL10, CXCL14, IL1B, LGALS9, RAC2, S100A9, SERPINA1	12
affects developmental process of endothelial cells (9/21)	ANG, ANGPT1, CDH5, COL18A1, ESAM, FGF2, PRKCA, THBS1, TP53	9
decreases developmental process of endothelial cells (7/21)	COL18A1, CXCL10, FN1, ITGA2, MET, PLG, TIMP2	7
increases developmental process of endothelial cells (9/21)	ANG, COMP, FGF2, HDAC1, IL13, MEOX2, MGP, PLG, SEMA4D	9
affects G2 phase of cell lines (19/21)	AMACR, CCNA2, CCNB1, CCND1, CDC2, CDH13, CTNNB1, CUL4A, DPP4, FASN, HMGA1, IGFBP5, IL1A, MAD2L1, MYB (includes EG:4602), NRG1, PARP1, TP53, TP53BP1	19
increases G2 phase of cell lines (2/21)	NPM1 (includes EG:4869), SULF1	2
affects growth of prostate cancer cell lines (7/21)	AMACR, CAV1, CLU, HNRNPA1, LCP1, MET, MYC	7
decreases growth of prostate cancer cell lines (11/21)	AKAP12, CDH1, CEACAM1, CLU, DAB2, FASN, HNRNPA1, NRG1, PPARG, PRKAR2B, TP53	11
increases growth of prostate cancer cell lines (5/21)	CCND1, FGF7, FGF8, GRP, IGFBP5	5
affects homing of lymphatic system cells (9/21)	ANXA1, CCL24, CD151, IL13, IL1B, MAPK9, PRKCA, RAC2, S100A9	9
decreases homing of lymphatic system cells (5/21)	CXCL9, ITGA3, PIGR, PPARG, TSC1	5
increases homing of lymphatic system cells (12/21)	ADORA1, CCL2, CCL24, CXCL6, CXCL9, CXCL10, CXCL14, IL1B, LGALS9, RAC2, S100A9, SERPINA1	12
affects invasion of breast cancer cell lines (12/21)	ARF6, BSG, CDH1, CXCR4, EZR, FN1, ITGA3, MBD2, MET, NRG1, SPARC, SPP1	12
decreases invasion of breast cancer cell lines (7/21)	BSG, CALR, CAV1, CDH1, ESR1, SERPINB5, SPARC	7
increases invasion of breast cancer cell lines (9/21)	CALR, FGF8, FN1, ITGB3, NRG1, RHOC, S100A7, SERPINA1, SPP1	9
affects migration of muscle cells (8/21)	CCL2, DDR1, ELN, FN1, MYC, PTGS2, SIX1, THBS1	8
decreases migration of muscle cells (5/21)	ADIPOQ, ADM, IGFBP4, MEOX2, PLG	5
increases migration of muscle cells (10/21)	CLU, DDR1, FGF2, IGFBP5, IL1A, IL1B, ITGA2, LTA, SPP1, THBS1	10
affects movement of mice (19/21)	ADCY5, ARRB2, BDNF, CARTPT, EPB41, FASN, FOSB, GATA3, HOMER1, IL13, MPZ, NRG1, PLG, PPP1R1B, RXRB, RXRG, S100A10, SLC1A1, SLC6A2	19
decreases movement of mice (2/21)	IL13, IL1B	2
increases movement of mice (2/21)	FOSB, LEP	2
affects movement of rodents (19/21)	ADCY5, ARRB2, BDNF, CARTPT, EPB41, FASN, FOSB, GATA3, HOMER1, IL13, MPZ, NRG1, PLG, PPP1R1B, RXRB, RXRG, S100A10, SLC1A1, SLC6A2	19
decreases movement of rodents (4/21)	CARTPT, FOSB, IL13, IL1B	4
increases movement of rodents (3/21)	CARTPT, FOSB, LEP	3
affects oxidation of lipid (14/21)	ACACA, ACADM, ADIPOQ, CD36, CPT1C, EPAS1, HADHA, HPGD, LEP, LPIN1, LPL, PPARG, SCD, SLC27A2	14
decreases oxidation of lipid (2/21)	CAT, GPAM	2
increases oxidation of lipid (11/21)	ACSL1, ACSL3, ADIPOQ, ADIPOR2, CARTPT, CD36, HPGD, LEP, LPIN1, PTGS2, SLC27A2	11
affects remodeling of tissue (14/21)	ADRB2, CARTPT, CD38, CTNNB1, ENPP1, GSN, IL7, IL1B, MITF, PTGS2, RAC2, SPARC, SPP1, XDH	14
decreases remodeling of tissue (5/21)	CARTPT, HMOX1, IL6R, LGMN, PTHLH	5
increases remodeling of tissue (6/21)	IL13, IL1A, IL1B, LEP, PTHLH, SPP1	6
affects developmental process of thymocytes (17/20)	BIRC5, CD74, CD3E, CD3G, CTNNB1, CXCR4, DKK1, EGR2, GATA3, IL7, MYB (includes EG:4602), NP (includes EG:4860), PTGS2, PTPRC, SATB1, SHC1, TP53	17
decreases developmental process of thymocytes (2/20)	BSG, PICALM	2
increases developmental process of thymocytes (4/20)	CCND1, CD3E, EGR2, IL7	4
affects formation of cellular protrusions (6/20)	ARF6, EZR, HSP90AA1, NRG1, NTRK2, TIAM2 (includes EG:26230)	6
increases formation of cellular protrusions (16/20)	ARF6, ARHGAP24, BDNF, CDH1, CTNND2, DAG1, EZR, FN1, GRP, ITGA3, MRAS, PFN1, PVRL1, RET, TPM1, VAV3	16
affects migration of smooth muscle cells (7/20)	CCL2, DDR1, ELN, FN1, MYC, PTGS2, THBS1	7
decreases migration of smooth muscle cells (5/20)	ADIPOQ, ADM, IGFBP4, MEOX2, PLG	5
increases migration of smooth muscle cells (10/20)	CLU, DDR1, FGF2, IGFBP5, IL1A, IL1B, ITGA2, LTA, SPP1, THBS1	10
affects quantity of filaments (9/20)	CFL1, DSP, EPB41, FMOD, FN1, KRT18, MAP1B, NEFM, PAFAH1B1	9
decreases quantity of filaments (11/20)	COL18A1, LTBP2, MARCKS (includes EG:4082), MET, MYC, NEFM, PPARG, RBBP4, SPP1, TP53, TPM1	11
increases quantity of filaments (2/20)	FN1, LIMA1	2
affects activation of cell lines (5/19)	CDH1, CFL1, ENPEP, GNAS, TRIP10	5
decreases activation of cell lines (2/19)	EGR2, THBS1	2
increases activation of cell lines (12/19)	ADM, ANGPT1, B2M, CD3E, CXCL6, FGF2, HLA-A, IL7, IL1B, KRT8, KRT18, NRG1	12
affects apoptosis of endothelial cell lines (8/19)	CAV1, COL18A1, F2R, FGF2, ITGB3, MAPK9, SERPINB5, TP53	8
decreases apoptosis of endothelial cell lines (7/19)	ADM, ALDH2, CAT, FGF2, HMOX1, KLF5, SPP1	7
increases apoptosis of endothelial cell lines (6/19)	IL1B, MAP3K5 (includes EG:4217), PARP1, PLG, S100A9, SERPINB5	6
affects arrest in G2 phase of eukaryotic cells (19/19)	AMACR, CCNA2, CCNB1, CCND1, CDC2, CDH13, CTNNB1, CUL4A, DPP4, FASN, IGFBP5, IL1A, MAD2L1, MYC, NRG1, PARP1, SFRS2, TP53, TP53BP1	19
affects blood pressure of animal (11/19)	ABCC1, ADRA2B, ADRB2, ALDH2, CYBB (includes EG:1536), EDNRA, ELN, NPR1, PARP1, PTGS2, SPP1	11
decreases blood pressure of animal (5/19)	ADM, HMOX1, IL1B, LTA, PTHLH	5
increases blood pressure of animal (5/19)	ADIPOQ, ADM, CARTPT, HMOX1, LEP	5
affects development of body region (19/19)	ARSB, CRABP2, CTNNB1, DKK1, EN1, FBN2 (includes EG:2201), FGF8, GJA1, GJA5, GLI3, GNAS, HOXD9, ITGA3, MARCKSL1, POR, SHOX2, TBX3, TP53, WNT5A	19
affects developmental process of endothelial cell lines (11/19)	CD151, CDH5, COL18A1, CXCR4, ECT2, FES, FGF2, IL1A, LGALS3, PECAM1, TFAP2A	11
decreases developmental process of endothelial cell lines (2/19)	ITGA2, TIMP2	2
increases developmental process of endothelial cell lines (7/19)	ADIPOQ, ESAM, FGF2, FGF8, NRG1, PIK3CB, SMOC2	7
affects developmental process of epithelial tissue (15/19)	CDH1, CTNNB1, DAG1, ESR1, FGF7, FGF8, FOXA1, GLI3, JAG1, KRT17, LAMA5, MAPK9, MITF, SERPINB5, TBX18	15
decreases developmental process of epithelial tissue (1/19)	SPP1	1
increases developmental process of epithelial tissue (4/19)	ADIPOQ, CTNNB1, IL13, SOX9	4
affects healing (13/19)	ACVRL1, DYSF, FGF7, FHL2, FN1, GJA1, ITGB3, MET, PDGFA, PECAM1, PLG, PTGS2, SLPI	13
decreases healing (2/19)	MYC, SPP1	2
increases healing (4/19)	CCL24, CNN2, FGF2, LEP	4
affects patterning of bone (14/19)	ADRB2, CARTPT, CD38, CTNNB1, ENPP1, GSN, IL7, IL1B, MITF, PTGS2, RAC2, SPARC, SPP1, XDH	14
decreases patterning of bone (4/19)	CARTPT, IL6R, LGMN, PTHLH	4
increases patterning of bone (5/19)	IL1A, IL1B, LEP, PTHLH, SPP1	5
affects patterning of connective tissue (14/19)	ADRB2, CARTPT, CD38, CTNNB1, ENPP1, GSN, IL7, IL1B, MITF, PTGS2, RAC2, SPARC, SPP1, XDH	14
decreases patterning of connective tissue (4/19)	CARTPT, IL6R, LGMN, PTHLH	4
increases patterning of connective tissue (5/19)	IL1A, IL1B, LEP, PTHLH, SPP1	5
affects remodeling of bone (14/19)	ADRB2, CARTPT, CD38, CTNNB1, ENPP1, GSN, IL7, IL1B, MITF, PTGS2, RAC2, SPARC, SPP1, XDH	14
decreases remodeling of bone (4/19)	CARTPT, IL6R, LGMN, PTHLH	4
increases remodeling of bone (5/19)	IL1A, IL1B, LEP, PTHLH, SPP1	5
affects remodeling of connective tissue (14/19)	ADRB2, CARTPT, CD38, CTNNB1, ENPP1, GSN, IL7, IL1B, MITF, PTGS2, RAC2, SPARC, SPP1, XDH	14
decreases remodeling of connective tissue (4/19)	CARTPT, IL6R, LGMN, PTHLH	4
increases remodeling of connective tissue (5/19)	IL1A, IL1B, LEP, PTHLH, SPP1	5
affects blood pressure of mammalia (11/18)	ABCC1, ADRA2B, ADRB2, ALDH2, CYBB (includes EG:1536), EDNRA, ELN, NPR1, PARP1, PTGS2, SPP1	11
decreases blood pressure of mammalia (5/18)	ADM, HMOX1, IL1B, LTA, PTHLH	5
increases blood pressure of mammalia (4/18)	ADIPOQ, ADM, HMOX1, LEP	4
affects blood pressure of rodents (11/18)	ABCC1, ADRA2B, ADRB2, ALDH2, CYBB (includes EG:1536), EDNRA, ELN, NPR1, PARP1, PTGS2, SPP1	11
decreases blood pressure of rodents (5/18)	ADM, HMOX1, IL1B, LTA, PTHLH	5
increases blood pressure of rodents (4/18)	ADIPOQ, ADM, HMOX1, LEP	4
affects cell death of colon cancer cell lines (10/18)	BIRC5, CLU, FASN, KRT18, MAPK9, MYO6, NRG1, PARP1, PTGS2, TP53	10
decreases cell death of colon cancer cell lines (6/18)	BIRC5, HMGA1, PPP1R1B, PTGS2, SPARC, TP53	6
increases cell death of colon cancer cell lines (7/18)	CLU, COL18A1, CTNNB1, IRF8, MYC, PECAM1, TP53	7
affects cell death of colorectal cancer cell lines (10/18)	BIRC5, CLU, FASN, KRT18, MAPK9, MYO6, NRG1, PARP1, PTGS2, TP53	10
decreases cell death of colorectal cancer cell lines (6/18)	BIRC5, HMGA1, PPP1R1B, PTGS2, SPARC, TP53	6
increases cell death of colorectal cancer cell lines (7/18)	CLU, COL18A1, CTNNB1, IRF8, MYC, PECAM1, TP53	7
affects cell movement of connective tissue cells (10/18)	CCND1, ENAH, EZR, FOS, GSN, ITGB3, NCK2, SPP1, TP53, WNT5A	10
decreases cell movement of connective tissue cells (3/18)	GRB7, GSN, ITGB3	3
increases cell movement of connective tissue cells (9/18)	ANGPT1, CCL2, CTNNB1, CXCL10, FGF2, GRB7, IL1B, NOV, SPP1	9
affects chemotaxis of phagocytes (8/18)	CCL2, CCND1, CD151, IL1B, MAPK9, PRKCA, RAC2, S100A9	8
decreases chemotaxis of phagocytes (3/18)	ITGA3, PIGR, TSC1	3
increases chemotaxis of phagocytes (11/18)	CCL2, CCL24, CXCL6, CXCL10, CXCL14, ELN, IL1B, RAC2, RARRES2, S100A9, SERPINA1	11
affects coagulation (16/18)	CAV1, CD36, CD59, F8, F13A1, F2R, HNF4A, ITGA2, ITGB3, P2RX1, PABPC4, PECAM1, PIK3CB, PLG, TFPI, VWF	16
decreases coagulation (2/18)	ITGA2, TFPI	2
increases coagulation (4/18)	ANXA5, F2R, THBS1, VWF	4
affects coagulation of bodily fluid (16/18)	CAV1, CD36, CD59, F8, F13A1, F2R, HNF4A, ITGA2, ITGB3, P2RX1, PABPC4, PECAM1, PIK3CB, PLG, TFPI, VWF	16
decreases coagulation of bodily fluid (2/18)	ITGA2, TFPI	2
increases coagulation of bodily fluid (4/18)	ANXA5, F2R, THBS1, VWF	4
affects formation of connective tissue (15/18)	EDNRA, ESR1, FGF2, FHL2, IGFBP5, IL7, PLG, PPARG, PTGS2, PTHLH, SIX1, SOX6, SOX5 (includes EG:6660), SPARC, SPP1	15
decreases formation of connective tissue (2/18)	LEP, THBS1	2
increases formation of connective tissue (3/18)	FGF2, FHL2, FOSB	3
affects G2 phase of tumor cell lines (16/18)	AMACR, CCNA2, CCNB1, CCND1, CDC2, CDH13, CTNNB1, DPP4, FASN, IGFBP5, IL1A, MAD2L1, MYB (includes EG:4602), NRG1, TP53, TP53BP1	16
increases G2 phase of tumor cell lines (2/18)	NPM1 (includes EG:4869), SULF1	2
affects homing of phagocytes (8/18)	CCL2, CCND1, CD151, IL1B, MAPK9, PRKCA, RAC2, S100A9	8
decreases homing of phagocytes (3/18)	ITGA3, PIGR, TSC1	3
increases homing of phagocytes (11/18)	CCL2, CCL24, CXCL6, CXCL10, CXCL14, ELN, IL1B, RAC2, RARRES2, S100A9, SERPINA1	11
affects locomotion of mice (16/18)	ADCY5, ARRB2, BDNF, CARTPT, FASN, FOSB, GATA3, HOMER1, MPZ, NRG1, PLG, PPP1R1B, RXRB, RXRG, SLC1A1, SLC6A2	16
decreases locomotion of mice (1/18)	IL1B	1
increases locomotion of mice (2/18)	FOSB, LEP	2
affects migration of fibroblast cell lines (8/18)	CTNNB1, FN1, ITGA3, KLF2, PTGS2, RAC2, RALBP1, TP53	8
decreases migration of fibroblast cell lines (5/18)	CXCL10, DDR1, DDX3X, JAG1, MEOX2	5
increases migration of fibroblast cell lines (6/18)	FGF2, FHL2, FN1, GRB7, ITGB3, SPP1	6
affects migration of lymphatic system cells (8/18)	ANXA1, CXCR4, FHL2, FN1, ITGB3, PECAM1, PLG, S100A9	8
decreases migration of lymphatic system cells (6/18)	ANXA1, CXCL9, CXCL10, ITGB3, PIGR, SLPI	6
increases migration of lymphatic system cells (7/18)	CCL24, CEACAM1, CXCL6, FGF2, IL1B, LAMA5, PECAM1	7
affects movement of fibroblast cell lines (8/18)	CTNNB1, FN1, ITGA3, KLF2, PTGS2, RAC2, RALBP1, TP53	8
decreases movement of fibroblast cell lines (5/18)	CXCL10, DDR1, DDX3X, JAG1, MEOX2	5
increases movement of fibroblast cell lines (6/18)	FGF2, FHL2, FN1, GRB7, ITGB3, SPP1	6
affects movement of lymphatic system cells (8/18)	ANXA1, CXCR4, FHL2, FN1, ITGB3, PECAM1, PLG, S100A9	8
decreases movement of lymphatic system cells (6/18)	ANXA1, CXCL9, CXCL10, ITGB3, PIGR, SLPI	6
increases movement of lymphatic system cells (7/18)	CCL24, CEACAM1, CXCL6, FGF2, IL1B, LAMA5, PECAM1	7
affects quantity of fatty acid (14/18)	ACSL1, ADRB3, CAV1, CD36, DGAT2, FABP4, GNAS, IRS2, LIPA (includes EG:3988), LIPE, LPL, PCK1, PPARG, PPP1R3C	14
decreases quantity of fatty acid (6/18)	ADIPOQ, CD36, LEP, MYC, PCK1, PPARG	6
increases quantity of fatty acid (2/18)	FGF7, LEP	2
affects quantity of free fatty acid (14/18)	ACSL1, ADRB3, CAV1, CD36, DGAT2, FABP4, GNAS, IRS2, LIPA (includes EG:3988), LIPE, LPL, PCK1, PPARG, PPP1R3C	14
decreases quantity of free fatty acid (6/18)	ADIPOQ, CD36, LEP, MYC, PCK1, PPARG	6
increases quantity of free fatty acid (2/18)	FGF7, LEP	2
affects angiogenesis of cells (5/17)	CD151, ECT2, FGF2, THBS1, THBS2	5
decreases angiogenesis of cells (7/17)	COL18A1, FN1, ITGA2, LAMA5, MET, PLG, TIMP2	7
increases angiogenesis of cells (7/17)	COMP, FGF2, HDAC1, MEOX2, NRG1, PLG, SMOC2	7
affects developmental process of epithelial cell lines (6/17)	CCND1, DAB2, NRAS, PTHLH, SPP1, TP53	6
decreases developmental process of epithelial cell lines (3/17)	BIRC5, CDK2AP1, WNT5A	3
increases developmental process of epithelial cell lines (10/17)	CCND1, DLGAP5, ESR1, ETV6, ITGA2, MYC, NRAS, NRG1, POSTN, PTMA	10
affects production of hormone (9/17)	CXCL10, CYP11A1, CYP1B1, DBI, ESR1, LHCGR, NPR1, PRLR, TP53	9
decreases production of hormone (6/17)	FGF2, FGF7, IGFBP4, IL1A, LEP, PLG	6
increases production of hormone (9/17)	CYP11A1, DBI, FGF2, IL1A, IL1B, LHCGR, NPR1, TP53, TRERF1	9
affects cell movement of endothelial cells (5/16)	CD151, CXCR4, ITGA3, LGALS3, PECAM1	5
decreases cell movement of endothelial cells (3/16)	CXCL14, TEK, THBS1	3
increases cell movement of endothelial cells (9/16)	ANGPT1, CCL2, CCL24, CEACAM1, FGF2, LEP, S100A4, SEMA4D, THBS1	9
affects closure of embryonic tissue (16/16)	BBS4, CELSR1, CFL1, DLC1, ENAH, IRX3, ITGA3, MAPK9, MARCKSL1, NCKAP1, PFN1, PTGS2, SHROOM3, TGIF1, TP53, TSC1	16
affects closure of tissue (16/16)	BBS4, CELSR1, CFL1, DLC1, ENAH, IRX3, ITGA3, MAPK9, MARCKSL1, NCKAP1, PFN1, PTGS2, SHROOM3, TGIF1, TP53, TSC1	16
affects contraction of cells (9/16)	ADRB2, ANK2, FN1, IL1B, ITGA2, P2RX1, PLN, SEMA4D, SFRS1	9
decreases contraction of cells (4/16)	ADM, PLN, PRKCA, TNNI1	4
increases contraction of cells (5/16)	ADRB2, F2R, FES, LEP, PTX3	5
affects entry into interphase of cell lines (7/16)	CCND1, CHRNA7, DDX3X, FGF2, FN1, IGF1R, MYC	7
decreases entry into interphase of cell lines (6/16)	BHLHE40, CDH1, HMOX1, IL1B, PPARG, TP53	6
increases entry into interphase of cell lines (5/16)	CCND1, FOS, HMGA1, MYC, NRG1	5
affects formation of connective tissue cells (8/16)	CD38, FHL2, IL1A, IL1B, LGMN, PPARG, PTGS2, SPARC	8
decreases formation of connective tissue cells (2/16)	ADIPOQ, LTA	2
increases formation of connective tissue cells (7/16)	BIRC5, CCL2, CDH11, FGF2, FHL2, IL7, PTHLH	7
affects migration of embryonic cells (12/16)	CFL1, EDNRB, FGF8, FN1, ITGB3, LAMA5, NCKAP1, NRG1, OVOL2, RET, SEMA3C, SLC3A2	12
decreases migration of embryonic cells (3/16)	ITGB3, TIMP2, VCAN	3
increases migration of embryonic cells (3/16)	CCL14, FGF8, IGFBP5	3
affects movement of embryonic cells (12/16)	CFL1, EDNRB, FGF8, FN1, ITGB3, LAMA5, NCKAP1, NRG1, OVOL2, RET, SEMA3C, SLC3A2	12
decreases movement of embryonic cells (3/16)	ITGB3, TIMP2, VCAN	3
increases movement of embryonic cells (3/16)	CCL14, FGF8, IGFBP5	3
affects organization of actin cytoskeleton (12/16)	CFL1, DLC1, FN1, LPIN1, NCK2, PAM, PDGFA, S100A9, SHC1, TP53, TSC1, VWF	12
decreases organization of actin cytoskeleton (2/16)	CLU, SLC3A2	2
increases organization of actin cytoskeleton (4/16)	CXCL9, FN1, ITGB3, VWF	4
affects proliferation of neuroglia (8/16)	CCND1, EGR2, LAMA4, NCAM1, PTPRC, SERPINE2, SHC1, TNC	8
decreases proliferation of neuroglia (5/16)	CAT, EGR2, FGF2, KHDRBS1, NCAM1	5
increases proliferation of neuroglia (5/16)	IL1B, ITGB3, NRG1, TSPAN3, XDH	5
affects resorption of bone (10/16)	ADRB2, CD38, CTNNB1, GSN, IL7, IL1B, PTGS2, RAC2, SPP1, XDH	10
decreases resorption of bone (4/16)	CARTPT, IL6R, LGMN, PTHLH	4
increases resorption of bone (5/16)	IL1A, IL1B, LEP, PTHLH, SPP1	5
affects synthesis of fatty acid (10/16)	ACACA, ACSL1, ACSL3, ACSM1, ACSS1, ACSS2, DLD, FASN, PDK4, SCD	10
decreases synthesis of fatty acid (3/16)	ADIPOQ, LEP, PTGS2	3
increases synthesis of fatty acid (6/16)	ACACA, APOA5, ASAH1, FASN, HNF4A, LEP	6
affects thickness of tissue (14/16)	ELN, FGF2, FOS, GSN, HDAC2, LEP, MKL2, NRAS, PAFAH1B1, PCOLCE, PPARG, SOX6, SOX5 (includes EG:6660), THBS2	14
decreases thickness of tissue (1/16)	IGFBP5	1
increases thickness of tissue (2/16)	FGF2, FGF7	2
affects arrest in G2 phase of tumor cell lines (15/15)	AMACR, CCNA2, CCNB1, CCND1, CDC2, CDH13, CTNNB1, DPP4, FASN, IGFBP5, IL1A, MAD2L1, NRG1, TP53, TP53BP1	15
affects branching of cells (6/15)	COL18A1, DCX, LAMA4, PLG, PRLR, RET	6
decreases branching of cells (4/15)	CDH1, DCX, MET, TIMP2	4
increases branching of cells (7/15)	BDNF, FGF2, FGF7, ITGA2, PAM, PLG, PRKX	7
affects branching of eukaryotic cells (6/15)	COL18A1, DCX, LAMA4, PLG, PRLR, RET	6
decreases branching of eukaryotic cells (4/15)	CDH1, DCX, MET, TIMP2	4
increases branching of eukaryotic cells (7/15)	BDNF, FGF2, FGF7, ITGA2, PAM, PLG, PRKX	7
affects contraction of eukaryotic cells (7/15)	ANK2, FN1, IL1B, ITGA2, P2RX1, PLN, SFRS1	7
decreases contraction of eukaryotic cells (4/15)	ADM, PLN, PRKCA, TNNI1	4
increases contraction of eukaryotic cells (5/15)	ADRB2, F2R, FES, LEP, PTX3	5
affects development of epidermis (15/15)	CRABP2, DSP, FABP5, FGF7, KRT1, KRT5, KRT13, KRT15, KRT17, LAMB3, LAMC2, NME2, NTF4, PTHLH, S100A7	15
affects development of epithelial tissue (14/15)	CTNNB1, DAG1, ESR1, FGF7, FGF8, FOXA1, GLI3, JAG1, KRT17, LAMA5, MAPK9, MITF, SERPINB5, TBX18	14
decreases development of epithelial tissue (1/15)	SPP1	1
affects development of thymocytes (14/15)	BIRC5, CD74, CD3E, CD3G, CTNNB1, CXCR4, DKK1, EGR2, GATA3, IL7, MYB (includes EG:4602), PTPRC, SATB1, TP53	14
increases development of thymocytes (2/15)	CCND1, EGR2	2
affects entry into S phase of cell lines (6/15)	CCND1, CHRNA7, DDX3X, FGF2, FN1, MYC	6
decreases entry into S phase of cell lines (6/15)	BHLHE40, CDH1, HMOX1, IL1B, PPARG, TP53	6
increases entry into S phase of cell lines (5/15)	CCND1, FOS, HMGA1, MYC, NRG1	5
affects formation of epithelial tissue (8/15)	ANTXR2, ARHGAP24, CCL2, CEACAM1, FN1, PECAM1, RET, SDC2	8
decreases formation of epithelial tissue (5/15)	ANGPTL1, COL18A1, COL4A1, COL4A2, F13A1	5
increases formation of epithelial tissue (4/15)	BDNF, CEACAM1, FGF2, SDC2	4
affects secretion of lipid (7/15)	ABCB4, ANXA1, CD36, FABP4, LHCGR, PTGS2, SCD	7
decreases secretion of lipid (2/15)	ADFP, LEP	2
increases secretion of lipid (6/15)	FGF7, GRP, IL1A, IL1B, PEMT, RET	6
affects apoptosis of lymphatic system cells (12/14)	CAT, CXCR4, GSN, IL1B, IL6R, IRF8, LEP, MAD2L1, MYC, PARP1, SPP1, TP53	12
decreases apoptosis of lymphatic system cells (5/14)	CAT, HSPA5, IL1B, LEP, SPP1	5
increases apoptosis of lymphatic system cells (4/14)	ANXA1, CAT, CXCR4, MYC	4
affects cell movement of fibroblasts (8/14)	CCND1, ENAH, EZR, FOS, GSN, ITGB3, NCK2, TP53	8
decreases cell movement of fibroblasts (3/14)	GRB7, GSN, ITGB3	3
increases cell movement of fibroblasts (6/14)	ANGPT1, CTNNB1, FGF2, GRB7, IL1B, NOV	6
affects closure of neural tube (14/14)	BBS4, CELSR1, CFL1, DLC1, ENAH, IRX3, ITGA3, MARCKSL1, NCKAP1, PFN1, SHROOM3, TGIF1, TP53, TSC1	14
affects proliferation of lymphatic system cells (9/14)	CTNNB1, DKK1, F2R, GSTP1, HPRT1, IL1B, PPARG, SPP1, TP53	9
decreases proliferation of lymphatic system cells (2/14)	ADIPOQ, IRF8	2
increases proliferation of lymphatic system cells (6/14)	C19ORF10, DKK1, FGF2, IL7, SPP1, TP53	6
affects S phase of tumor cell lines (3/14)	CCND1, CHRNA7, TP53	3
decreases S phase of tumor cell lines (8/14)	BHLHE40, CDH1, HMOX1, IL1B, PPARG, SOX9, SULF1, TP53	8
increases S phase of tumor cell lines (5/14)	CCNA2, CCND1, MYC, NRG1, SHC1	5
affects adhesion of breast cancer cell lines (7/13)	ANXA1, CDH1, FN1, ITGA3, MYO6, PRKCA, SPP1	7
decreases adhesion of breast cancer cell lines (3/13)	CDH1, EPHA2, S100A7	3
increases adhesion of breast cancer cell lines (4/13)	IGF1R, ITGB3, LEP, THBS1	4
affects blood pressure of mice (10/13)	ABCC1, ADRA2B, ADRB2, ALDH2, CYBB (includes EG:1536), ELN, NPR1, PARP1, PTGS2, SPP1	10
decreases blood pressure of mice (1/13)	PTHLH	1
increases blood pressure of mice (2/13)	HMOX1, LEP	2
affects cell death of gonadal cell lines (3/13)	ANTXR1, GHR, IFT74	3
decreases cell death of gonadal cell lines (8/13)	ANTXR1, ANTXR2, FN1, GHR, MYC, S100A10, SERPINE2, YWHAB	8
increases cell death of gonadal cell lines (5/13)	ANTXR2, NQO1, PDIA3, PLG, TP53	5
affects development of endothelial cells (3/13)	COL18A1, FGF2, THBS1	3
decreases development of endothelial cells (6/13)	COL18A1, FN1, ITGA2, MET, PLG, TIMP2	6
increases development of endothelial cells (7/13)	COMP, FGF2, HDAC1, IL13, MEOX2, PLG, SEMA4D	7
affects formation of endothelial tube (6/13)	ARHGAP24, CCL2, CEACAM1, FN1, PECAM1, SDC2	6
decreases formation of endothelial tube (5/13)	ANGPTL1, COL18A1, COL4A1, COL4A2, F13A1	5
increases formation of endothelial tube (4/13)	BDNF, CEACAM1, FGF2, SDC2	4
affects growth of muscle cells (7/13)	AKR1B1, CTNNB1, FOS, KLF4, PRKCA, RALBP1, TP53	7
decreases growth of muscle cells (3/13)	HMOX1, RALBP1, TP53	3
increases growth of muscle cells (6/13)	FGF2, IGFBP5, NRG1, PRKCA, SPP1, THBS1	6
affects polymerization of filaments (9/13)	CAV1, DCX, ELN, FBXO5, GSN, MAP1B, MTSS1, PFN2, STMN1	9
decreases polymerization of filaments (2/13)	CFL1, STMN1	2
increases polymerization of filaments (6/13)	ARF6, CAV1, DCX, DLGAP5, NCK2, STMN1	6
affects oxidative stress response (3/12)	CYBB (includes EG:1536), SHC1, TP53	3
decreases oxidative stress response (6/12)	CAT, HMOX1, LEP, MYC, PON2, PRDX1	6
increases oxidative stress response (4/12)	HSD17B10, LEP, NQO1, XDH	4
affects activation of lymphatic system cells (1/11)	VAV3	1
decreases activation of lymphatic system cells (2/11)	ANXA1, CD200	2
increases activation of lymphatic system cells (8/11)	CCL2, CXCL6, CXCL9, IL13, IL1A, IL1B, LTF, SPP1	8
affects chemotaxis of endothelial cells (1/11)	CXCR4	1
decreases chemotaxis of endothelial cells (3/11)	CXCL14, TEK, THBS1	3
increases chemotaxis of endothelial cells (8/11)	ANGPT1, CCL2, CCL24, CEACAM1, FGF2, LEP, SEMA4D, THBS1	8
affects developmental process of nervous tissue cell lines (6/11)	CDH5, CDON, COL18A1, FES, IGF1R, PECAM1	6
decreases developmental process of nervous tissue cell lines (1/11)	ITGB3	1
increases developmental process of nervous tissue cell lines (6/11)	CDON, FGF2, FGF8, IGF1R, MYC, NRG1	6
affects entry into cell division process of tumor cell lines (4/11)	CCND1, CHRNA7, HPGD, IGF1R	4
decreases entry into cell division process of tumor cell lines (6/11)	BHLHE40, CDH1, HMOX1, IL1B, PPARG, TP53	6
increases entry into cell division process of tumor cell lines (1/11)	NRG1	1
affects morphology of connective tissue cells (11/11)	CAV1, F2R, FGF2, ITGB3, LTBP2, MRAS, NRG1, PPARG, TP53, TPM1, VAV3	11
affects production of D-glucose (7/11)	ADIPOQ, CD36, IRS2, LIPE, MYC, PPARG, SCD	7
decreases production of D-glucose (3/11)	ADIPOQ, IRS2, LEP	3
increases production of D-glucose (3/11)	GPAM, LPL, PCK1	3
affects production of monosaccharide (7/11)	ADIPOQ, CD36, IRS2, LIPE, MYC, PPARG, SCD	7
decreases production of monosaccharide (3/11)	ADIPOQ, IRS2, LEP	3
increases production of monosaccharide (3/11)	GPAM, LPL, PCK1	3
affects survival of endothelial cells (4/11)	BDNF, CDH5, CTNNB1, NTRK2	4
decreases survival of endothelial cells (2/11)	ANGPTL1, PLG	2
increases survival of endothelial cells (6/11)	ANGPT1, BDNF, CEACAM1, FGF2, ITGB3, PDGFA	6
affects adhesion of red blood cells (3/10)	ADRB2, CD36, LAMA5	3
decreases adhesion of red blood cells (5/10)	ANXA5, BCAM, CD59, CR2, ITGB3	5
increases adhesion of red blood cells (2/10)	C4BPA, SERPING1	2
affects angiogenesis of endothelial cells (1/10)	FGF2	1
decreases angiogenesis of endothelial cells (6/10)	COL18A1, FN1, ITGA2, MET, PLG, TIMP2	6
increases angiogenesis of endothelial cells (5/10)	COMP, FGF2, HDAC1, MEOX2, PLG	5
affects cell movement of endothelial cell lines (3/10)	LGALS3, PTGS2, SDC2	3
decreases cell movement of endothelial cell lines (3/10)	CXCL9, CXCL10, MTSS1	3
increases cell movement of endothelial cell lines (6/10)	ADM, CXCL9, CXCL10, FN1, MET, RHOC	6
affects entry into interphase of tumor cell lines (3/10)	CCND1, CHRNA7, IGF1R	3
decreases entry into interphase of tumor cell lines (6/10)	BHLHE40, CDH1, HMOX1, IL1B, PPARG, TP53	6
increases entry into interphase of tumor cell lines (1/10)	NRG1	1
affects growth of smooth muscle cells (5/10)	AKR1B1, FOS, KLF4, RALBP1, TP53	5
decreases growth of smooth muscle cells (3/10)	HMOX1, RALBP1, TP53	3
increases growth of smooth muscle cells (4/10)	FGF2, IGFBP5, SPP1, THBS1	4
affects migration of neural crest cells (9/10)	CFL1, EDNRB, FN1, ITGB3, LAMA5, NRG1, OVOL2, RET, SEMA3C	9
decreases migration of neural crest cells (2/10)	ITGB3, VCAN	2
affects movement of neural crest cells (9/10)	CFL1, EDNRB, FN1, ITGB3, LAMA5, NRG1, OVOL2, RET, SEMA3C	9
decreases movement of neural crest cells (2/10)	ITGB3, VCAN	2
affects oxidative stress response of cells (1/10)	TP53	1
decreases oxidative stress response of cells (5/10)	CAT, HMOX1, MYC, PON2, PRDX1	5
increases oxidative stress response of cells (4/10)	HSD17B10, LEP, NQO1, XDH	4
affects development of endothelial cell lines (5/9)	CD151, COL18A1, ECT2, LGALS3, TFAP2A	5
decreases development of endothelial cell lines (1/9)	TIMP2	1
increases development of endothelial cell lines (3/9)	FGF2, NRG1, SMOC2	3
affects dilation of vessel (3/9)	ABCC1, ALDH2, F2R	3
decreases dilation of vessel (4/9)	ADORA1, CAT, CAV1, PLG	4
increases dilation of vessel (2/9)	ADM, IL1B	2
affects entry into S phase of tumor cell lines (2/9)	CCND1, CHRNA7	2
decreases entry into S phase of tumor cell lines (6/9)	BHLHE40, CDH1, HMOX1, IL1B, PPARG, TP53	6
increases entry into S phase of tumor cell lines (1/9)	NRG1	1
affects migration of melanoma cell lines (2/9)	ITGA2, PRKCA	2
decreases migration of melanoma cell lines (2/9)	LAMA5, TIMP2	2
increases migration of melanoma cell lines (5/9)	CD36, ITGB3, LTBP2, RHOC, SPP1	5
affects morphogenesis of cell lines (6/9)	CDH1, COL18A1, FGF2, LGALS3, MET, TFAP2A	6
decreases morphogenesis of cell lines (1/9)	TIMP2	1
increases morphogenesis of cell lines (3/9)	CCND1, CDH1, NRAS	3
affects movement of melanoma cell lines (2/9)	ITGA2, PRKCA	2
decreases movement of melanoma cell lines (2/9)	LAMA5, TIMP2	2
increases movement of melanoma cell lines (5/9)	CD36, ITGB3, LTBP2, RHOC, SPP1	5
affects quantity of blood vessel (6/9)	ARRB2, FGF2, ITGB3, LTA, NTRK2, THBS2	6
decreases quantity of blood vessel (2/9)	COL18A1, PLG	2
increases quantity of blood vessel (1/9)	IL1B	1
affects quantity of vessel (6/9)	ARRB2, FGF2, ITGB3, LTA, NTRK2, THBS2	6
decreases quantity of vessel (2/9)	COL18A1, PLG	2
increases quantity of vessel (1/9)	IL1B	1
affects storage of lipid (9/9)	ADFP, ADRB3, CAV1, CIDEA, GM2A, LEP, LIPA (includes EG:3988), PPARG, SCD	9
decreases storage of lipid (1/9)	LEP	1
affects synthesis of acylglycerol (5/9)	ANG, DGAT2, LIPE, LPL, SCD	5
decreases synthesis of acylglycerol (2/9)	ADIPOQ, FASN	2
increases synthesis of acylglycerol (3/9)	DGAT2, GPAM, PPARG	3
affects transformation of kidney cell lines (2/9)	CCND1, MYC	2
increases transformation of kidney cell lines (8/9)	CCNA2, CTNNB1, ESR1, JAG1, MYC, NRAS, TRAF3, WISP1	8
affects vasoconstriction (5/9)	CAV1, EDNRA, EDNRB, MME, P2RX1	5
increases vasoconstriction (5/9)	ADM, ADRA1A, CAV1, F2R, SHC1	5
affects vasodilation of blood vessel (3/9)	ABCC1, ALDH2, F2R	3
decreases vasodilation of blood vessel (4/9)	ADORA1, CAT, CAV1, PLG	4
increases vasodilation of blood vessel (2/9)	ADM, IL1B	2
affects binding of smooth muscle cells (2/8)	CKAP4, ITGB3	2
decreases binding of smooth muscle cells (3/8)	ADIPOQ, PDIA3, PLG	3
increases binding of smooth muscle cells (3/8)	IL1A, IL1B, LTA	3
affects condensation of chromosomes (7/8)	AIFM2, MAD2L1, NUSAP1, PAM, PRM1, SMC4, TOP2A	7
increases condensation of chromosomes (2/8)	NCAPG (includes EG:64151), SMC4	2
affects dilation of organ (4/8)	EDNRA, EDNRB, MAP3K5 (includes EG:4217), NPR1	4
decreases dilation of organ (2/8)	ADM, PPP2CA	2
increases dilation of organ (2/8)	GNAS, LPL	2
affects generation of cyclic AMP (3/8)	ADRB2, LHCGR, SPARC	3
decreases generation of cyclic AMP (3/8)	ADM, PTHLH, RGS2	3
increases generation of cyclic AMP (4/8)	ADM, ADRB2, GNAS, PTGS2	4
affects organization of cells (7/8)	CAV1, CDH1, CDH5, ESR1, FBLN1, FGF7, PTGS2	7
decreases organization of cells (1/8)	DSC2	1
affects organization of eukaryotic cells (7/8)	CAV1, CDH1, CDH5, ESR1, FBLN1, FGF7, PTGS2	7
decreases organization of eukaryotic cells (1/8)	DSC2	1
affects outgrowth of cells (2/8)	CDH5, NRG1	2
decreases outgrowth of cells (2/8)	BDNF, FES	2
increases outgrowth of cells (4/8)	CCND1, FGF2, FGF8, NPM1 (includes EG:4869)	4
affects outgrowth of eukaryotic cells (2/8)	CDH5, NRG1	2
decreases outgrowth of eukaryotic cells (2/8)	BDNF, FES	2
increases outgrowth of eukaryotic cells (4/8)	CCND1, FGF2, FGF8, NPM1 (includes EG:4869)	4
affects release of prostaglandin E2 (2/8)	IL1B, PTGS2	2
decreases release of prostaglandin E2 (1/8)	IL13	1
increases release of prostaglandin E2 (6/8)	ADIPOQ, GRP, IL1A, IL1B, LEP, NRG1	6
affects S phase of breast cancer cell lines (2/8)	CCND1, TP53	2
decreases S phase of breast cancer cell lines (5/8)	CDH1, IL1B, PPARG, SOX9, SULF1	5
increases S phase of breast cancer cell lines (2/8)	CCND1, NRG1	2
affects synaptogenesis (5/8)	AGRN, CDH1, MYO6, NRG1, PVRL1	5
increases synaptogenesis (3/8)	PRKCA, THBS1, THBS2	3
affects synthesis of triacylglycerol (4/8)	DGAT2, LIPE, LPL, SCD	4
decreases synthesis of triacylglycerol (2/8)	ADIPOQ, FASN	2
increases synthesis of triacylglycerol (3/8)	DGAT2, GPAM, PPARG	3
affects uptake of fatty acid (2/8)	CD36, LPL	2
decreases uptake of fatty acid (1/8)	THBS1	1
increases uptake of fatty acid (6/8)	ACSL1, ADIPOQ, APOA5, CD36, PPARG, SLC27A2	6
affects apoptosis of endocrine cell lines (3/7)	HMGA1, LGALS3, RET	3
decreases apoptosis of endocrine cell lines (3/7)	PRDX1, PRDX2, RET	3
increases apoptosis of endocrine cell lines (3/7)	CCND1, IL1B, RET	3
affects thickness of connective tissue (6/7)	ELN, FGF2, FOS, GSN, PCOLCE, THBS2	6
decreases thickness of connective tissue (1/7)	IGFBP5	1
increases thickness of connective tissue (1/7)	FGF2	1
affects branching of cell lines (2/6)	LAMA4, RET	2
decreases branching of cell lines (1/6)	CDH1	1
increases branching of cell lines (3/6)	FGF2, ITGA2, PRKX	3
affects cell movement of hepatoma cell lines (4/6)	FGF2, ITGA2, ITGA3, LAMA5	4
decreases cell movement of hepatoma cell lines (2/6)	DLC1, STARD13	2
increases cell movement of hepatoma cell lines (1/6)	FGF2	1
affects coordination of mice (6/6)	ADCY5, CPE, DAG1, EPB41, GM2A, PTGS2	6
affects formation of endothelial cell lines (3/6)	ITGA2, PLG, SDC2	3
decreases formation of endothelial cell lines (2/6)	COL18A1, PLG	2
increases formation of endothelial cell lines (3/6)	BDNF, FGF2, SDC2	3
affects invasion of hepatoma cell lines (1/6)	PRKCA	1
decreases invasion of hepatoma cell lines (1/6)	DLC1	1
increases invasion of hepatoma cell lines (4/6)	BSG, LEP, SPP1, TFPI2	4
affects proliferation of Schwann cells (5/6)	CCND1, EGR2, LAMA4, SERPINE2, SHC1	5
decreases proliferation of Schwann cells (1/6)	EGR2	1
increases proliferation of Schwann cells (1/6)	NRG1	1
increases stimulation of neurons (6/6)	BDNF, FGF2, GRP, IL1B, LEP, NCAM1	6
affects vasoconstriction of blood vessel (2/6)	MME, P2RX1	2
increases vasoconstriction of blood vessel (4/6)	ADRA1A, CAV1, F2R, SHC1	4
affects developmental process of synapse (5/5)	AGRN, CTNNB1, ITGB3, RGS2, TSC1	5
decreases developmental process of synapse (1/5)	AGRN	1
increases stimulation of eicosanoid (5/5)	ANXA2, IL1A, IL1B, LEP, PLG	5
increases stimulation of prostaglandin (5/5)	ANXA2, IL1A, IL1B, LEP, PLG	5
increases stimulation of prostaglandin E2 (5/5)	ANXA2, IL1A, IL1B, LEP, PLG	5
affects coupling of eukaryotic cells (4/4)	GJA1, GJA5, PKP2, SFRS2	4
increases coupling of eukaryotic cells (1/4)	GJA1	1
affects development of synapse (4/4)	AGRN, CTNNB1, RGS2, TSC1	4
decreases formation of triacylglycerol (1/4)	LEP	1
increases formation of triacylglycerol (3/4)	GPAM, PNPLA2, SCD	3
affects remyelination (3/4)	CXCL10, IL1B, MPZ	3
increases remyelination (1/4)	NRG1	1
affects arrest in cell cycle progression of colorectal cancer cell lines (3/3)	CKAP2, PPARG, TP53	3

## Sheet: Pathways in DEG 1.5-fold
DETAILS OF SIGNIFICANT (FDR < 0.01) CANONICAL PATHWAYS in all DEG 1.5-fold between PARENCHYMA (blue objects) and FAT PAD (orange objects)
Aryl hydrocarbon Receptor Signaling
Metabolism of xenobiotic by Cytochrome P450											Propanoate metabolism
											Pyruvate metabolism
LPS/IL-1 mediated inhibition of RXR function
Xenobiotic metabolism signaling
Alpha-adrenergic signaling											p53 signaling
Acute phase signaling

## Sheet: IPA analysis in DEG Parenchyma
FUNCTIONS												Category	Function	Function Annotation	B-H P-value	Molecules	# Molecules
												Cell Death	apoptosis	apoptosis	2.86e-13	A2M, ADAM12, ALDH2, ALDH1A3, ANGPT1, ANXA1, ARF6, ASAH1, B2M, BCLAF1, BDNF, BEX2, BHLHB2, BIRC5, BLM, CALR, CCNA2, CCNB1, CCND1, CD9, CD59, CD74, CD3E, CD3G, CDC2, CDCA2, CDH1, CDK2AP1, CKAP2, CLU, CNN2, COL18A1, COMP, CRABP2, CRYAB, CTBP2, CTNNB1, CXCR4, DAG1, DDR1, DDX5, DDX3X, DKK1, DSP, DUT (includes EG:1854), DYNLL1, EDNRB, EIF2S1, EIF4E, ENO1, ESR1, ETV6, EZR, F2R, FBXO32, FHL2, FN1, FUS, G…	169
												Cell Death	apoptosis	apoptosis of eukaryotic cells	1.1e-12	A2M, ADAM12, ALDH2, ANGPT1, ANXA1, ARF6, ASAH1, B2M, BCLAF1, BDNF, BEX2, BHLHB2, BIRC5, BLM, CALR, CCNB1, CCND1, CD9, CD59, CD3E, CDC2, CDCA2, CDH1, CDK2AP1, CKAP2, CLU, CNN2, COL18A1, COMP, CRABP2, CRYAB, CTBP2, CTNNB1, CXCR4, DAG1, DDX3X, DKK1, DSP, DUT (includes EG:1854), DYNLL1, EDNRB, EIF4E, ENO1, ESR1, ETV6, EZR, F2R, FBXO32, FHL2, FN1, FUS, HDAC2, HDAC1 (includes EG:3065), HES1, HMGA1, HNR…	143
												Cell Death	apoptosis	apoptosis of cell lines	6.31e-10	ALDH2, ASAH1, B2M, BCLAF1, BEX2, BHLHB2, BIRC5, BLM, CALR, CCND1, CD59, CD3E, CDC2, CDCA2, CDH1, CDK2AP1, CKAP2, CLU, CNN2, COL18A1, CRABP2, CRYAB, CTBP2, CTNNB1, DDX3X, DKK1, DUT (includes EG:1854), DYNLL1, EDNRB, ESR1, ETV6, F2R, FBXO32, FHL2, FN1, FUS, HDAC2, HDAC1 (includes EG:3065), HMGA1, HNRNPA1, HNRNPC, HSPA5, HSPA8, HSPB8, IGF1R, IGFBP4, IL7, IL1B, IRF8, ITGA2, ITGB3, ITPR1, ITPR2, ITPR3…	108
												Cell Death	apoptosis	apoptosis of tumor cell lines	3.02e-08	B2M, BCLAF1, BEX2, BHLHB2, BIRC5, BLM, CALR, CCND1, CD59, CDC2, CDCA2, CDH1, CKAP2, CLU, CNN2, COL18A1, CRABP2, CTBP2, CTNNB1, DKK1, DUT (includes EG:1854), DYNLL1, ESR1, FBXO32, FN1, HDAC2, HDAC1 (includes EG:3065), HMGA1, HNRNPA1, HNRNPC, HSPA5, HSPA8, HSPB8, IGF1R, IGFBP4, IL7, IL1B, IRF8, ITGA2, ITGB3, ITPR1, ITPR2, ITPR3, KLF5, KRT18, LAMA5, LGALS3, MAD2L1, MET, MME, MTA2, MYB, MYC, MYO6, NP…	87
												Cell Death	apoptosis	apoptosis of breast cancer cell lines	0.000107	B2M, BEX2, BIRC5, CCND1, CDC2, CDH1, CLU, CRABP2, ESR1, FBXO32, FN1, HSPA5, ITGA2, ITGB3, KRT18, LGALS3, NQO1, NRG1, PARP1, PLK2, PPP2CA, PRKCA, PTHLH, SDC1, SERPINB5, SFRP1, THBS1, TP53, TPM1	29
												Cell Death	apoptosis	apoptosis of lymphatic system cells	0.00038	ANXA1, BIRC5, CCNB1, CD9, CD59, CD3E, CTNNB1, CXCR4, EIF4E, EZR, FN1, HSPA5, IL7, IL1B, IRF8, ITGA2, ITPR1, ITPR2, ITPR3, LGALS3, MAD2L1, MYC, NQO1, PARP1, PDIA3, PERP (includes EG:64065), PTPRC, RAC2, SATB1, SHC1, SMARCC1, SPP1, STK17B, THBS1, THBS2, TOP2A, TP53	37
												Cell Death	apoptosis	apoptosis of lymphocytes	0.000527	CCNB1, CD9, CD59, CD3E, CTNNB1, CXCR4, EIF4E, EZR, FN1, IL7, IL1B, ITGA2, ITPR1, ITPR2, ITPR3, MYC, NQO1, PARP1, PDIA3, PERP (includes EG:64065), PTPRC, RAC2, SATB1, SHC1, SMARCC1, STK17B, THBS1, THBS2, TOP2A, TP53	30
												Cell Death	apoptosis	apoptosis of mononuclear leukocytes	0.000742	CCNB1, CD9, CD59, CD3E, CTNNB1, CXCR4, EIF4E, EZR, FN1, IL7, IL1B, ITGA2, ITPR1, ITPR2, ITPR3, MYC, NQO1, PARP1, PDIA3, PERP (includes EG:64065), PTPRC, RAC2, SATB1, SHC1, SMARCC1, STK17B, THBS1, THBS2, TOP2A, TP53	30
												Cell Death	apoptosis	apoptosis of colorectal cancer cell lines	0.000861	BIRC5, CKAP2, CLU, COL18A1, CTBP2, CTNNB1, HDAC2, HMGA1, IL1B, IRF8, KRT18, MYB, MYC, MYO6, NRG1, PARP1, SOX9, SPP1, TP53, TP53BP2	20
												Cell Death	apoptosis	apoptosis of blood cells	0.000956	ANXA1, BIRC5, CCNB1, CD9, CD59, CD3E, CTNNB1, CXCR4, EIF4E, EZR, FN1, IL7, IL1B, IRF8, ITGA2, ITPR1, ITPR2, ITPR3, LGALS3, MYC, NQO1, PARP1, PDIA3, PERP (includes EG:64065), PTPRC, RAC2, SATB1, SHC1, SMARCC1, SPP1, STK17B, THBS1, THBS2, TOP2A, TP53, TRAF3	36
												Cell Death	apoptosis	apoptosis of leukocytes	0.000972	ANXA1, CCNB1, CD9, CD59, CD3E, CTNNB1, CXCR4, EIF4E, EZR, FN1, IL7, IL1B, IRF8, ITGA2, ITPR1, ITPR2, ITPR3, MYC, NQO1, PARP1, PDIA3, PERP (includes EG:64065), PTPRC, RAC2, SATB1, SHC1, SMARCC1, STK17B, THBS1, THBS2, TOP2A, TP53	32
												Cell Death	apoptosis	apoptosis of T lymphocytes	0.00116	CCNB1, CD9, CD59, CD3E, CTNNB1, CXCR4, EZR, FN1, IL7, IL1B, MYC, NQO1, PARP1, PDIA3, PERP (includes EG:64065), PTPRC, RAC2, SATB1, SHC1, SMARCC1, STK17B, THBS1, THBS2, TOP2A, TP53	25
												Cell Death	apoptosis	apoptosis of leukemia cell lines	0.00237	B2M, BIRC5, CCND1, CD59, CDH1, CTNNB1, ESR1, HSPA8, IL7, ITGA2, KLF5, LGALS3, MET, MYC, NPM1 (includes EG:4869), NQO1, PARP1, PRKCA, PTPRC, RPS6KA1, S100A9, STMN1, TP53	23
CANONICAL FUNCTIONS AND SIGNALING PATHWAYS												Cell Death	apoptosis	apoptosis of colon cancer cell lines	0.00256	BIRC5, CLU, COL18A1, CTNNB1, HMGA1, IRF8, KRT18, MYC, MYO6, NRG1, PARP1, TP53	12
												Cell Death	apoptosis	apoptosis of endocrine cell lines	0.00581	CCND1, HMGA1, IL1B, LGALS3, PRDX1, PRDX2	6
												Cell Death	apoptosis	apoptosis of melanoma cell lines	0.0177	CDH1, HDAC1 (includes EG:3065), HSPA5, HSPB8, LAMA5, MYC, SMOX, SPP1, TP53	9
												Cell Death	apoptosis	apoptosis of thymocytes	0.0195	CD3E, CTNNB1, IL1B, MYC, NQO1, PARP1, PERP (includes EG:64065), PTPRC, SATB1, SMARCC1, TOP2A, TP53	12
												Cell Death	apoptosis	apoptosis of endothelial cell lines	0.0257	ALDH2, COL18A1, F2R, IL1B, ITGB3, KLF5, PARP1, S100A9, SERPINB5, SPP1, TP53	11
												Cell Death	cell death	cell death	3.99e-13	A2M, ABCC4, ADAM12, ALDH2, ALDH1A3, ANGPT1, ANTXR1, ANXA1, APEX1, ARF6, ASAH1, B2M, BCLAF1, BDNF, BEX2, BHLHB2, BIRC5, BLM, BUB1, CALR, CCNA2, CCNB1, CCND1, CD9, CD59, CD74, CD3E, CD3G, CDC2, CDCA2, CDH1, CDK2AP1, CKAP2, CLU, CNN2, COL18A1, COMP, CRABP2, CREB3L2, CRYAB, CTBP2, CTNNB1, CXCR4, DAG1, DDR1, DDX5, DDX3X, DKK1, DSP, DUT (includes EG:1854), DYNLL1, EDNRB, EIF2S1, EIF4E, ENO1, ESR1, ETV6…	186
												Cell Death	cell death	cell death of eukaryotic cells	8.85e-13	A2M, ABCC4, ADAM12, ALDH2, ANGPT1, ANTXR1, ANXA1, ARF6, ASAH1, B2M, BCLAF1, BDNF, BEX2, BHLHB2, BIRC5, BLM, BUB1, CALR, CCNB1, CCND1, CD9, CD59, CD3E, CDC2, CDCA2, CDH1, CDK2AP1, CKAP2, CLU, CNN2, COL18A1, COMP, CRABP2, CREB3L2, CRYAB, CTBP2, CTNNB1, CXCR4, DAG1, DDX3X, DKK1, DSP, DUT (includes EG:1854), DYNLL1, EDNRB, EIF4E, ENO1, ESR1, ETV6, EZR, F2R, FBXO32, FHL2, FN1, FUS, GSTP1, HDAC2, HDAC1…	160
												Cell Death	cell death	cell death of cell lines	3.88e-12	ABCC4, ALDH2, ANTXR1, ASAH1, B2M, BCLAF1, BDNF, BEX2, BHLHB2, BIRC5, BLM, CALR, CCND1, CD59, CD3E, CDC2, CDCA2, CDH1, CDK2AP1, CKAP2, CLU, CNN2, COL18A1, CRABP2, CREB3L2, CRYAB, CTBP2, CTNNB1, DDX3X, DKK1, DUT (includes EG:1854), DYNLL1, EDNRB, EIF4E, ENO1, ESR1, ETV6, F2R, FBXO32, FHL2, FN1, FUS, GSTP1, HDAC2, HDAC1 (includes EG:3065), HMGA1, HNRNPA1, HNRNPC, HSPA5, HSPA8, HSPB8, IGF1R, IGFBP4, …	126
												Cell Death	cell death	cell death of tumor cell lines	4.93e-10	ABCC4, B2M, BCLAF1, BDNF, BEX2, BHLHB2, BIRC5, BLM, CALR, CCND1, CD59, CDC2, CDCA2, CDH1, CKAP2, CLU, CNN2, COL18A1, CRABP2, CREB3L2, CTBP2, CTNNB1, DKK1, DUT (includes EG:1854), DYNLL1, EIF4E, ESR1, FBXO32, FN1, HDAC2, HDAC1 (includes EG:3065), HMGA1, HNRNPA1, HNRNPC, HSPA5, HSPA8, HSPB8, IGF1R, IGFBP4, IL7, IL1B, IRF8, ITGA2, ITGB3, ITPR1, ITPR2, ITPR3, KLF5, KRT18, LAMA5, LGALS3, LTA, MAD2L1, …	101
												Cell Death	cell death	cell death of breast cancer cell lines	5.63e-05	ABCC4, B2M, BEX2, BIRC5, CCND1, CDC2, CDH1, CLU, CRABP2, ESR1, FBXO32, FN1, HSPA5, HSPB8, ITGA2, ITGB3, KRT18, LGALS3, MAD2L1, NQO1, NRG1, PARP1, PLK2, PPP2CA, PRKCA, PTHLH, SDC1, SERPINB5, SFRP1, THBS1, TP53, TPM1	32
												Cell Death	cell death	cell death of colorectal cancer cell lines	0.000123	BIRC5, CKAP2, CLU, COL18A1, CTBP2, CTNNB1, HDAC2, HMGA1, IL1B, IRF8, KRT18, LTA, MYB, MYC, MYO6, NRG1, PARP1, PIGR, SOX9, SPP1, TP53, TP53BP2, TRAF3, UBE2C	24
												Cell Death	cell death	cell death of leukemia cell lines	0.000252	B2M, BIRC5, CCND1, CD59, CDH1, CTNNB1, ESR1, HSPA8, IL7, ITGA2, ITPR1, KLF5, LGALS3, MET, MYC, NPM1 (includes EG:4869), NQO1, PARP1, PRKCA, PTPRC, RALBP1, RPS6KA1, S100A9, SHC1, STMN1, THBS1, TOP2A, TP53	28
												Cell Death	cell death	cell death of lymphocytes	0.000674	BIRC5, CCNB1, CD9, CD59, CD3E, CDC2, CTNNB1, CXCR4, EIF4E, EZR, FN1, IL7, IL1B, ITGA2, ITPR1, ITPR2, ITPR3, MYC, NQO1, PARP1, PDIA3, PERP (includes EG:64065), PTPRC, RAC2, SATB1, SHC1, SMARCC1, STK17B, THBS1, THBS2, TOP2A, TP53	32
												Cell Death	cell death	cell death of mononuclear leukocytes	0.000865	BIRC5, CCNB1, CD9, CD59, CD3E, CDC2, CTNNB1, CXCR4, EIF4E, EZR, FN1, IL7, IL1B, ITGA2, ITPR1, ITPR2, ITPR3, MYC, NQO1, PARP1, PDIA3, PERP (includes EG:64065), PTPRC, RAC2, SATB1, SHC1, SMARCC1, STK17B, THBS1, THBS2, TOP2A, TP53	32
												Cell Death	cell death	cell death of lymphatic system cells	0.000966	ANXA1, BIRC5, CCNB1, CD9, CD59, CD3E, CDC2, CTNNB1, CXCR4, EIF4E, EZR, FN1, HSPA5, IL7, IL1B, IRF8, ITGA2, ITPR1, ITPR2, ITPR3, LGALS3, MAD2L1, MYC, NQO1, PARP1, PDIA3, PERP (includes EG:64065), PTPRC, RAC2, SATB1, SHC1, SMARCC1, SPP1, STK17B, THBS1, THBS2, TOP2A, TP53	38
												Cell Death	cell death	cell death of T lymphocytes	0.00112	BIRC5, CCNB1, CD9, CD59, CD3E, CDC2, CTNNB1, CXCR4, EZR, FN1, IL7, IL1B, MYC, NQO1, PARP1, PDIA3, PERP (includes EG:64065), PTPRC, RAC2, SATB1, SHC1, SMARCC1, STK17B, THBS1, THBS2, TOP2A, TP53	27
												Cell Death	cell death	cell death of leukocytes	0.00114	ANXA1, BIRC5, CCNB1, CD9, CD59, CD3E, CDC2, CTNNB1, CXCR4, EIF4E, EZR, FN1, IL7, IL1B, IRF8, ITGA2, ITPR1, ITPR2, ITPR3, MYC, NQO1, PARP1, PDIA3, PERP (includes EG:64065), PTPRC, RAC2, SATB1, SHC1, SMARCC1, STK17B, THBS1, THBS2, TOP2A, TP53	34
												Cell Death	cell death	cell death of blood cells	0.0021	ANXA1, BIRC5, CCNB1, CD9, CD59, CD3E, CDC2, CTNNB1, CXCR4, EIF4E, EZR, FN1, IL7, IL1B, IRF8, ITGA2, ITPR1, ITPR2, ITPR3, LGALS3, MYC, NQO1, PARP1, PDIA3, PERP (includes EG:64065), PTPRC, RAC2, SATB1, SHC1, SMARCC1, SPP1, STK17B, THBS1, THBS2, TOP2A, TP53, TRAF3	37
												Cell Death	cell death	cell death of endocrine cell lines	0.00767	CCND1, HMGA1, IL1B, LGALS3, PRDX1, PRDX2	6
												Cell Death	cell death	cell death of thymocytes	0.00767	BIRC5, CD3E, CTNNB1, IL7, IL1B, MYC, NQO1, PARP1, PERP (includes EG:64065), PTPRC, SATB1, SMARCC1, TOP2A, TP53	14
												Cell Death	cell death	cell death of colon cancer cell lines	0.00934	BIRC5, CLU, COL18A1, CTNNB1, HMGA1, IRF8, KRT18, MYC, MYO6, NRG1, PARP1, TP53	12
												Cell Death	cell death	cell death of endothelial cell lines	0.0272	ALDH2, CD59, COL18A1, F2R, IL1B, ITGB3, KLF5, PARP1, S100A9, SERPINB5, SPP1, TP53	12
												Cell Death	survival	survival of cells	0.000272	AGRN, ANGPT1, ANTXR1, APEX1, BDNF, BHLHB2, BIRC5, BLM, CCND1, CD74, CD3E, CDC2, CDH1, CLU, COL18A1, CTNNB1, CXCL9, EIF2S1, EIF4E, ETV6, FGF7, FN1, GLI3, HDAC2, HDAC1 (includes EG:3065), HDGF, HES1, HMGA1, HMGN1, HSPA5, IGF1R, IL7, IL1B, ITGB3, LAMA5, LGALS3, LTA, MAD2L1, MET, MYB, MYC, NPNT, NRG1, NTF4, PARP1, PCNA, PDGFA, PDIA3, PFKFB2, PLK2, POR, PPP2CA, PRKACB, PRKCA, PTHLH, RAC2, RAD51, RBBP4…	67
												Cell Death	survival	survival of eukaryotic cells	0.00044	AGRN, ANGPT1, ANTXR1, APEX1, BDNF, BHLHB2, BIRC5, BLM, CCND1, CD74, CD3E, CDC2, CDH1, CLU, CTNNB1, CXCL9, EIF2S1, EIF4E, ETV6, FN1, HDAC2, HDAC1 (includes EG:3065), HDGF, HES1, HMGA1, HMGN1, HSPA5, IGF1R, IL7, IL1B, ITGB3, LAMA5, LGALS3, LTA, MAD2L1, MET, MYB, MYC, NRG1, NTF4, PARP1, PCNA, PDGFA, PDIA3, PFKFB2, PLK2, POR, PPP2CA, PRKACB, PRKCA, PTHLH, RAC2, RAD51, RBBP4, RBP1, RPS6KA1, SFRP1, SLC…	62
												Cell Death	survival	survival of cell lines	0.00179	ANTXR1, APEX1, BDNF, BHLHB2, BIRC5, BLM, CCND1, CD74, CDH1, CLU, CXCL9, EIF2S1, ETV6, FN1, HDAC2, HES1, HMGA1, HMGN1, HSPA5, IL7, IL1B, ITGB3, LAMA5, LGALS3, MAD2L1, MET, MYB, MYC, NRG1, NTF4, PARP1, PCNA, PFKFB2, PLK2, POR, PPP2CA, PRKACB, RAD51, RBBP4, RBP1, SLC31A1, SPP1, TP53, TP53BP2	44
												Cell Death	survival	survival of melanoma cells	0.0177	ITGB3, RPS6KA1, TP53	3
												Cell Death	survival	survival of tumor cell lines	0.0228	ANTXR1, APEX1, BDNF, BHLHB2, BIRC5, CCND1, CD74, CDH1, CLU, CXCL9, FN1, HDAC2, HMGA1, HSPA5, IL7, LGALS3, MAD2L1, MET, MYC, NRG1, NTF4, PARP1, PCNA, PFKFB2, PLK2, PPP2CA, PRKACB, RAD51, RBBP4, SPP1, TP53, TP53BP2	32
												Cell Death	survival	survival of breast cancer cell lines	0.0249	BDNF, BHLHB2, CCND1, CLU, HMGA1, LGALS3, MAD2L1, NTF4, RBBP4	9
												Cell Death	survival	survival of neurons	0.0275	AGRN, BDNF, CDC2, CXCL9, HDAC1 (includes EG:3065), HDGF, IGF1R, IL1B, LTA, MET, NRG1, NTF4, PDIA3, TP53	14
												Cell Death	inhibition	inhibition of apoptosis	0.00217	ANGPT1, ANXA1, BDNF, BIRC5, CCL2, CD59, CDC2, CFL1, CLU, CRYAB, FN1, GSTP1, HDAC1 (includes EG:3065), HSPA5, IGF1R, IL7, IL1B, NPM1 (includes EG:4869), PRDX2, PTMA, SEMA4D, SFRP1, TBX3, YWHAZ	24
												Cell Death	cell viability	cell viability of cell lines	0.00314	ANLN, ANTXR1, BIRC5, CCNA2, CCNB1, CDK2AP1, CLU, ESR1, GSTP1, HSPA5, IGF1R, IL7, IL1B, MDK, MET, NRG1, PARP1, SERPINB5, SHC1, THBS1, THBS2, TP53	22
												Cell Death	cell viability	cell viability of tumor cell lines	0.00373	ANLN, BIRC5, CCNA2, CCNB1, CLU, GSTP1, HSPA5, IGF1R, IL7, IL1B, MDK, MET, NRG1, PARP1, SERPINB5, THBS1, THBS2, TP53	18
												Cell Death	cell viability	cell viability of eukaryotic cells	0.0101	ANLN, ANTXR1, BIRC5, CCNA2, CCNB1, CD9, CD59, CDK2AP1, CLU, ESR1, FN1, GSTP1, HSPA5, IGF1R, IL7, IL1B, MDK, MET, NRG1, PARP1, SERPINB5, SHC1, THBS1, THBS2, TP53	25
												Cell Death	cell viability	cell viability of cells	0.0113	ANLN, ANTXR1, BIRC5, CCNA2, CCNB1, CD9, CD59, CDK2AP1, CLU, ESR1, FN1, GSTP1, HSPA5, IGF1R, IL7, IL1B, MDK, MET, NRG1, PARP1, SERPINB5, SHC1, STMN1, THBS1, THBS2, TP53	26
												Cellular Growth and Proliferation	proliferation	proliferation of cells	1.8e-11	A2M, AKR1B1, ANGPT1, ANXA1, ANXA2, ARHGAP24, ARID5B, BDNF, BIRC5, BLM, BUB1, C19ORF10, C5ORF13, CALR, CCL2, CCNA1, CCNA2, CCND1, CD9, CD46, CD59, CD74, CD3E, CD3G, CDC2, CDCA7, CDH1, CDK2AP1, CFL1, CKS2 (includes EG:1164), CLU, COL18A1, COMP, CRLF1, CRYAB, CTBP2, CTNNB1, CXCL9, CXCL10, CXCR4, CYBB, DDR1, DDX5, DKK1, EDNRA, EDNRB, EHF, EIF4E, ESR1, ETV6, F2R, FGF7, FN1, FTL, FUS, GATA3, GJA1, GLI3…	160
												Cellular Growth and Proliferation	proliferation	proliferation of eukaryotic cells	4.03e-10	A2M, AKR1B1, ANGPT1, ANXA1, ANXA2, ARHGAP24, ARID5B, BDNF, BIRC5, BLM, C19ORF10, C5ORF13, CALR, CCL2, CCNA1, CCNA2, CCND1, CD9, CD46, CD59, CD74, CD3E, CD3G, CDH1, CDK2AP1, CFL1, CLU, COL18A1, COMP, CRLF1, CRYAB, CTNNB1, CXCL9, CXCL10, CXCR4, DDR1, DDX5, DKK1, EDNRA, EDNRB, EIF4E, ESR1, ETV6, F2R, FGF7, FN1, FTL, FUS, GJA1, GLI3, GSTP1, HDAC2, HDGF, HES1, HEY1, HMGA1, HMGN1, HNRNPA2B1, HNRNPK, HP…	131
												Cellular Growth and Proliferation	proliferation	proliferation of cell lines	1.95e-06	A2M, ANGPT1, ANXA1, ANXA2, ARID5B, BDNF, BIRC5, C19ORF10, C5ORF13, CCL2, CCNA1, CCNA2, CCND1, CD9, CD3E, CDH1, CDK2AP1, CLU, COL18A1, COMP, CRLF1, CTNNB1, CXCL10, CXCR4, DDR1, DDX5, ESR1, ETV6, F2R, FGF7, FN1, GJA1, HDAC2, HDGF, HES1, HMGA1, HNRNPK, IGF1R, IGFBP4, IL7, IL1B, ITGA2, ITGB3, ITPR1, KIAA0101, KLF5, LDHA, LGALS3, MAPK6, MDK, MET, MYB, MYC, NPM1 (includes EG:4869), NRG1, NTF4, PARP1, P…	79
												Cellular Growth and Proliferation	proliferation	proliferation of tumor cell lines	0.00035	ANXA1, ANXA2, BDNF, BIRC5, CCL2, CCND1, CDH1, CDK2AP1, CLU, COMP, CTNNB1, CXCR4, DDR1, DDX5, ESR1, ETV6, FGF7, FN1, GJA1, HDAC2, HES1, HMGA1, HNRNPK, IGF1R, IGFBP4, IL7, IL1B, ITGB3, ITPR1, KIAA0101, KLF5, LDHA, MAPK6, MDK, MET, MYB, MYC, NRG1, PCNA, PRKCA, PRLR, PTHLH, PTMA, SERPINB5, SHC1, SOX9, SPP1, TACSTD1, TES, THBS1, TP53, UBE2C, VCAN	53
												Cellular Growth and Proliferation	proliferation	proliferation of lymphatic system cells	0.000922	A2M, BIRC5, BLM, C19ORF10, CD46, CD59, CD74, CD3E, CD3G, CTNNB1, CXCR4, DKK1, F2R, FN1, FTL, FUS, GSTP1, HMGA1, HNRNPA2B1, HPRT1, HSPA5, IKZF3, IL7, IL1B, IRF8, ITGB3, LTA, LY75, MYB, MYC, NCK2, NOTCH3, PRDX2, PTPRC, RAC2, RGS2, SATB1, SEMA4D, SERPINA1, SHC1, SPP1, STK17B, THBS1, TNFRSF21, TP53, TRAF3	46
												Cellular Growth and Proliferation	proliferation	proliferation of mononuclear leukocytes	0.00173	A2M, BIRC5, BLM, CD46, CD59, CD74, CD3E, CD3G, CXCR4, FN1, FTL, FUS, GSTP1, HMGA1, HNRNPA2B1, HPRT1, HSPA5, IKZF3, IL7, IL1B, ITGB3, LTA, LY75, MYB, MYC, NCK2, NOTCH3, PRDX2, PTPRC, RAC2, RGS2, SATB1, SEMA4D, SERPINA1, SHC1, SPP1, STK17B, THBS1, TNFRSF21, TP53, TRAF3	41
												Cellular Growth and Proliferation	proliferation	proliferation of fibroblast cell lines	0.00206	A2M, ARID5B, C5ORF13, CCNA1, CCND1, CD9, CTNNB1, CXCL10, ETV6, FN1, HDGF, KLF5, LDHA, MDK, MET, MYC, NPM1 (includes EG:4869), PARP1, PDGFA, PTHLH, PTMA, TGIF1, TP53, TSC1	24
												Cellular Growth and Proliferation	proliferation	proliferation of leukocytes	0.00215	A2M, BIRC5, BLM, CD46, CD59, CD74, CD3E, CD3G, CXCR4, FN1, FTL, FUS, GSTP1, HMGA1, HNRNPA2B1, HPRT1, HSPA5, IKZF3, IL7, IL1B, IRF8, ITGB3, LTA, LY75, MYB, MYC, NCK2, NOTCH3, PRDX2, PTPRC, RAC2, RGS2, SATB1, SEMA4D, SERPINA1, SHC1, SPP1, STK17B, THBS1, TNFRSF21, TP53, TRAF3	42
												Cellular Growth and Proliferation	proliferation	proliferation of lymphocytes	0.00272	A2M, BIRC5, BLM, CD46, CD59, CD74, CD3E, CD3G, CXCR4, FN1, FTL, FUS, HMGA1, HNRNPA2B1, HPRT1, HSPA5, IKZF3, IL7, IL1B, ITGB3, LTA, LY75, MYB, MYC, NCK2, NOTCH3, PRDX2, PTPRC, RAC2, RGS2, SATB1, SEMA4D, SERPINA1, SHC1, SPP1, STK17B, THBS1, TNFRSF21, TP53, TRAF3	40
												Cellular Growth and Proliferation	proliferation	proliferation of blood cells	0.00481	A2M, BIRC5, BLM, CD46, CD59, CD74, CD3E, CD3G, CTNNB1, CXCR4, FN1, FTL, FUS, GSTP1, HMGA1, HNRNPA2B1, HPRT1, HSPA5, IKZF3, IL7, IL1B, IRF8, ITGB3, LTA, LY75, MYB, MYC, NCK2, NOTCH3, PRDX2, PTPRC, RAC2, RGS2, SATB1, SEMA4D, SERPINA1, SHC1, SPP1, STK17B, THBS1, TNFRSF21, TP53, TRAF3	43
												Cellular Growth and Proliferation	proliferation	proliferation of epithelial cells	0.0113	CCND1, CD9, CLU, CRYAB, DDX5, DKK1, EDNRA, EDNRB, EIF4E, ESR1, FGF7, FN1, HMGN1, IGFBP4, IRF6, ITGA3, LAMA5, MYC, NME2, NRG1, PRKCA, PRLR, PTHLH, TP53	24
												Cellular Growth and Proliferation	proliferation	proliferation of leukocyte cell lines	0.0151	C19ORF10, CCNA2, CD3E, ETV6, F2R, FGF7, FN1, IGF1R, IL7, ITGB3, MYB, MYC, NRG1, PRLR, PTHLH, PTPRC, SHC1, SPP1	18
												Cellular Growth and Proliferation	proliferation	proliferation of breast cancer cell lines	0.0156	CCND1, CDH1, CLU, CXCR4, ESR1, FN1, HDAC2, HES1, HNRNPK, IGF1R, MAPK6, MYB, NRG1, PTHLH, PTMA, TES, TP53	17
												Cellular Growth and Proliferation	proliferation	proliferation of T lymphocytes	0.0162	A2M, BIRC5, BLM, CD46, CD59, CD74, CD3E, CD3G, CXCR4, FN1, FTL, HNRNPA2B1, HSPA5, IL7, IL1B, ITGB3, MYB, MYC, NCK2, NOTCH3, PRDX2, PTPRC, RAC2, RGS2, SATB1, SHC1, SPP1, STK17B, THBS1, TNFRSF21, TP53	31
												Cellular Growth and Proliferation	proliferation	proliferation of squamous cell carcinoma cell lines	0.0288	ANXA1, CCND1, CDH1, SPP1, TACSTD1	5
												Cellular Growth and Proliferation	growth	growth of cells	1.84e-10	ACTB, ACTG1, ADAM12, ADAR, AKR1B1, ANXA1, ANXA2, APBA3, BDNF, BIRC5, BLM, C19ORF10, CALR, CCL2, CCNA1, CCNA2, CCNB1, CCND1, CD3E, CDC2, CDH1, CDK2AP1, CLU, COL18A1, CRABP2, CTNNB1, CXCL10, CXCR4, DDR1, DDX3X, DLGAP5, DSP, EIF4A1, EIF4E, ENO1, ERRFI1, ESR1, ETV6, EZR, F2R, FBN2 (includes EG:2201), FGF7, FHL2, FKBP4, FN1, FTL, GATA3, GJA1, GJA5, GPR56, GSTP1, HDAC2, HDAC1 (includes EG:3065), HDGF, …	141
												Cellular Growth and Proliferation	growth	growth of eukaryotic cells	2.19e-06	AKR1B1, ANXA1, BDNF, BIRC5, BLM, C19ORF10, CALR, CCL2, CCNA1, CCNA2, CCND1, CD3E, CDC2, CDH1, CDK2AP1, CLU, COL18A1, CRABP2, CTNNB1, CXCL10, CXCR4, DDX3X, DLGAP5, EIF4E, ERRFI1, ESR1, ETV6, F2R, FGF7, FHL2, FN1, FTL, GJA1, HDAC2, HMGA1, HMGN1, HNRNPA1, HNRNPK, HSPA5, HSPB8, IGF1R, IGFBP4, IL7, IL1B, IRF8, IRX3, ITGB3, KHDRBS1, KIAA0101, LAMA5, LCP1, LDHA, LGALS3, MBD2, MET, MTA2, MYB, MYC, NME2, …	93
												Cellular Growth and Proliferation	growth	growth of cell lines	7.85e-05	ANXA1, BIRC5, BLM, CALR, CCNA1, CCND1, CDC2, CDH1, CDK2AP1, CLU, COL18A1, CRABP2, CTNNB1, CXCR4, DDX3X, DLGAP5, EIF4E, ERRFI1, ESR1, ETV6, F2R, FGF7, FN1, FTL, GJA1, HDAC2, HMGA1, HNRNPA1, HNRNPK, HSPA5, HSPB8, IGF1R, IGFBP4, IL7, IL1B, KHDRBS1, KIAA0101, LAMA5, LCP1, LGALS3, MBD2, MET, MTA2, MYC, NME2, NPM1 (includes EG:4869), NRG1, PDIA3, PFN1, PIK3CB, POR, POSTN, PRKCA, PRLR, PTHLH, PTMA, SFRS…	73
												Cellular Growth and Proliferation	growth	growth of tumor cell lines	0.000107	ANXA1, BIRC5, CALR, CCND1, CDC2, CDH1, CLU, COL18A1, CRABP2, CTNNB1, CXCR4, EIF4E, ESR1, FGF7, FN1, FTL, GJA1, HDAC2, HMGA1, HNRNPA1, HNRNPK, HSPA5, HSPB8, IGF1R, IGFBP4, IL7, IL1B, LAMA5, LCP1, LGALS3, MBD2, MET, MTA2, MYC, NME2, NRG1, PDIA3, PFN1, PIK3CB, POR, POSTN, PRKCA, PTHLH, SFRS1, SFRS2, SFRS3, SLC3A2, SMOX, SPP1, STMN1, TACSTD1, TFAP2B, THBS1, THBS2, TMEFF1, TMEM49, TP53, TPM1, WISP1	59
CANONICAL FUNCTIONS AND SIGNALING PATHWAYS												Cellular Growth and Proliferation	growth	growth of breast cancer cell lines	0.00258	BIRC5, CCND1, CDH1, CRABP2, ESR1, GJA1, HMGA1, HNRNPK, IGF1R, IL1B, LGALS3, MBD2, MET, MYC, NRG1, PDIA3, PFN1, PRKCA, SMOX, SPP1, TP53, TPM1	22
												Cellular Growth and Proliferation	growth	growth of fibroblast cell lines	0.00815	CCNA1, CCND1, CTNNB1, DDX3X, ERRFI1, ETV6, F2R, HMGA1, IGF1R, IL1B, KHDRBS1, KIAA0101, MET, MYC, NPM1 (includes EG:4869), PRLR, PTMA, SLC3A2, STMN1, TP53, TPM1, UBE2C	22
												Cellular Growth and Proliferation	growth	growth of epithelial cell lines	0.0177	BIRC5, CCND1, CDK2AP1, DLGAP5, ESR1, ETV6, MYC, NRG1, PTHLH, PTMA	10
												Cellular Growth and Proliferation	quantity	quantity of cell lines	1.61e-05	BHLHB2, BIRC5, CCNB1, CCND1, CDK2AP1, COL18A1, DHFR, DYNLL1, EDNRA, ERRFI1, ESR1, FN1, IGF1R, IL1B, MYC, PRC1, PTHLH, RBBP4, SERPINB5, STMN1, THBS1, THBS2, TP53, VAV3	24
												Cellular Growth and Proliferation	quantity	quantity of tumor cell lines	0.000101	BHLHB2, BIRC5, CCNB1, CCND1, DHFR, ESR1, IGF1R, IL1B, MYC, PRC1, PTHLH, RBBP4, SERPINB5, STMN1, THBS1, THBS2, TP53, VAV3	18
												Cellular Growth and Proliferation	colony formation	colony formation	0.000266	ANXA1, BIRC5, CCND1, CD9, CDCA7, CDCA7L, CLU, CTNNB1, DHFR, ESR1, ETV6, GJA1, GRB7, HES1, IGF1R, IGFBP4, IL7, IL1B, IRF8, ITGB6, KHDRBS1, LIMA1, MAD2L1, MDK, MET, MYC, NME2, NPM1 (includes EG:4869), NRG1, PHLDA1, PTHLH, RAC2, SALL2, SEMA4D, SERPINA1, SFRP1, SHC1, SLC3A2, TACSTD1, TES, TP53, UBE2C	42
												Cellular Growth and Proliferation	colony formation	colony formation of cells	0.000266	ANXA1, BIRC5, CCND1, CD9, CDCA7, CDCA7L, CLU, CTNNB1, DHFR, ESR1, ETV6, GJA1, GRB7, HES1, IGF1R, IGFBP4, IL7, IL1B, IRF8, ITGB6, KHDRBS1, LIMA1, MAD2L1, MDK, MET, MYC, NME2, NPM1 (includes EG:4869), NRG1, PHLDA1, PTHLH, RAC2, SALL2, SEMA4D, SERPINA1, SFRP1, SHC1, SLC3A2, TACSTD1, TES, TP53, UBE2C	42
												Cellular Growth and Proliferation	colony formation	colony formation of eukaryotic cells	0.00268	ANXA1, CCND1, CD9, CDCA7, CDCA7L, CLU, CTNNB1, ESR1, ETV6, GJA1, GRB7, HES1, IGF1R, IGFBP4, IL7, IL1B, IRF8, ITGB6, KHDRBS1, LIMA1, MAD2L1, MDK, MYC, NME2, NPM1 (includes EG:4869), NRG1, PTHLH, RAC2, SALL2, SERPINA1, SFRP1, SLC3A2, TACSTD1, TES, TP53, UBE2C	36
												Cellular Growth and Proliferation	colony formation	colony formation of cell lines	0.01	ANXA1, CCND1, CDCA7, CDCA7L, CLU, CTNNB1, ETV6, GJA1, GRB7, HES1, IGF1R, IGFBP4, ITGB6, KHDRBS1, LIMA1, MAD2L1, MDK, MYC, NME2, NPM1 (includes EG:4869), NRG1, SALL2, SERPINA1, SLC3A2, TACSTD1, TES, TP53, UBE2C	28
												Cellular Growth and Proliferation	formation	formation of cells	0.00121	ADAM12, ANLN, BDNF, BIRC5, CCL2, CCNA2, CD9, CDH1, CDH11, CLU, COL18A1, CXCR4, EIF4E, ENAH, FHL2, FN1, HES1, IGF1R, IL7, IL1B, ITGA2, LGMN, LTA, MYB, MYC, NRG1, PRLR, PTHLH, THBS1, TP53	30
												Cellular Growth and Proliferation	formation	formation of eukaryotic cells	0.00147	ADAM12, ANLN, BDNF, BIRC5, CCL2, CCNA2, CD9, CDH1, CDH11, CLU, COL18A1, CXCR4, EIF4E, ENAH, FHL2, FN1, HES1, IGF1R, IL7, IL1B, ITGA2, LGMN, LTA, MYB, NRG1, PRLR, PTHLH, THBS1, TP53	29
												Cellular Growth and Proliferation	formation	formation of multinucleated cells	0.0191	ANLN, CCL2, CD9, CXCR4, EIF4E, LGMN	6
												Cellular Movement	movement	movement of cells	3.46e-11	ADAM12, ALCAM, ANGPT1, ANXA1, ANXA2, APLP2, ARHGAP24, BDNF, C5ORF13, CAP1, CCL2, CCND1, CD9, CDC2, CDH1, CFL1, CLU, CNN2, COL18A1, CTBP2, CTNNB1, CXCL6, CXCL9, CXCL10, CXCL14, CXCR4, DDR1, DDX3X, EDNRB, ERRFI1, ESR1, ETV5, EZR, F2R, FGF7, FHL2, FN1, GATA3, GJA1, GLI3, GRB7, HEY1, HNRNPK, HSP90AA1, IGF1R, IGFBP4, IL7, IL1B, ITGA2, ITGA3, ITGB3, ITGB6, LAMA5, LAMB3, LAMC2, LGALS3, LGMN, LTA, MAFB, …	104
												Cellular Movement	movement	movement of eukaryotic cells	8.55e-10	ADAM12, ALCAM, ANGPT1, ANXA1, ANXA2, APLP2, ARHGAP24, BDNF, C5ORF13, CCL2, CCND1, CD9, CDH1, CFL1, CLU, CNN2, COL18A1, CTBP2, CTNNB1, CXCL6, CXCL9, CXCL10, CXCL14, CXCR4, DDR1, DDX3X, EDNRB, ERRFI1, ESR1, ETV5, EZR, F2R, FGF7, FHL2, FN1, GATA3, GJA1, GLI3, GRB7, HEY1, HNRNPK, IGF1R, IGFBP4, IL7, IL1B, ITGA2, ITGA3, ITGB3, ITGB6, LAMA5, LAMB3, LAMC2, LGALS3, LTA, MAFB, MDK, MET, MME, MYC, MYH10, N…	95
												Cellular Movement	movement	movement of cell lines	5.86e-08	ADAM12, ALCAM, ANGPT1, ANXA2, APLP2, C5ORF13, CCL2, CDH1, CLU, CNN2, COL18A1, CTBP2, CTNNB1, CXCL9, CXCL10, CXCR4, DDR1, DDX3X, ERRFI1, ESR1, ETV5, EZR, FGF7, FHL2, FN1, GJA1, GRB7, HNRNPK, IGF1R, IGFBP4, ITGA2, ITGA3, ITGB3, ITGB6, LAMA5, LAMB3, LAMC2, MDK, MET, MME, NARS, NRG1, POSTN, PRKCA, PRKX, PTHLH, RAC2, RALBP1, RANBP9, REPS2, SDC1, SEMA4D, SHC1, SORT1, SPP1, THBS1, TNC, TP53	58
												Cellular Movement	movement	movement of tumor cell lines	0.0011	ALCAM, ANXA2, C5ORF13, CCL2, CDH1, CLU, CTBP2, CXCL10, CXCR4, ESR1, ETV5, FN1, GJA1, HNRNPK, IGF1R, IGFBP4, ITGA2, ITGB3, ITGB6, LAMA5, LAMB3, LAMC2, MDK, MET, MME, NRG1, PRKCA, PTHLH, RANBP9, SDC1, SEMA4D, SHC1, SPP1, TP53	34
												Cellular Movement	movement	movement of neurons	0.00114	BDNF, CFL1, CXCR4, EDNRB, ERRFI1, FN1, GATA3, GJA1, GLI3, ITGA3, MAFB, MDK, MET, MYH10, NCKAP1, NR2F2, NTF4, PAFAH1B1, STMN1	19
												Cellular Movement	movement	movement of fibroblast cell lines	0.00573	CTNNB1, CXCL10, DDR1, DDX3X, FHL2, FN1, GRB7, ITGA3, ITGB3, RAC2, RALBP1, SPP1, TP53	13
												Cellular Movement	movement	movement of lymphatic system cells	0.00657	ANXA1, CCL2, CCND1, CXCL6, CXCL9, CXCL10, CXCR4, FHL2, FN1, IL7, IL1B, ITGA3, ITGB3, LAMA5, LGALS3, MDK, NARS, PAFAH1B1, PIGR, RAC2, S100A9, SDC1, SEMA4D, SPP1, THBS1	25
												Cellular Movement	movement	movement of neural crest cells	0.0204	CFL1, EDNRB, FN1, ITGB3, LAMA5, NRG1, VCAN	7
												Cellular Movement	movement	movement of phagocytes	0.025	ANXA1, CCL2, CCND1, CXCL6, FN1, IL1B, ITGB3, LGALS3, MDK, PIGR, RAC2, S100A9, SDC1, SEMA4D, SPP1	15
												Cellular Movement	migration	migration of cells	3.46e-11	ADAM12, ALCAM, ANGPT1, ANXA1, ANXA2, APLP2, ARHGAP24, BDNF, C5ORF13, CAP1, CCL2, CCND1, CD9, CDC2, CDH1, CFL1, CLU, CNN2, COL18A1, CTBP2, CTNNB1, CXCL6, CXCL9, CXCL10, CXCL14, CXCR4, DDR1, DDX3X, EDNRB, ERRFI1, ESR1, EZR, F2R, FGF7, FHL2, FN1, GATA3, GJA1, GLI3, GRB7, HEY1, HNRNPK, HSP90AA1, IGF1R, IGFBP4, IL7, IL1B, ITGA2, ITGA3, ITGB3, ITGB6, LAMA5, LAMB3, LAMC2, LGALS3, LGMN, LTA, MAFB, MARCKS…	103
												Cellular Movement	migration	migration of eukaryotic cells	8.55e-10	ADAM12, ALCAM, ANGPT1, ANXA1, ANXA2, APLP2, ARHGAP24, BDNF, C5ORF13, CCL2, CCND1, CD9, CDH1, CFL1, CLU, CNN2, COL18A1, CTBP2, CTNNB1, CXCL6, CXCL9, CXCL10, CXCL14, CXCR4, DDR1, DDX3X, EDNRB, ERRFI1, ESR1, EZR, F2R, FGF7, FHL2, FN1, GATA3, GJA1, GLI3, GRB7, HEY1, HNRNPK, IGF1R, IGFBP4, IL7, IL1B, ITGA2, ITGA3, ITGB3, ITGB6, LAMA5, LAMB3, LAMC2, LGALS3, LTA, MAFB, MDK, MET, MME, MYC, MYH10, NARS, N…	94
												Cellular Movement	migration	migration of cell lines	5.75e-08	ADAM12, ALCAM, ANGPT1, ANXA2, APLP2, C5ORF13, CCL2, CDH1, CLU, CNN2, COL18A1, CTBP2, CTNNB1, CXCL9, CXCL10, CXCR4, DDR1, DDX3X, ERRFI1, ESR1, EZR, FGF7, FHL2, FN1, GJA1, GRB7, HNRNPK, IGF1R, IGFBP4, ITGA2, ITGA3, ITGB3, ITGB6, LAMA5, LAMB3, LAMC2, MDK, MET, MME, NARS, NRG1, POSTN, PRKCA, PRKX, PTHLH, RAC2, RALBP1, RANBP9, REPS2, SDC1, SEMA4D, SHC1, SORT1, SPP1, THBS1, TNC, TP53	57
												Cellular Movement	migration	migration of tumor cell lines	0.0019	ALCAM, ANXA2, C5ORF13, CCL2, CDH1, CLU, CTBP2, CXCL10, CXCR4, ESR1, FN1, GJA1, HNRNPK, IGF1R, IGFBP4, ITGA2, ITGB3, ITGB6, LAMA5, LAMB3, LAMC2, MDK, MET, MME, NRG1, PRKCA, PTHLH, RANBP9, SDC1, SEMA4D, SHC1, SPP1, TP53	33
												Cellular Movement	migration	migration of neurons	0.00269	BDNF, CXCR4, EDNRB, ERRFI1, FN1, GATA3, GJA1, GLI3, ITGA3, MAFB, MDK, MET, MYH10, NCKAP1, NR2F2, NTF4, PAFAH1B1, STMN1	18
												Cellular Movement	migration	migration of fibroblast cell lines	0.00459	CTNNB1, CXCL10, DDR1, DDX3X, FHL2, FN1, GRB7, ITGA3, ITGB3, RAC2, RALBP1, SPP1, TP53	13
												Cellular Movement	migration	migration of lymphatic system cells	0.00657	ANXA1, CCL2, CCND1, CXCL6, CXCL9, CXCL10, CXCR4, FHL2, FN1, IL7, IL1B, ITGA3, ITGB3, LAMA5, LGALS3, MDK, NARS, PAFAH1B1, PIGR, RAC2, S100A9, SDC1, SEMA4D, SPP1, THBS1	25
												Cellular Movement	migration	migration of antigen presenting cells	0.0101	CCL2, CCND1, CXCL9, CXCL10, CXCR4, FN1, IL1B, LGALS3, MDK, NARS, PAFAH1B1, PIGR, RAC2, SDC1, SEMA4D, SPP1	16
												Cellular Movement	migration	migration of prostate cancer cell lines	0.0199	ANXA2, CDH1, CLU, CXCR4, FN1, IGF1R, ITGB3, LAMB3, MME	9
												Cellular Movement	migration	migration of neural crest cells	0.0204	CFL1, EDNRB, FN1, ITGB3, LAMA5, NRG1, VCAN	7
												Cellular Movement	migration	migration of phagocytes	0.025	ANXA1, CCL2, CCND1, CXCL6, FN1, IL1B, ITGB3, LGALS3, MDK, PIGR, RAC2, S100A9, SDC1, SEMA4D, SPP1	15
												Cellular Movement	cell movement	cell movement of cells	4.78e-05	ACTB, ACTG1, ACTR3, ANGPT1, ANXA1, ANXA2, ARF6, BDNF, CALR, CCL2, CCND1, CD9, CD59, CDC2, CDH1, CDH11, CFL1, CLU, CTNNB1, CXCL6, CXCL9, CXCL10, CXCL14, CXCR4, ENAH, ESR1, EZR, F2R, FN1, GRB7, IL1B, ITGA2, ITGA3, ITGB3, LAMA5, LCP1, LGALS3, LTA, MDK, MET, MTSS1, MYC, NCK2, NPM1 (includes EG:4869), NRG1, NTF4, PAFAH1B1, PARG, PDGFA, PIGR, PIK3CB, PRKCA, RAC2, S100A9, SEMA4D, SERPINA1, SERPINA5, SER…	72
												Cellular Movement	cell movement	cell movement	5.39e-05	ACTB, ACTG1, ACTR3, ANGPT1, ANXA1, ANXA2, ARF6, BDNF, CALR, CCL2, CCND1, CD9, CD59, CDC2, CDH1, CDH11, CFL1, CLU, CTNNB1, CXCL6, CXCL9, CXCL10, CXCL14, CXCR4, ENAH, ESR1, EZR, F2R, FN1, GRB7, IL1B, ITGA2, ITGA3, ITGB3, LAMA5, LCP1, LGALS3, LTA, MDK, MET, MTSS1, MYC, NCK2, NPM1 (includes EG:4869), NRG1, NTF4, PAFAH1B1, PARG, PDGFA, PIGR, PIK3CB, PRKCA, RAC2, RALBP1, S100A9, SEMA4D, SERPINA1, SERPI…	73
												Cellular Movement	cell movement	cell movement of eukaryotic cells	0.00045	ANGPT1, ANXA1, ANXA2, BDNF, CALR, CCL2, CCND1, CD9, CD59, CDC2, CDH1, CDH11, CLU, CTNNB1, CXCL6, CXCL9, CXCL10, CXCL14, CXCR4, ENAH, ESR1, EZR, F2R, FN1, GRB7, IL1B, ITGA2, ITGA3, ITGB3, LAMA5, LCP1, LGALS3, LTA, MDK, MET, MTSS1, MYC, NCK2, NPM1 (includes EG:4869), NRG1, NTF4, PAFAH1B1, PARG, PDGFA, PIGR, PRKCA, RAC2, S100A9, SEMA4D, SERPINA1, SERPINA5, SERPINB5, SFRP1, SPP1, THBS1, THBS2, TNFRSF…	61
												Cellular Movement	cell movement	cell movement of connective tissue cells	0.0026	ANGPT1, CCL2, CCND1, CTNNB1, CXCL10, ENAH, EZR, GRB7, IL1B, ITGB3, NCK2, SPP1, TP53	13
												Cellular Movement	cell movement	cell movement of fibroblasts	0.00991	ANGPT1, CCND1, CTNNB1, ENAH, EZR, GRB7, IL1B, ITGB3, NCK2, TP53	10
												Cellular Movement	cell movement	cell movement of breast cancer cell lines	0.0232	CXCR4, ESR1, FN1, ITGA2, ITGB3, NRG1, SERPINA1, SERPINA5, SERPINB5, SPP1	10
												Cellular Movement	cell movement	cell movement of neutrophils	0.0264	ANXA1, CCL2, CXCL6, CXCL10, CXCL14, IL1B, ITGA3, ITGB3, MDK, PARG, PIGR, PRKCA, RAC2, S100A9, SERPINA1, SPP1, TSC1	17
												Cellular Movement	cell movement	cell movement of tumor cell lines	0.0274	ANXA2, CCL2, CD9, CDH1, CXCL9, CXCL14, CXCR4, ESR1, FN1, ITGA2, ITGA3, ITGB3, LAMA5, LCP1, MDK, NRG1, SERPINA1, SERPINA5, SERPINB5, SPP1, THBS1, WISP1	22
												Cellular Movement	cell movement	cell movement of myeloid cells	0.0279	ANXA1, CCL2, CXCL6, CXCL9, CXCL10, CXCL14, F2R, IL1B, ITGA3, ITGB3, LGALS3, MDK, NPM1 (includes EG:4869), PARG, PIGR, PRKCA, RAC2, S100A9, SERPINA1, SPP1, TSC1	21
												Cellular Movement	invasion	invasion of eukaryotic cells	0.000253	ANXA1, ARF6, CALR, CCL2, CCND1, CD9, CDH1, CLU, COL18A1, CTNNB1, CXCL10, CXCR4, ESR1, ETV6, EZR, F2R, FN1, IGF1R, IL1B, ITGA2, ITGA3, ITGB3, ITGB6, LAMA5, LCP1, MBD2, MET, MYH10, NME2, NRG1, POSTN, PRKCA, SEMA4D, SERPINA1, SERPINB5, SLC2A1, SPP1, ST14, TAGLN, THBS2, TP53, WISP1	42
												Cellular Movement	invasion	invasion of cells	0.00035	ANXA1, ARF6, CALR, CCL2, CCND1, CD9, CDH1, CLU, COL18A1, CTNNB1, CXCL10, CXCR4, ESR1, ETV6, EZR, F2R, FN1, IGF1R, IL1B, ITGA2, ITGA3, ITGB3, ITGB6, LAMA5, LCP1, LGMN, MBD2, MET, MYH10, NME2, NRG1, POSTN, PRKCA, SEMA4D, SERPINA1, SERPINB5, SLC2A1, SPP1, ST14, TAGLN, THBS2, TP53, WISP1	43
												Cellular Movement	invasion	invasion of tumor cell lines	0.00312	ANXA1, ARF6, CALR, CD9, CDH1, COL18A1, CTNNB1, CXCR4, ESR1, EZR, FN1, IGF1R, ITGA3, ITGB3, ITGB6, LAMA5, LCP1, MBD2, MET, NME2, NRG1, POSTN, PRKCA, SERPINA1, SERPINB5, SLC2A1, SPP1, ST14, TAGLN, TP53, WISP1	31
												Cellular Movement	invasion	invasion of cell lines	0.00674	ANXA1, ARF6, CALR, CD9, CDH1, COL18A1, CTNNB1, CXCR4, ESR1, ETV6, EZR, FN1, IGF1R, ITGA3, ITGB3, ITGB6, LAMA5, LCP1, MBD2, MET, NME2, NRG1, POSTN, PRKCA, SEMA4D, SERPINA1, SERPINB5, SLC2A1, SPP1, ST14, TAGLN, TP53, WISP1	33
												Cellular Movement	invasion	invasion of breast cancer cell lines	0.00691	ARF6, CALR, CDH1, CXCR4, ESR1, EZR, FN1, ITGA3, ITGB3, MBD2, MET, NRG1, SERPINA1, SERPINB5, SPP1	15
												Cellular Movement	chemotaxis	chemotaxis of neutrophils	0.00934	CCL2, CXCL6, CXCL10, CXCL14, IL1B, ITGA3, PIGR, PRKCA, RAC2, S100A9, SERPINA1, TSC1	12
												Cellular Movement	chemotaxis	chemotaxis of granulocytes	0.012	ANXA1, CCL2, CXCL6, CXCL9, CXCL10, CXCL14, IL1B, ITGA3, PIGR, PRKCA, RAC2, S100A9, SERPINA1, TSC1	14
												Cellular Movement	chemotaxis	chemotaxis of bone marrow cells	0.0169	ANXA1, CCL2, CXCL6, CXCL9, CXCL10, CXCL14, IL1B, ITGA3, PIGR, PRKCA, RAC2, S100A9, SERPINA1, TSC1	14
												Cellular Movement	chemotaxis	chemotaxis of phagocytes	0.0178	ANXA1, CCL2, CCND1, CXCL6, CXCL10, CXCL14, CXCR4, IL1B, ITGA3, PIGR, PRKCA, RAC2, S100A9, SERPINA1, TSC1	15
												Cellular Movement	homing	homing of neutrophils	0.00934	CCL2, CXCL6, CXCL10, CXCL14, IL1B, ITGA3, PIGR, PRKCA, RAC2, S100A9, SERPINA1, TSC1	12
												Cellular Movement	homing	homing of granulocytes	0.012	ANXA1, CCL2, CXCL6, CXCL9, CXCL10, CXCL14, IL1B, ITGA3, PIGR, PRKCA, RAC2, S100A9, SERPINA1, TSC1	14
												Cellular Movement	homing	homing of phagocytes	0.0178	ANXA1, CCL2, CCND1, CXCL6, CXCL10, CXCL14, CXCR4, IL1B, ITGA3, PIGR, PRKCA, RAC2, S100A9, SERPINA1, TSC1	15
												Cellular Movement	homing	homing of bone marrow cells	0.0223	ANXA1, CCL2, CXCL6, CXCL9, CXCL10, CXCL14, IL1B, ITGA3, PIGR, PRKCA, RAC2, S100A9, SERPINA1, TSC1	14
												Cellular Movement	cytokinesis	cytokinesis	0.0167	ANLN, CCNB1, CFL1, ECT2, NUSAP1, PRC1, RACGAP1, TOP2A, TP53, TPM1, VAV3	11
												Cellular Movement	emigration	emigration of eukaryotic cells	0.0191	ANXA1, CXCL6, CXCR4, IL1B, LAMA5, SPP1	6
												Cellular Movement	emigration	emigration of cells	0.0229	ANXA1, CXCL6, CXCR4, IL1B, LAMA5, SPP1	6
												Cellular Movement	emigration	emigration of blood cells	0.0288	ANXA1, CXCL6, CXCR4, IL1B, LAMA5	5
												Cellular Movement	emigration	emigration of leukocytes	0.0288	ANXA1, CXCL6, CXCR4, IL1B, LAMA5	5
												Cellular Movement	mobilization	mobilization of blood cells	0.0235	ANGPT1, CCL2, CXCL10, CXCL14, IL7, IL1B, SERPINA1	7
												Cell-To-Cell Signaling and Interaction	adhesion	adhesion of cells	1.64e-09	ADAM12, ALCAM, ANGPT1, ANXA1, APLP2, ARF6, BCAM, BOC, CALR, CCL2, CCND1, CD9, CD59, CDH1, CDH11, CLDN1, CLU, COL18A1, CTNNB1, CXCL9, CXCL10, CXCR4, DDR1, DSC2, EMILIN1, F2R, FN1, GPR56, HES1, IGF1R, IL7, IL1B, ITGA2, ITGA3, ITGB3, ITGB6, LAMA5, LAMC2, LCP1, LGALS3, LTF, MAD2L1, MET, MME, MPZL2, MYC, MYO6, NME2, NPNT, NRG1, PAFAH1B1, PERP (includes EG:64065), PHLDA1, PIGR, PIK3CB, PKP2, POSTN, PRD…	79
												Cell-To-Cell Signaling and Interaction	adhesion	adhesion of eukaryotic cells	8.22e-07	ADAM12, ANGPT1, ANXA1, APLP2, BCAM, CALR, CCL2, CCND1, CD9, CD59, CDH1, COL18A1, CTNNB1, CXCL9, CXCL10, CXCR4, EMILIN1, F2R, FN1, HES1, IGF1R, IL7, IL1B, ITGA2, ITGA3, ITGB3, LAMA5, LAMC2, LCP1, LGALS3, LTF, MAD2L1, MET, MYC, MYO6, PAFAH1B1, PIGR, POSTN, PRDX2, PRKCA, PTPRC, PVRL1, RAC2, S100A9, SDC1, SERPINB5, SOX9, SPP1, TACSTD1, THBS1, THBS2, TNC, VAV3, VCAN	54
												Cell-To-Cell Signaling and Interaction	adhesion	adhesion of cell lines	5.63e-05	ADAM12, ANGPT1, ANXA1, APLP2, CALR, CCL2, CD9, CD59, CDH1, CTNNB1, CXCL10, CXCR4, EMILIN1, F2R, FN1, HES1, IGF1R, ITGA2, ITGA3, ITGB3, LAMC2, LTF, MAD2L1, MET, MYC, MYO6, PIGR, POSTN, PRKCA, SDC1, SOX9, SPP1, TACSTD1, THBS1, VCAN	35
												Cell-To-Cell Signaling and Interaction	adhesion	adhesion of tumor cell lines	0.000464	ADAM12, ANXA1, CCL2, CD59, CDH1, CTNNB1, CXCL10, CXCR4, EMILIN1, F2R, FN1, HES1, IGF1R, ITGA2, ITGA3, ITGB3, LAMC2, LTF, MAD2L1, MYO6, PRKCA, SDC1, SPP1, TACSTD1, THBS1, VCAN	26
												Cell-To-Cell Signaling and Interaction	adhesion	adhesion of blood cells	0.00208	ANGPT1, ANXA1, BCAM, CCL2, CCND1, CD59, CXCL9, CXCL10, F2R, FN1, IL7, IL1B, ITGA2, ITGB3, LAMA5, LCP1, LGALS3, PAFAH1B1, PRDX2, PTPRC, RAC2, S100A9, SPP1, THBS1, THBS2, VAV3	26
												Cell-To-Cell Signaling and Interaction	adhesion	adhesion of hematopoietic progenitor cells	0.00558	CXCL9, CXCL10, ITGA2, RAC2	4
												Cell-To-Cell Signaling and Interaction	adhesion	adhesion of breast cancer cell lines	0.00657	ANXA1, CDH1, FN1, IGF1R, ITGA3, ITGB3, MYO6, PRKCA, SPP1, THBS1	10
												Cell-To-Cell Signaling and Interaction	adhesion	adhesion of hematopoietic cells	0.0159	CXCL9, CXCL10, ITGA2, RAC2	4
												Cell-To-Cell Signaling and Interaction	adhesion	adhesion of leukocytes	0.0178	ANGPT1, ANXA1, CCL2, CXCL9, F2R, FN1, IL7, IL1B, ITGA2, ITGB3, LCP1, LGALS3, PRDX2, PTPRC, RAC2, S100A9, SPP1, THBS1, THBS2, VAV3	20
												Cell-To-Cell Signaling and Interaction	adhesion	adhesion of lymphatic system cells	0.0199	ANXA1, CCL2, CCND1, CXCL9, FN1, IL7, IL1B, ITGA2, ITGB3, LCP1, LGALS3, PAFAH1B1, PRDX2, S100A9, SPP1, THBS1, THBS2, VAV3	18
												Cell-To-Cell Signaling and Interaction	binding	binding of cells	0.000179	A2M, ALCAM, ANGPT1, ANXA2, CALR, CCL2, CD9, CD74, CD3E, CDC42EP1, CKAP4, CXCL9, CXCL10, CXCR4, DAG1, DDX3X, F2R, FHL2, FN1, HLA-A, IGF1R, IL7, IL1B, IRF8, ITGA2, ITGA3, ITGB3, LAMA5, LGALS3, LTA, LTF, PDIA3, PIGR, PTPRC, S100A9, SDC1, SERPINA5, SERPINB5, SLC3A2, SLC7A5, SPP1, STMN1, THBS1, THBS2, TNC	45
												Cell-To-Cell Signaling and Interaction	binding	binding of eukaryotic cells	0.000252	A2M, ALCAM, ANGPT1, ANXA2, CALR, CCL2, CD9, CD3E, CDC42EP1, CKAP4, CXCL9, CXCL10, CXCR4, DAG1, DDX3X, F2R, FHL2, FN1, HLA-A, IGF1R, IL7, IL1B, IRF8, ITGA2, ITGA3, ITGB3, LAMA5, LGALS3, LTA, LTF, PDIA3, PIGR, PTPRC, S100A9, SDC1, SERPINA5, SERPINB5, SLC3A2, SLC7A5, SPP1, THBS1, THBS2, TNC	43
												Cell-To-Cell Signaling and Interaction	binding	binding of tumor cell lines	0.00314	ALCAM, ANXA2, CXCL9, CXCL10, CXCR4, FN1, HLA-A, IGF1R, IL1B, ITGA2, ITGA3, ITGB3, LAMA5, LGALS3, LTF, SERPINA5, SERPINB5, SPP1, THBS1, TNC	20
												Cell-To-Cell Signaling and Interaction	binding	binding of cell lines	0.0113	ALCAM, ANXA2, CALR, CDC42EP1, CXCL9, CXCL10, CXCR4, DDX3X, FHL2, FN1, HLA-A, IGF1R, IL7, IL1B, ITGA2, ITGA3, ITGB3, LAMA5, LGALS3, LTF, SDC1, SERPINA5, SERPINB5, SPP1, THBS1, TNC	26
												Cell-To-Cell Signaling and Interaction	binding	binding of cancer cells	0.0137	DAG1, ITGA3, ITGB3, PDIA3, THBS1	5
												Cell-To-Cell Signaling and Interaction	developmental process	developmental process of synapse	0.000619	AGRN, CTNNB1, ITGB3, RGS2, THBS1, THBS2, TSC1	7
												Cell-To-Cell Signaling and Interaction	developmental process	developmental process of intercellular junctions	0.0128	AGRN, CTNNB1, ITGB3, RGS2, THBS1, THBS2, TNC, TSC1	8
												Cell-To-Cell Signaling and Interaction	development	development of synapse	0.00086	AGRN, CTNNB1, RGS2, THBS1, THBS2, TSC1	6
												Cell-To-Cell Signaling and Interaction	development	development of intercellular junctions	0.0235	AGRN, CTNNB1, RGS2, THBS1, THBS2, TNC, TSC1	7
												Cell-To-Cell Signaling and Interaction	activation	activation of cells	0.00182	AGRN, ANGPT1, ANXA1, ANXA2, B2M, BDNF, CCL2, CCND1, CD9, CD59, CD74, CD3E, CDH1, CFL1, CXCL6, CXCL9, CYBB, F2R, FN1, GATA3, HLA-A, HPRT1, IL7, IL1B, ITGA2, ITGA3, ITGB3, ITGB6, KRT8, KRT18, LGALS3, LTA, LTF, NRG1, PDGFA, PIK3CB, PRKCA, PSME1, PTHLH, PTPRC, SATB1, SEMA4D, SPP1, THBS1, TLR7, TNC, TP53, TRAF3, VAV3	49
												Cell-To-Cell Signaling and Interaction	activation	activation of eukaryotic cells	0.00258	AGRN, ANGPT1, ANXA1, ANXA2, B2M, BDNF, CCL2, CCND1, CD59, CD74, CD3E, CDH1, CFL1, CXCL6, CXCL9, CYBB, F2R, FN1, GATA3, HLA-A, HPRT1, IL7, IL1B, ITGA2, ITGA3, ITGB3, ITGB6, KRT8, KRT18, LGALS3, LTA, LTF, NRG1, PIK3CB, PRKCA, PSME1, PTHLH, PTPRC, SATB1, SEMA4D, SPP1, THBS1, TLR7, TNC, TP53, TRAF3, VAV3	47
												Cell-To-Cell Signaling and Interaction	activation	activation of blood cells	0.0203	AGRN, ANXA1, ANXA2, B2M, CCL2, CD59, CD3E, CXCL6, CXCL9, F2R, FN1, GATA3, HLA-A, HPRT1, IL7, IL1B, ITGA2, ITGA3, ITGB3, ITGB6, LTF, PIK3CB, PTPRC, SATB1, SEMA4D, SPP1, THBS1, TLR7, TNC, TP53, TRAF3, VAV3	32
												Cell-To-Cell Signaling and Interaction	activation	activation of cell lines	0.0255	ANGPT1, B2M, CD3E, CDH1, CFL1, CXCL6, HLA-A, IL7, IL1B, KRT8, KRT18, NRG1, PRKCA, THBS1	14
												Cell-To-Cell Signaling and Interaction	coupling	coupling of eukaryotic cells	0.00262	GJA1, GJA5, PKP2, SFRS2	4
												Cell-To-Cell Signaling and Interaction	coupling	coupling of cells	0.00558	GJA1, GJA5, PKP2, SFRS2	4
												Cell-To-Cell Signaling and Interaction	coupling	coupling of heart cells	0.00674	GJA1, PKP2, SFRS2	3
												Cell-To-Cell Signaling and Interaction	joining	joining of eukaryotic cells	0.0159	GJA1, GJA5, PKP2, SFRS2	4
												Cell-To-Cell Signaling and Interaction	recruitment	recruitment of hematopoietic cells	0.0177	ANGPT1, BDNF, PTHLH	3
												Cell-To-Cell Signaling and Interaction	formation	formation of intercellular junctions	0.0232	AGRN, ANGPT1, BDNF, CLDN1, GJA1, GJA5, MET, NTF4, PRLR, THBS1	10
												Cell-To-Cell Signaling and Interaction	quantity	quantity of intercellular junctions	0.0288	AGRN, BDNF, CDH1, DSP, GJA1	5
												Tissue Development	adhesion	adhesion of cells	1.64e-09	ADAM12, ALCAM, ANGPT1, ANXA1, APLP2, ARF6, BCAM, BOC, CALR, CCL2, CCND1, CD9, CD59, CDH1, CDH11, CLDN1, CLU, COL18A1, CTNNB1, CXCL9, CXCL10, CXCR4, DDR1, DSC2, EMILIN1, F2R, FN1, GPR56, HES1, IGF1R, IL7, IL1B, ITGA2, ITGA3, ITGB3, ITGB6, LAMA5, LAMC2, LCP1, LGALS3, LTF, MAD2L1, MET, MME, MPZL2, MYC, MYO6, NME2, NPNT, NRG1, PAFAH1B1, PERP (includes EG:64065), PHLDA1, PIGR, PIK3CB, PKP2, POSTN, PRD…	79
												Tissue Development	adhesion	adhesion of eukaryotic cells	8.22e-07	ADAM12, ANGPT1, ANXA1, APLP2, BCAM, CALR, CCL2, CCND1, CD9, CD59, CDH1, COL18A1, CTNNB1, CXCL9, CXCL10, CXCR4, EMILIN1, F2R, FN1, HES1, IGF1R, IL7, IL1B, ITGA2, ITGA3, ITGB3, LAMA5, LAMC2, LCP1, LGALS3, LTF, MAD2L1, MET, MYC, MYO6, PAFAH1B1, PIGR, POSTN, PRDX2, PRKCA, PTPRC, PVRL1, RAC2, S100A9, SDC1, SERPINB5, SOX9, SPP1, TACSTD1, THBS1, THBS2, TNC, VAV3, VCAN	54
												Tissue Development	adhesion	adhesion of hematopoietic progenitor cells	0.00558	CXCL9, CXCL10, ITGA2, RAC2	4
												Tissue Development	adhesion	adhesion of hematopoietic cells	0.0159	CXCL9, CXCL10, ITGA2, RAC2	4
												Tissue Development	adhesion	adhesion of extracellular matrix	0.0229	CD9, CDH1, ITGA2, ITGA3, SPP1	5
												Tissue Development	development	development of tissue	0.000122	ADAM12, ANGPT1, ARSB, BDNF, COL9A1, CRYAB, CTBP2, CTNNB1, CXCL10, CXCR4, DAG1, EDNRA, ENAH, ESR1, FGF7, FN1, FOXA1, FOXP4, GATA3, GJA1, GJA5, GLI3, HDAC1 (includes EG:3065), HEY1, HPRT1, IKZF3, IL1B, ITGA3, KRT17, LAMA5, MET, MKL2, MYH10, NCKAP1, NPNT, NR2F2, NRG1, PDGFA, PDLIM3, PFN1, POR, POSTN, PPP2CA, PRKACB, PTHLH, SERPINB5, SFRP1, SHC1, SOX9, SPP1, TAGLN, TBX3, TFAP2A, TP53, TSC1	55
												Tissue Development	development	development of embryonic tissue	0.000463	ANGPT1, BDNF, CTNNB1, CXCR4, EDNRA, ENAH, FN1, FOXP4, GATA3, GJA1, GJA5, GLI3, HDAC1 (includes EG:3065), IKZF3, ITGA3, LAMA5, NCKAP1, NPNT, PFN1, POR, PPP2CA, PRKACB, PTHLH, SERPINB5, SOX9, TBX3, TFAP2A, TP53, TSC1	29
												Tissue Development	development	development of neural tube	0.0107	ENAH, FN1, GJA1, GLI3, PFN1, POR, PRKACB, TP53, TSC1	9
												Tissue Development	development	development of epithelial tissue	0.0159	CTNNB1, DAG1, ESR1, FGF7, FOXA1, GLI3, KRT17, LAMA5, SERPINB5, SPP1	10
												Tissue Development	developmental process	developmental process of embryonic tissue	0.00038	ALDH1A3, ANGPT1, BDNF, CTNNB1, CXCR4, EDNRA, ENAH, FN1, FOXP4, GATA3, GJA1, GJA5, GLI3, HDAC1 (includes EG:3065), IKZF3, ITGA3, LAMA5, NCKAP1, NPNT, NRG1, PFN1, POR, PPP2CA, PRKACB, PTHLH, SERPINB5, SFRP1, SOX9, TBX3, TFAP2A, TP53, TSC1	32
												Tissue Development	developmental process	developmental process of tissue	0.00038	ADAM12, ALDH1A3, ANGPT1, ARSB, BDNF, CCNA2, CDH1, CLU, COL9A1, CRYAB, CTBP2, CTNNB1, CXCL10, CXCR4, DAG1, EDNRA, ENAH, ESR1, FGF7, FN1, FOXA1, FOXP4, GATA3, GJA1, GJA5, GLI3, HDAC1 (includes EG:3065), HEY1, HPRT1, IKZF3, IL7, IL1B, ITGA3, KRT17, LAMA5, LGMN, MET, MKL2, MYH10, NCKAP1, NPNT, NR2F2, NRG1, PDGFA, PDLIM3, PFN1, POR, POSTN, PPP2CA, PRKACB, PTHLH, RAC2, SERPINB5, SFRP1, SHC1, SOX9, SPP1…	63
												Tissue Development	developmental process	developmental process of neural tube	0.0122	ENAH, FN1, GJA1, GLI3, PFN1, POR, PRKACB, TP53, TSC1	9
												Tissue Development	developmental process	developmental process of epithelial tissue	0.0167	CDH1, CTNNB1, DAG1, ESR1, FGF7, FOXA1, GLI3, KRT17, LAMA5, SERPINB5, SOX9, SPP1	12
												Tissue Development	aggregation	aggregation of cells	0.000588	ATP1B1, BDNF, CD9, CDH1, CDH11, CLU, CTNNB1, CXCL9, CXCL10, ETV6, F2R, IGF1R, IL7, ITGA2, ITGA3, ITGB3, LTA, MET, NRG1, PRKCA, PTPRC, RAB27B, SHC1, SLC3A2, TACSTD1, THBS1, THBS2, VAV3	28
												Tissue Development	closure	closure of neural tube	0.00078	CFL1, ENAH, IRX3, ITGA3, MARCKSL1, NCKAP1, PFN1, SHROOM3, TGIF1, TP53, TSC1	11
												Tissue Development	closure	closure of embryonic tissue	0.00343	CFL1, ENAH, IRX3, ITGA3, MARCKSL1, NCKAP1, PFN1, SHROOM3, TGIF1, TP53, TSC1	11
												Tissue Development	closure	closure of tissue	0.00343	CFL1, ENAH, IRX3, ITGA3, MARCKSL1, NCKAP1, PFN1, SHROOM3, TGIF1, TP53, TSC1	11
												Tissue Development	accumulation	accumulation of cells	0.00228	B2M, BIRC5, CCL2, CCND1, CLU, CXCL9, CXCL10, CYBB, IL1B, ITGA2, KRT18, KRT19, LAMA5, MYC, NTF4, PAFAH1B1, PARP1, PFN1, RAC2, RAD51, S100A9, SOX9, TNFRSF21, TP53, TPX2	25
												Tissue Development	formation	formation of tissue	0.0232	ADAM12, ARHGAP24, BDNF, CCL2, CDH1, CFL1, COL18A1, CTNNB1, DAG1, DKK1, EDNRA, ESR1, FGF7, FHL2, FN1, IL7, LTA, NRG1, POSTN, PTHLH, RGS2, SPP1, TFAP2A, TFAP2C, THBS1	25
												Tissue Morphology	quantity	quantity of cells	1.41e-08	ADAM12, ANXA1, APLP2, B2M, BDNF, BHLHB2, BIRC5, BLM, C19ORF10, CCL2, CCNB1, CCND1, CD9, CD59, CD3E, CD3G, CDK2AP1, COL18A1, CTNNB1, CXCL10, CXCR4, CYBB, DDR1, DHFR, DYNLL1, EDNRA, EDNRB, ERRFI1, ESR1, ETV6, F2R, FGF7, FN1, GATA3, GJA1, GSTP1, GUCY2D, HDAC2, HDGF, HES1, HOMER1, IGF1R, IGJ, IKZF3, IL7, IL1B, IRF8, IRX3, ITGB3, ITGB6, JARID2, KRT8, KRT19, LGALS3, LTA, MAD2L1, MAFB, MDK, MYB, MYC, NE…	94
												Tissue Morphology	quantity	quantity of blood cells	0.00457	B2M, BIRC5, BLM, CCL2, CD9, CD59, CD3E, CD3G, CXCL10, CXCR4, DDR1, ETV6, FGF7, GATA3, GJA1, GSTP1, IGF1R, IKZF3, IL7, IL1B, ITGB6, JARID2, LGALS3, LTA, MAD2L1, MDK, MYB, MYC, NPM1 (includes EG:4869), NQO1, PABPC1, PTPRC, RAC2, S100A9, SATB1, SEMA4D, SERPINA1, SHC1, SPP1, STK17B, THBS1, THBS2, TNFRSF21, TP53	44
												Tissue Morphology	quantity	quantity of lymphatic system cells	0.00501	B2M, BIRC5, BLM, CCL2, CD9, CD3E, CD3G, CXCL10, CXCR4, DDR1, ETV6, FGF7, GATA3, GJA1, GSTP1, IGF1R, IKZF3, IL7, IL1B, IRF8, ITGB6, JARID2, LGALS3, LTA, MDK, MYC, NPM1 (includes EG:4869), NQO1, PABPC1, PTPRC, RAC2, S100A9, SATB1, SEMA4D, SERPINA1, SHC1, STK17B, THBS1, THBS2, TNFRSF21, TP53	41
												Tissue Morphology	quantity	quantity of leukocytes	0.0276	B2M, BIRC5, BLM, CD3E, CD3G, CXCL10, CXCR4, DDR1, ETV6, FGF7, GATA3, GJA1, GSTP1, IGF1R, IKZF3, IL7, IL1B, ITGB6, JARID2, LGALS3, LTA, MDK, MYC, NPM1 (includes EG:4869), NQO1, PABPC1, PTPRC, RAC2, S100A9, SATB1, SEMA4D, SERPINA1, STK17B, TNFRSF21, TP53	35
												Tissue Morphology	closure	closure of neural tube	0.00078	CFL1, ENAH, IRX3, ITGA3, MARCKSL1, NCKAP1, PFN1, SHROOM3, TGIF1, TP53, TSC1	11
												Tissue Morphology	morphology	morphology of tissue	0.00767	ANGPT1, BDNF, CCND1, CDH1, COL18A1, FGF7, GJA1, MAFB, MYC, MYH10, NCK2, SLC31A1, SOX9, THBS1	14
												Cellular Development	development	development of cells	2.19e-06	A2M, ADAR, ANGPT1, ANTXR1, ATP1B1, B2M, BASP1, BDNF, BIRC5, CAP1, CCL2, CCNA1, CCND1, CD9, CD74, CD3E, CD3G, CDC42EP1, CDH1, CFL1, CHD4, COL18A1, COMP, CTNNB1, CXCR4, DDR1, DKK1, ECT2, EDNRA, EDNRB, EIF4E, ENAH, ETV6, EZR, F2R, FGF7, FN1, FUS, GATA3, HDAC1 (includes EG:3065), HES1, HEY1, HSP90AA1, IGF1R, IL7, IL1B, IRF6, IRF8, ITGA2, ITGA3, ITGB3, ITGB6, KLF5, KRT8, LAMA5, LGALS3, LTA, MAFB, MARC…	89
												Cellular Development	development	development of thymocytes	0.000104	BIRC5, CCND1, CD74, CD3E, CD3G, CTNNB1, CXCR4, DKK1, GATA3, IL7, MYB, PTPRC, SATB1, TP53	14
												Cellular Development	development	development of lymphatic system cells	0.000636	ADAR, B2M, BIRC5, CCNA1, CCND1, CD9, CD74, CD3E, CD3G, CHD4, CTNNB1, CXCR4, DKK1, ETV6, FGF7, FN1, FUS, GATA3, IL7, IL1B, IRF8, LTA, MAFB, MYB, NOTCH3, PTPRC, RALBP1, SATB1, THBS1, THBS2, TP53, VAV3	32
												Cellular Development	development	development of T lymphocytes	0.00334	B2M, BIRC5, CCND1, CD74, CD3E, CD3G, CHD4, CTNNB1, CXCR4, DKK1, FGF7, GATA3, IL7, IL1B, MYB, NOTCH3, PTPRC, SATB1, TP53, VAV3	20
												Cellular Development	development	development of blood cells	0.0075	ADAR, ANGPT1, B2M, BIRC5, CCNA1, CCND1, CD9, CD74, CD3E, CD3G, CHD4, CTNNB1, CXCR4, DKK1, FGF7, FUS, GATA3, IL7, IL1B, MAFB, MYB, NOTCH3, PTPRC, RALBP1, SATB1, THBS1, THBS2, TP53, VAV3	29
												Cellular Development	development	development of leukocytes	0.0108	ADAR, B2M, BIRC5, CCNA1, CCND1, CD74, CD3E, CD3G, CHD4, CTNNB1, CXCR4, DKK1, FGF7, FUS, GATA3, IL7, IL1B, MYB, NOTCH3, PTPRC, RALBP1, SATB1, TP53, VAV3	24
												Cellular Development	development	development of endothelial cells	0.0252	COL18A1, COMP, FN1, HDAC1 (includes EG:3065), ITGA2, MET, SEMA4D, THBS1	8
												Cellular Development	morphogenesis	morphogenesis of cells	3.23e-06	A2M, ANGPT1, ANTXR1, BASP1, CAP1, CCL2, CCND1, CD9, CD3E, CD3G, CDC42EP1, CDH1, CFL1, COL18A1, CTNNB1, EDNRA, EDNRB, EZR, F2R, FGF7, FN1, HES1, HSP90AA1, IGF1R, ITGA2, ITGA3, ITGB3, ITGB6, KLF5, KRT8, LAMA5, LGALS3, MARCKS (includes EG:4082), MET, MYC, MYH10, NCK2, NCKAP1, NRG1, PDGFA, PFN1, RAC2, RALBP1, SDC1, SEMA4D, SHROOM3, SPP1, TFAP2A, THBS1, THBS2, TNC, TP53, VAV3	53
												Cellular Development	developmental process	developmental process of bone marrow cells	0.000107	ADAR, BIRC5, CCL2, CCNA1, CCNA2, CCND1, CTNNB1, CXCL10, CXCR4, EIF4E, ESR1, ETV6, GJA1, IGF1R, IL7, IL1B, IRF8, MYB, MYC, NPM1 (includes EG:4869), PRKCA, RALBP1, RPS6KA1, SHC1, THBS1, THBS2, TP53	27
												Cellular Development	developmental process	developmental process of fibroblast cell lines	0.000801	CCNA1, CCND1, CTNNB1, DDX3X, ERRFI1, ETV6, F2R, FHL2, HDAC1 (includes EG:3065), HES1, HEY1, HMGA1, HSP90AA1, IGF1R, IL1B, KHDRBS1, KIAA0101, MET, MYC, NPM1 (includes EG:4869), PRLR, PTHLH, PTMA, RGS2, SHC1, SLC3A2, SOSTDC1, STMN1, TP53, TPM1, UBE2C	31
												Cellular Development	developmental process	developmental process of epithelial cell lines	0.00117	BIRC5, CCND1, CDK2AP1, DLGAP5, ESR1, ETV6, ITGA2, MYC, NRG1, POSTN, PTHLH, PTMA, SPP1, TP53	14
												Cellular Development	developmental process	developmental process of epithelial cells	0.00215	ANXA1, CCND1, CD3E, CDH1, CTNNB1, CXCR4, DSP, EDNRB, FGF7, FHL2, FN1, FOXA1, GJA1, HES1, IRF6, KRT8, LAMA5, LTA, MET, MYC, NME2, NOTCH3, NRG1, PRLR, PTHLH, SEMA4D, SOX9, TP53	28
												Cellular Development	developmental process	developmental process of thymocytes	0.00328	BIRC5, CCND1, CD74, CD3E, CD3G, CTNNB1, CXCR4, DKK1, GATA3, IL7, MYB, PTPRC, SATB1, SHC1, TP53	15
												Cellular Development	developmental process	developmental process of blood cells	0.00573	ADAR, ANGPT1, B2M, BIRC5, C19ORF10, CCL2, CCNA1, CCNA2, CCND1, CD9, CD74, CD3E, CD3G, CHD4, CTNNB1, CXCL10, CXCR4, DKK1, EIF4E, ESR1, ETV6, FGF7, FUS, GATA3, GJA1, HSP90AA1, IGF1R, IL7, IL1B, IRF8, ITGB3, MAFB, MBD2, MDK, MYB, MYC, NOTCH3, PRKCA, PRKX, PTPRC, RACGAP1, RALBP1, RPS6KA1, SATB1, SFRS2, SHC1, THBS1, THBS2, TLR7, TP53, VAV3	51
												Cellular Development	developmental process	developmental process of bone cell lines	0.00647	ASPN, BHLHB2, CXCR4, ESR1, FN1, IGF1R, IL1B, MET, MYB, MYC, PTHLH, RALBP1, RGS2, SHC1, SOX9, SPP1, TP53	17
												Cellular Development	developmental process	developmental process of myeloid cells	0.0075	ADAR, CCL2, CCNA1, CCNA2, CXCL10, CXCR4, EIF4E, GJA1, IGF1R, IL7, IL1B, IRF8, MYB, MYC, RALBP1, SHC1, TP53	17
												Cellular Development	developmental process	developmental process of megakaryocytes	0.0152	BIRC5, CCND1, ESR1, IL7, MYB, RPS6KA1, THBS1, THBS2	8
												Cellular Development	developmental process	developmental process of T lymphocytes	0.019	B2M, BIRC5, C19ORF10, CCND1, CD74, CD3E, CD3G, CHD4, CTNNB1, CXCR4, DKK1, FGF7, GATA3, HSP90AA1, IGF1R, IL7, IL1B, IRF8, MBD2, MYB, NOTCH3, PTPRC, SATB1, SFRS2, SHC1, TP53, VAV3	27
												Cellular Development	developmental process	developmental process of leukocytes	0.0213	ADAR, B2M, BIRC5, C19ORF10, CCL2, CCNA1, CCNA2, CCND1, CD74, CD3E, CD3G, CHD4, CTNNB1, CXCL10, CXCR4, DKK1, EIF4E, FGF7, FUS, GATA3, GJA1, HSP90AA1, IGF1R, IL7, IL1B, IRF8, ITGB3, MBD2, MYB, MYC, NOTCH3, PRKX, PTPRC, RALBP1, SATB1, SFRS2, SHC1, TLR7, TP53, VAV3	40
												Cellular Development	angiogenesis	angiogenesis of cells	0.000131	COL18A1, COMP, ECT2, FN1, HDAC1 (includes EG:3065), ITGA2, LAMA5, MET, NRG1, SMOC2, THBS1, THBS2	12
												Cellular Development	angiogenesis	angiogenesis of endothelial cells	0.0126	COL18A1, COMP, FN1, HDAC1 (includes EG:3065), ITGA2, MET	6
												Cellular Development	differentiation	differentiation of cells	0.00365	ANGPT1, ANXA1, ANXA2, ASPN, BDNF, BHLHB2, BOC, C5ORF13, CALR, CCL2, CCND1, CD9, CD74, CD3E, CDH1, CLU, CTNNB1, CXCR4, DAG1, DDR1, DKK1, DSP, EDNRB, EIF4E, ESR1, ETV6, FGF7, FHL2, FN1, FOXA1, GATA3, GLI3, HDAC2, HDAC1 (includes EG:3065), HES1, HMGA1, HSP90AA1, IGF1R, IL7, IL1B, IRF6, IRF8, IRX3, ITGB3, KHDRBS1, KRT8, MAFB, MBD2, MDK, MET, MKL2, MYB, MYC, MYO6, NCKAP1, NME2, NOTCH3, NPM1 (includes …	87
												Cellular Development	differentiation	differentiation of bone cell lines	0.00481	ASPN, BHLHB2, CXCR4, ESR1, FN1, IGF1R, MYB, MYC, PTHLH, RGS2, SHC1, SOX9, SPP1, TP53	14
												Cellular Development	differentiation	differentiation of epithelial cells	0.0135	ANXA1, CCND1, CDH1, CTNNB1, DSP, EDNRB, FGF7, FN1, FOXA1, HES1, IRF6, KRT8, MET, MYC, NME2, NOTCH3, PRLR, PTHLH, SOX9	19
												Cellular Development	differentiation	differentiation of keratinocytes	0.0177	ANXA1, CCND1, CDH1, CTNNB1, DSP, FN1, IRF6, MYC, NME2	9
												Cellular Development	differentiation	differentiation of cell lines	0.0182	ANXA2, ASPN, BDNF, BHLHB2, CALR, CCND1, CD9, CD3E, CDH1, CXCR4, DDR1, ESR1, ETV6, FHL2, FN1, HDAC1 (includes EG:3065), HES1, HMGA1, HSP90AA1, IGF1R, IL1B, ITGB3, MET, MYB, MYC, NCKAP1, NRG1, PRKX, PTHLH, RACGAP1, RGS2, S100A9, SHC1, SOSTDC1, SOX9, SPP1, TBX3, TFAP2A, TFAP2B, TP53, VCAN	41
												Cellular Development	growth	growth of fibroblast cell lines	0.00815	CCNA1, CCND1, CTNNB1, DDX3X, ERRFI1, ETV6, F2R, HMGA1, IGF1R, IL1B, KHDRBS1, KIAA0101, MET, MYC, NPM1 (includes EG:4869), PRLR, PTMA, SLC3A2, STMN1, TP53, TPM1, UBE2C	22
												Cellular Development	growth	growth of epithelial cell lines	0.0177	BIRC5, CCND1, CDK2AP1, DLGAP5, ESR1, ETV6, MYC, NRG1, PTHLH, PTMA	10
												Cell Morphology	morphogenesis	morphogenesis of cells	3.23e-06	A2M, ANGPT1, ANTXR1, BASP1, CAP1, CCL2, CCND1, CD9, CD3E, CD3G, CDC42EP1, CDH1, CFL1, COL18A1, CTNNB1, EDNRA, EDNRB, EZR, F2R, FGF7, FN1, HES1, HSP90AA1, IGF1R, ITGA2, ITGA3, ITGB3, ITGB6, KLF5, KRT8, LAMA5, LGALS3, MARCKS (includes EG:4082), MET, MYC, MYH10, NCK2, NCKAP1, NRG1, PDGFA, PFN1, RAC2, RALBP1, SDC1, SEMA4D, SHROOM3, SPP1, TFAP2A, THBS1, THBS2, TNC, TP53, VAV3	53
												Cell Morphology	morphogenesis	morphogenesis of cell lines	0.0191	CCND1, CDH1, COL18A1, LGALS3, MET, TFAP2A	6
												Cell Morphology	morphology	morphology of cells	3.27e-06	ANXA1, ASPN, BLM, CAP1, CCNA2, CCND1, CD9, CD46, CD59, CDH1, CTNNB1, CXCL10, EDNRB, EMILIN1, ESR1, EZR, F2R, FN1, GATA3, GJA1, HNRNPAB, IGF1R, IL1B, IRF6, ITGA3, ITGB3, KRT8, KRT18, LGALS3, MARCKS (includes EG:4082), MARCKSL1, MET, MYC, NRG1, PAFAH1B1, PHLDA1, PRKCA, PVRL1, RBBP4, SERPINA5, SERPINB5, SFRP1, SHC1, SOX9, ST5, TNC, TP53, TPM1, TSC1, VAV3	50
												Cell Morphology	morphology	morphology of eukaryotic cells	0.000674	ANXA1, ASPN, BLM, CCND1, CD9, CD46, CD59, CDH1, CTNNB1, ESR1, EZR, F2R, FN1, GATA3, GJA1, HNRNPAB, IGF1R, IL1B, IRF6, ITGA3, ITGB3, KRT8, KRT18, LGALS3, MARCKS (includes EG:4082), MARCKSL1, MET, MYC, NRG1, PAFAH1B1, PRKCA, RBBP4, SERPINA5, SERPINB5, SHC1, SOX9, ST5, TP53, TPM1, VAV3	40
												Cell Morphology	morphology	morphology of cell lines	0.0128	ANXA1, ASPN, CCND1, CD59, CDH1, EZR, FN1, HNRNPAB, IGF1R, IRF6, KRT8, KRT18, MARCKS (includes EG:4082), MET, MYC, NRG1, PRKCA, RBBP4, SERPINB5, SHC1, SOX9, ST5, TP53	23
												Cell Morphology	morphology	morphology of cytoskeleton	0.0177	ECT2, EZR, MARCKSL1, NCK2, PAM, PKP2, YWHAZ	7
												Cell Morphology	shape change	shape change	8.34e-06	A2M, ANGPT1, ANTXR1, ANXA2, ARF6, ASAH1, BASP1, BDNF, CAP1, CCL2, CD9, CD3E, CD3G, CDC42EP1, CENPA, CFL1, COL18A1, EDNRA, EDNRB, EZR, F2R, FN1, HES1, HSP90AA1, IGF1R, ITGA2, ITGA3, ITGB3, ITGB6, LAMA5, LIMA1, MARCKS (includes EG:4082), MET, MTSS1, MYC, MYH10, NCK2, NTF4, PDGFA, PFN1, PFN2, RALBP1, SDC1, SEMA4D, SHROOM3, SPP1, SULF2, THBS1, THBS2, TNC, TP53, VAV3	52
												Cell Morphology	shape change	shape change of cells	0.0019	A2M, ANGPT1, ANTXR1, BASP1, CCL2, CD9, CD3E, CDC42EP1, COL18A1, EDNRA, EDNRB, F2R, FN1, HES1, HSP90AA1, ITGA2, ITGA3, ITGB3, ITGB6, LAMA5, MARCKS (includes EG:4082), MET, MYC, MYH10, NCK2, PDGFA, PFN1, RALBP1, SDC1, SEMA4D, SHROOM3, SPP1, THBS1, THBS2, TNC, TP53, VAV3	37
												Cell Morphology	shape change	shape change of eukaryotic cells	0.00506	A2M, ANGPT1, ANTXR1, BASP1, CCL2, CD9, CD3E, COL18A1, EDNRA, EDNRB, F2R, FN1, HES1, HSP90AA1, ITGA2, ITGA3, ITGB3, LAMA5, MARCKS (includes EG:4082), MET, NCK2, PFN1, RALBP1, SDC1, SEMA4D, SPP1, THBS1, THBS2, TNC, TP53, VAV3	31
												Cell Morphology	shape change	shape change of cell lines	0.0224	ANGPT1, ANTXR1, EDNRA, EDNRB, FN1, HES1, ITGA2, ITGB3, MARCKS (includes EG:4082), MET, NCK2, PFN1, RALBP1, SDC1, SEMA4D, SPP1, THBS1, TNC, TP53, VAV3	20
												Cell Morphology	outgrowth	outgrowth of plasma membrane projections	0.001	A2M, BASP1, BDNF, CD9, CDC2, CXCL9, FGF7, FKBP4, FN1, GJA1, ITGA3, ITGB3, MARCKS (includes EG:4082), MET, MYH10, NCK2, NRG1, PDIA3, PFN2, PRPH, RBBP4, RBBP7, SEMA4D, SHC1, SPOCK2, THBS1, TNC, VAV3, VCAN, YWHAZ	30
												Cell Morphology	outgrowth	outgrowth of neurites	0.00206	A2M, BASP1, BDNF, CD9, CDC2, CXCL9, FGF7, FKBP4, FN1, GJA1, ITGA3, ITGB3, MARCKS (includes EG:4082), MET, MYH10, NCK2, PDIA3, PFN2, PRPH, RBBP4, RBBP7, SEMA4D, SHC1, SPOCK2, THBS1, TNC, VAV3, VCAN, YWHAZ	29
												Cell Morphology	branching	branching of eukaryotic cells	0.00418	BDNF, CDH1, COL18A1, FGF7, ITGA2, MET, PAM, PRKX, PRLR	9
												Cell Morphology	branching	branching of cells	0.00495	BDNF, CDH1, COL18A1, FGF7, ITGA2, MET, PAM, PRKX, PRLR	9
												Cell Morphology	transformation	transformation of cell lines	0.00435	CCNA2, CCND1, CDCA7, CLU, CTNNB1, DHFR, DKK1, DYNLL1, EIF4E, ERRFI1, ESR1, ETV6, F2R, HEY1, HMGA1, HSP90AA1, IGF1R, LDHA, MET, MYC, NCK2, NPM1 (includes EG:4869), NRG1, PDGFA, PIK3CB, PRKACB, SFRP1, SPP1, TP53, TRAF3, WISP1	31
												Cell Morphology	transformation	transformation of kidney cell lines	0.00837	CCNA2, CCND1, CTNNB1, ESR1, MYC, TRAF3, WISP1	7
												Cell Morphology	transformation	transformation of eukaryotic cells	0.0109	CCNA2, CCND1, CDCA7, CLU, CTNNB1, DHFR, DKK1, DYNLL1, EIF4E, ERRFI1, ESR1, ETV6, F2R, HEY1, HMGA1, HSP90AA1, IGF1R, LDHA, MET, MYB, MYC, NCK2, NPM1 (includes EG:4869), NRG1, PDGFA, PIK3CB, PRDX1, PRKACB, SFRP1, SHC1, SPP1, TBX3, TP53, TRAF3, WISP1	35
												Cell Morphology	transformation	transformation of cells	0.0269	BIRC5, CCNA2, CCND1, CDCA7, CLU, CTNNB1, DHFR, DKK1, DYNLL1, EIF4E, ERRFI1, ESR1, ETV6, F2R, HEY1, HMGA1, HSP90AA1, IGF1R, LDHA, MET, MYB, MYC, NCK2, NPM1 (includes EG:4869), NRG1, PDGFA, PIK3CB, PRDX1, PRKACB, SFRP1, SHC1, SLC3A2, SPP1, TBX3, TP53, TRAF3, WISP1, YES1	38
												Cell Morphology	cell spreading	cell spreading of cell lines	0.00581	ANGPT1, ANTXR1, EDNRB, FN1, ITGA2, ITGB3, MET, PFN1, RALBP1, SDC1, SPP1, THBS1, TNC, TP53, VAV3	15
												Cell Morphology	cell spreading	cell spreading of eukaryotic cells	0.0108	A2M, ANGPT1, ANTXR1, CD3E, EDNRB, FN1, ITGA2, ITGA3, ITGB3, LAMA5, MET, PFN1, RALBP1, SDC1, SPP1, THBS1, THBS2, TNC, TP53, VAV3	20
												Cell Morphology	cell spreading	cell spreading of cells	0.0188	A2M, ANGPT1, ANTXR1, CD3E, EDNRB, FN1, ITGA2, ITGA3, ITGB3, LAMA5, MET, PDGFA, PFN1, RALBP1, SDC1, SPP1, THBS1, THBS2, TNC, TP53, VAV3	21
												Cell Morphology	cell spreading	cell spreading	0.0199	A2M, ANGPT1, ANTXR1, CD3E, EDNRB, FN1, ITGA2, ITGA3, ITGB3, LAMA5, MET, PDGFA, PFN1, RALBP1, SDC1, SPP1, THBS1, THBS2, TNC, TP53, VAV3	21
												Cell Morphology	arborization	arborization of dendrites	0.0177	BDNF, CTNNB1, NEFM	3
												Cell Morphology	size	size of tumor cell lines	0.0276	CCND1, ITGB3, MYC, PTPRC, RBBP4, TSC1	6
												Cell Cycle	mitosis	mitosis	1.16e-05	ANLN, BIRC5, BUB1, CCNA1, CCNA2, CCNB1, CCND1, CDC2, CKAP2, CKS2 (includes EG:1164), DLGAP5, ECT2, ERRFI1, FBXO5, HSP90AA1, IL7, JARID2, KIF11, KIF15, KIF22, MAD2L1, MYC, NRG1, NUSAP1, PAFAH1B1, PLK2, PTMA, SGOL1, SHC1, TOP2A, TP53, TPX2, UBE2C	33
												Cell Cycle	mitosis	mitosis of cell lines	0.000913	BIRC5, CCNA1, CCNB1, CDC2, CKAP2, DLGAP5, FBXO5, MAD2L1, MYC, NRG1, PAFAH1B1, PTMA, TOP2A, TP53	14
												Cell Cycle	mitosis	mitosis of eukaryotic cells	0.00177	BIRC5, CCNA1, CCNA2, CCNB1, CCND1, CDC2, CKAP2, DLGAP5, FBXO5, IL7, JARID2, MAD2L1, MYC, NRG1, PAFAH1B1, PTMA, TOP2A, TP53	18
												Cell Cycle	mitosis	arrest in mitosis of cell lines	0.00424	BIRC5, CDC2, CKAP2, FBXO5, MAD2L1, PAFAH1B1, TP53	7
												Cell Cycle	mitosis	delay in mitosis of cell lines	0.00691	CCNB1, CDC2, DLGAP5, MAD2L1, TOP2A	5
												Cell Cycle	mitosis	delay in mitosis of tumor cell lines	0.00691	CCNB1, CDC2, DLGAP5, MAD2L1, TOP2A	5
												Cell Cycle	mitosis	mitosis of tumor cell lines	0.0075	BIRC5, CCNB1, CDC2, DLGAP5, FBXO5, MAD2L1, NRG1, PTMA, TOP2A, TP53	10
												Cell Cycle	mitosis	arrest in mitosis	0.00936	BIRC5, BUB1, CDC2, CKAP2, FBXO5, MAD2L1, PAFAH1B1, SGOL1, TP53	9
												Cell Cycle	mitosis	delay in mitosis of eukaryotic cells	0.0101	CCNB1, CDC2, DLGAP5, MAD2L1, TOP2A	5
												Cell Cycle	mitosis	arrest in mitosis of eukaryotic cells	0.0103	BIRC5, CDC2, CKAP2, FBXO5, MAD2L1, PAFAH1B1, TP53	7
												Cell Cycle	mitosis	delay in mitosis	0.0137	CCNB1, CDC2, DLGAP5, MAD2L1, TOP2A	5
												Cell Cycle	mitosis	delay in mitosis of cervical cancer cell lines	0.0159	CCNB1, DLGAP5, MAD2L1, TOP2A	4
												Cell Cycle	cell stage	cell stage	1.27e-05	ANGPT1, ANLN, BHLHB2, BIRC5, BLM, BUB1, CALR, CCNA1, CCNA2, CCNB1, CCND1, CDC2, CDH1, CDK2AP1, CFL1, CKAP2, CKS2 (includes EG:1164), CTNNB1, DDX3X, DLGAP5, ECT2, EIF4E, ERRFI1, ETV6, FBXO5, FN1, GJA1, HDAC1 (includes EG:3065), HES1, HMGA1, HMGN1, HSP90AA1, IGF1R, IL7, IL1B, ITGB3, JARID2, KIF11, KIF15, KIF22, LGALS3, MAD2L1, MET, MYB, MYC, NASP, NEK6, NPM1 (includes EG:4869), NRG1, NUSAP1, PAFAH1…	72
												Cell Cycle	cell stage	cell stage of cells	0.000107	ANGPT1, ANLN, BHLHB2, BIRC5, BLM, BUB1, CALR, CCNA1, CCNA2, CCNB1, CCND1, CDC2, CDH1, CDK2AP1, CFL1, CKAP2, CKS2 (includes EG:1164), CTNNB1, DDX3X, DLGAP5, ECT2, EIF4E, ERRFI1, ETV6, FBXO5, FN1, GJA1, HDAC1 (includes EG:3065), HES1, HMGA1, HMGN1, HSP90AA1, IGF1R, IL7, IL1B, ITGB3, JARID2, LGALS3, MAD2L1, MET, MYB, MYC, NASP, NEK6, NPM1 (includes EG:4869), NRG1, NUSAP1, PAFAH1B1, PARP1, PLK2, PRKC…	65
												Cell Cycle	cell stage	cell stage of bone cancer cell lines	0.00418	BHLHB2, CCNA2, CCND1, CDC2, GJA1, MYC, PTMA, TP53, TP53BP1	9
												Cell Cycle	cell stage	cell stage of tumor cell lines	0.00481	BHLHB2, BIRC5, CCNA2, CCNB1, CCND1, CDC2, CDH1, CTNNB1, DLGAP5, ECT2, FBXO5, GJA1, HES1, HMGA1, IGF1R, IL1B, LGALS3, MAD2L1, MET, MYB, MYC, NASP, NPM1 (includes EG:4869), NRG1, PTMA, SHC1, SOX9, TOP2A, TP53, TP53BP1, VAV3	31
												Cell Cycle	cell stage	cell stage of cell lines	0.00513	ANGPT1, BHLHB2, BIRC5, CCNA1, CCNA2, CCNB1, CCND1, CDC2, CDH1, CKAP2, CTNNB1, DDX3X, DLGAP5, ECT2, FBXO5, FN1, GJA1, HES1, HMGA1, IGF1R, IL1B, LGALS3, MAD2L1, MET, MYB, MYC, NASP, NPM1 (includes EG:4869), NRG1, PAFAH1B1, PARP1, PRKCA, PTMA, SHC1, SOX9, TOP2A, TP53, TP53BP1, VAV3	39
												Cell Cycle	cell stage	cell stage of eukaryotic cells	0.00648	ANGPT1, BHLHB2, BIRC5, BUB1, CCNA1, CCNA2, CCNB1, CCND1, CDC2, CDH1, CKAP2, CKS2 (includes EG:1164), CTNNB1, DDX3X, DLGAP5, ECT2, FBXO5, FN1, GJA1, HES1, HMGA1, HMGN1, IGF1R, IL7, IL1B, JARID2, LGALS3, MAD2L1, MET, MYB, MYC, NASP, NPM1 (includes EG:4869), NRG1, PAFAH1B1, PARP1, PLK2, PRKCA, PTMA, SFRS2, SHC1, SOX9, TOP2A, TP53, TP53BP1, VAV3	46
												Cell Cycle	cell stage	arrest in cell stage	0.00805	BHLHB2, BIRC5, BLM, BUB1, CCNA2, CCNB1, CCND1, CDC2, CKAP2, CTNNB1, DLGAP5, ETV6, FBXO5, FN1, HDAC1 (includes EG:3065), IL7, IL1B, LGALS3, MAD2L1, MET, MYB, MYC, NEK6, NRG1, PAFAH1B1, PARP1, PRKCA, SFRS2, SGOL1, SOX9, TMPO, TP53, TP53BP1	33
												Cell Cycle	cell stage	arrest in cell stage of cells	0.00805	BHLHB2, BIRC5, BLM, BUB1, CCNA2, CCNB1, CCND1, CDC2, CKAP2, CTNNB1, DLGAP5, ETV6, FBXO5, FN1, HDAC1 (includes EG:3065), IL7, IL1B, LGALS3, MAD2L1, MET, MYB, MYC, NEK6, NRG1, PAFAH1B1, PARP1, PRKCA, SFRS2, SGOL1, SOX9, TMPO, TP53, TP53BP1	33
												Cell Cycle	cell stage	delay in cell stage of cervical cancer cell lines	0.0101	CCNB1, DLGAP5, ECT2, MAD2L1, NASP, TOP2A	6
												Cell Cycle	cell stage	entry into cell stage	0.0104	BHLHB2, CCNA1, CCND1, CDC2, CDH1, DDX3X, FBXO5, FN1, HMGA1, IGF1R, IL7, IL1B, ITGB3, MAD2L1, MYC, NPM1 (includes EG:4869), NRG1, PLK2, TP53	19
												Cell Cycle	cell stage	entry into cell stage of cells	0.0104	BHLHB2, CCNA1, CCND1, CDC2, CDH1, DDX3X, FBXO5, FN1, HMGA1, IGF1R, IL7, IL1B, ITGB3, MAD2L1, MYC, NPM1 (includes EG:4869), NRG1, PLK2, TP53	19
												Cell Cycle	cell stage	cell stage of connective tissue cells	0.012	BIRC5, BUB1, CCNB1, CCND1, HMGN1, MAD2L1, MYC, PARP1, PLK2, SFRS2, TP53	11
												Cell Cycle	cell stage	cell stage of breast cancer cell lines	0.0151	BHLHB2, CCND1, CDC2, CDH1, HES1, IL1B, LGALS3, MYC, NRG1, SOX9, TP53	11
												Cell Cycle	cell stage	entry into cell stage of cell lines	0.0152	BHLHB2, CCNA1, CCND1, CDH1, DDX3X, FN1, HMGA1, IGF1R, IL1B, MYC, NRG1, TP53	12
												Cell Cycle	cell stage	delay in cell stage	0.0167	BIRC5, CCNB1, CCND1, CDC2, DLGAP5, ECT2, HMGA1, MAD2L1, NASP, NRG1, TOP2A, TPM1	12
												Cell Cycle	cell stage	delay in cell stage of cells	0.0167	BIRC5, CCNB1, CCND1, CDC2, DLGAP5, ECT2, HMGA1, MAD2L1, NASP, NRG1, TOP2A, TPM1	12
												Cell Cycle	cell stage	cell stage of fibroblasts	0.0192	BUB1, CCNB1, CCND1, HMGN1, MAD2L1, MYC, PARP1, PLK2, SFRS2, TP53	10
												Cell Cycle	cell stage	delay in cell stage of cell lines	0.0199	CCNB1, CDC2, DLGAP5, ECT2, HMGA1, MAD2L1, NASP, NRG1, TOP2A	9
												Cell Cycle	cell stage	arrest in cell stage of connective tissue cells	0.0229	CCNB1, CCND1, MYC, PARP1, SFRS2, TP53	6
												Cell Cycle	cell stage	arrest in cell stage of fibroblasts	0.0229	CCNB1, CCND1, MYC, PARP1, SFRS2, TP53	6
												Cell Cycle	cell stage	delay in cell stage of eukaryotic cells	0.0232	CCNB1, CCND1, CDC2, DLGAP5, ECT2, HMGA1, MAD2L1, NASP, NRG1, TOP2A	10
												Cell Cycle	cell stage	entry into cell stage of eukaryotic cells	0.0286	BHLHB2, CCNA1, CCND1, CDH1, DDX3X, FN1, HMGA1, IGF1R, IL7, IL1B, MAD2L1, MYC, NRG1, PLK2, TP53	15
												Cell Cycle	cell stage	delay in cell stage of tumor cell lines	0.0286	CCNB1, CDC2, DLGAP5, ECT2, MAD2L1, NASP, NRG1, TOP2A	8
												Cell Cycle	cell division process	cell division process of cells	0.000588	A2M, ANGPT1, ANLN, BHLHB2, BIRC5, BLM, BUB1, CALR, CCNA1, CCNA2, CCNB1, CCND1, CD3E, CDC2, CDH1, CDK2AP1, CFL1, CKAP2, CKS2 (includes EG:1164), CLU, CTNNB1, CXCL10, DDX3X, DLGAP5, ECT2, EIF4E, ERRFI1, ESR1, ETV6, F2R, FBXO5, FGF7, FN1, GJA1, HDAC1 (includes EG:3065), HES1, HMGA1, HMGN1, HSP90AA1, HSPA8, IGF1R, IL7, IL1B, ITGA2, ITGB3, JARID2, KHDRBS1, LGALS3, MAD2L1, MDK, MET, MYB, MYC, NASP, NEK…	84
												Cell Cycle	cell division process	cell division process of tumor cell lines	0.00257	BHLHB2, BIRC5, BLM, CCNA2, CCNB1, CCND1, CDC2, CDH1, CKAP2, CTNNB1, DLGAP5, ECT2, ESR1, FBXO5, GJA1, HES1, HMGA1, IGF1R, IL7, IL1B, LGALS3, MAD2L1, MDK, MET, MYB, MYC, NASP, NPM1 (includes EG:4869), NRG1, PCNA, PRKCA, PTHLH, PTMA, SHC1, SOX9, THBS1, TOP2A, TP53, TP53BP1, VAV3	40
												Cell Cycle	cell division process	delay in cell division process of cell lines	0.00325	BIRC5, CCNB1, CDC2, DLGAP5, ECT2, HMGA1, MAD2L1, MYC, NASP, NRG1, PCNA, TOP2A	12
												Cell Cycle	cell division process	delay in cell division process of cervical cancer cell lines	0.00328	BIRC5, CCNB1, DLGAP5, ECT2, MAD2L1, NASP, TOP2A	7
												Cell Cycle	cell division process	cell division process of eukaryotic cells	0.00468	A2M, ANGPT1, BHLHB2, BIRC5, BLM, BUB1, CCNA1, CCNA2, CCNB1, CCND1, CD3E, CDC2, CDH1, CKAP2, CKS2 (includes EG:1164), CLU, CTNNB1, CXCL10, DDX3X, DLGAP5, ECT2, EIF4E, ESR1, FBXO5, FGF7, FN1, GJA1, HES1, HMGA1, HMGN1, IGF1R, IL7, IL1B, ITGA2, JARID2, LGALS3, MAD2L1, MDK, MET, MYB, MYC, NASP, NPM1 (includes EG:4869), NRG1, PAFAH1B1, PARP1, PCNA, PLK2, PRKCA, PTHLH, PTMA, SERPINB5, SFRS2, SHC1, SOX9,…	62
												Cell Cycle	cell division process	delay in cell division process of eukaryotic cells	0.00512	BIRC5, CCNB1, CCND1, CDC2, DLGAP5, ECT2, HMGA1, MAD2L1, MYC, NASP, NRG1, PCNA, TOP2A	13
												Cell Cycle	cell division process	delay in cell division process of cells	0.00944	BIRC5, CCNB1, CCND1, CDC2, DLGAP5, ECT2, HMGA1, MAD2L1, MYC, NASP, NRG1, PCNA, TOP2A, TPM1	14
												Cell Cycle	cell division process	cell division process of cell lines	0.01	ANGPT1, BHLHB2, BIRC5, BLM, CCNA1, CCNA2, CCNB1, CCND1, CDC2, CDH1, CKAP2, CLU, CTNNB1, DDX3X, DLGAP5, ECT2, ESR1, FBXO5, FGF7, FN1, GJA1, HES1, HMGA1, IGF1R, IL7, IL1B, LGALS3, MAD2L1, MDK, MET, MYB, MYC, NASP, NPM1 (includes EG:4869), NRG1, PAFAH1B1, PARP1, PCNA, PRKCA, PTHLH, PTMA, SHC1, SOX9, SPP1, TGIF1, THBS1, TOP2A, TP53, TP53BP1, VAV3	50
												Cell Cycle	cell division process	delay in cell division process of tumor cell lines	0.0109	BIRC5, CCNB1, CDC2, DLGAP5, ECT2, MAD2L1, NASP, NRG1, PCNA, TOP2A	10
												Cell Cycle	cell division process	cell division process of endothelial cell lines	0.0228	ANGPT1, CDH1, MYC, SPP1	4
												Cell Cycle	cell division process	entry into cell division process of cell lines	0.0229	BHLHB2, CCNA1, CCND1, CDH1, DDX3X, FN1, HMGA1, IGF1R, IL1B, MYC, NRG1, TP53	12
												Cell Cycle	cell division process	cell division process of bone cancer cell lines	0.0276	BHLHB2, CCNA2, CCND1, CDC2, GJA1, MYC, PTMA, TP53, TP53BP1	9
												Cell Cycle	cell cycle progression	cell cycle progression	0.00177	ANLN, ANXA1, BIRC5, BUB1, CALM2, CCNA1, CCNA2, CCNB1, CCND1, CD3E, CDC2, CDH1, CKAP2, CKS2 (includes EG:1164), CLU, CTNNB1, DLGAP5, ECT2, ERRFI1, ESR1, F2R, FBXO5, FGF7, HSP90AA1, HSPA8, IGF1R, IL7, IL1B, ITGA2, JARID2, KHDRBS1, KIF11, KIF15, KIF22, MAD2L1, MET, MYC, NASP, NPM1 (includes EG:4869), NRG1, NUSAP1, PAFAH1B1, PCNA, PIK3CB, PLK2, PPP2CA, PRKCA, PTMA, PTPRC, SGOL1, SH3BP4, SHC1, SPP1, S…	61
												Cell Cycle	modification	modification of chromatin	0.00256	CD3E, FOXA1, GATA3, HDAC2, HDAC1 (includes EG:3065), HMGA1, IKZF3, MTA2, MYC, RBBP4, RBBP7, SMARCC1	12
												Cell Cycle	modification	modification of chromosome components	0.00284	CD3E, FOXA1, GATA3, HDAC2, HDAC1 (includes EG:3065), HMGA1, IKZF3, MTA2, MYC, RBBP4, RBBP7, SMARCC1	12
												Cell Cycle	remodeling	remodeling of chromatin	0.00262	CD3E, GATA3, HDAC2, HDAC1 (includes EG:3065), HMGA1, IKZF3, MTA2, MYC, RBBP4, RBBP7, SMARCC1	11
												Cell Cycle	G2/M phase transition	arrest in G2/M phase transition of eukaryotic cells	0.00343	CCNA2, CCNB1, CCND1, CDC2, MAD2L1, MYC, NRG1, PARP1, TP53	9
												Cell Cycle	G2/M phase transition	G2/M phase transition of eukaryotic cells	0.00424	CCNA2, CCNB1, CCND1, CDC2, HMGA1, MAD2L1, MYC, NRG1, PARP1, TP53	10
												Cell Cycle	G2/M phase transition	arrest in G2/M phase transition of tumor cell lines	0.00551	CCNA2, CCNB1, CCND1, CDC2, MAD2L1, NRG1, TP53	7
												Cell Cycle	G2/M phase transition	G2/M phase transition of cell lines	0.00551	CCNA2, CCNB1, CCND1, CDC2, HMGA1, MAD2L1, NRG1, TP53	8
												Cell Cycle	G2/M phase transition	G2/M phase transition of tumor cell lines	0.00674	CCNA2, CCNB1, CCND1, CDC2, MAD2L1, NRG1, TP53	7
												Cell Cycle	G2/M phase transition	arrest in G2/M phase transition of cell lines	0.00837	CCNA2, CCNB1, CCND1, CDC2, MAD2L1, NRG1, TP53	7
												Cell Cycle	G2/M phase transition	G2/M phase transition of breast cancer cell lines	0.0177	CCND1, CDC2, NRG1	3
												Cell Cycle	G2/M phase transition	arrest in G2/M phase transition of breast cancer cell lines	0.0177	CCND1, CDC2, NRG1	3
												Cell Cycle	G2/M phase transition	arrest in G2/M phase transition of carcinoma cell lines	0.0177	CCNB1, MAD2L1, TP53	3
												Cell Cycle	ploidy	ploidy	0.00551	BIRC5, CKAP2, CRYAB, MAD2L1, MYB, MYC, PARP1, TP53	8
												Cell Cycle	ploidy	ploidy of eukaryotic cells	0.0103	BIRC5, CKAP2, CRYAB, MAD2L1, MYB, MYC, PARP1	7
												Cell Cycle	ploidy	ploidy of cells	0.0151	BIRC5, CKAP2, CRYAB, MAD2L1, MYB, MYC, PARP1	7
												Cell Cycle	ploidy	ploidy of colorectal cancer cell lines	0.0177	BIRC5, CKAP2, MAD2L1	3
												Cell Cycle	G2 phase	G2 phase of fibroblasts	0.00581	CCNB1, HMGN1, MYC, PARP1, SFRS2, TP53	6
												Cell Cycle	G2 phase	G2 phase of connective tissue cells	0.00767	CCNB1, HMGN1, MYC, PARP1, SFRS2, TP53	6
												Cell Cycle	G2 phase	arrest in G2 phase of fibroblasts	0.0101	CCNB1, MYC, PARP1, SFRS2, TP53	5
												Cell Cycle	G2 phase	G2 phase of eukaryotic cells	0.0101	CCNA2, CCNB1, CCND1, CDC2, CTNNB1, HMGA1, HMGN1, MAD2L1, MYB, MYC, NPM1 (includes EG:4869), NRG1, PARP1, SFRS2, TP53, TP53BP1	16
												Cell Cycle	G2 phase	G2 phase of tumor cell lines	0.0178	CCNA2, CCNB1, CCND1, CDC2, CTNNB1, MAD2L1, MYB, NPM1 (includes EG:4869), NRG1, TP53, TP53BP1	11
												Cell Cycle	G2 phase	G2 phase of cell lines	0.0234	CCNA2, CCNB1, CCND1, CDC2, CTNNB1, HMGA1, MAD2L1, MYB, NPM1 (includes EG:4869), NRG1, PARP1, TP53, TP53BP1	13
												Cell Cycle	G2 phase	arrest in G2 phase of eukaryotic cells	0.0249	CCNA2, CCNB1, CCND1, CDC2, CTNNB1, MAD2L1, MYC, NRG1, PARP1, SFRS2, TP53, TP53BP1	12
												Cell Cycle	G2/M phase	G2/M phase of fibroblasts	0.00674	HMGN1, SFRS2, TP53	3
												Cell Cycle	spindle checkpoint	spindle checkpoint of fibroblasts	0.00674	BUB1, MAD2L1, TP53	3
												Cell Cycle	interphase	interphase of breast cancer cell lines	0.00982	BHLHB2, CCND1, CDC2, CDH1, HES1, IL1B, LGALS3, MYC, NRG1, SOX9, TP53	11
												Cell Cycle	interphase	entry into interphase of tumor cell lines	0.0151	BHLHB2, CCND1, CDH1, IGF1R, IL1B, NRG1, TP53	7
												Cell Cycle	interphase	entry into interphase of cell lines	0.0167	BHLHB2, CCND1, CDH1, DDX3X, FN1, HMGA1, IGF1R, IL1B, MYC, NRG1, TP53	11
												Cell Cycle	interphase	interphase of bone cancer cell lines	0.0177	BHLHB2, CCNA2, CCND1, GJA1, MYC, TP53, TP53BP1	7
												Cell Cycle	interphase	interphase of endothelial cell lines	0.0177	ANGPT1, CDH1, MYC	3
												Cell Cycle	interphase	interphase of tumor cell lines	0.0212	BHLHB2, CCNA2, CCNB1, CCND1, CDC2, CDH1, CTNNB1, GJA1, HES1, HMGA1, IGF1R, IL1B, LGALS3, MAD2L1, MET, MYB, MYC, NASP, NPM1 (includes EG:4869), NRG1, SHC1, SOX9, TP53, TP53BP1	24
												Cell Cycle	interphase	arrest in interphase of connective tissue cells	0.0229	CCNB1, CCND1, MYC, PARP1, SFRS2, TP53	6
												Cell Cycle	interphase	arrest in interphase of fibroblasts	0.0229	CCNB1, CCND1, MYC, PARP1, SFRS2, TP53	6
												Cell Cycle	polyploidization	polyploidization of cell lines	0.0101	MYC, STMN1, TOP2A, TP53, TPX2	5
												Cell Cycle	polyploidization	polyploidization	0.0204	BIRC5, KIF11, MYC, STMN1, TOP2A, TP53, TPX2	7
												Cell Cycle	G1/S phase transition	G1/S phase transition of cell lines	0.0124	CCNA1, CCND1, GJA1, HES1, HMGA1, IGF1R, MET, MYB, MYC, NASP, NRG1, TP53	12
												Cell Cycle	G1/S phase transition	G1/S phase transition of tumor cell lines	0.0159	CCND1, GJA1, HES1, HMGA1, IGF1R, MET, MYC, NASP, NRG1, TP53	10
												Cell Cycle	G1/S phase transition	G1/S phase transition of eukaryotic cells	0.0203	CCNA1, CCND1, FN1, GJA1, HES1, HMGA1, IGF1R, MET, MYB, MYC, NASP, NRG1, TP53	13
												Cell Cycle	S phase	S phase of breast cancer cell lines	0.0126	CCND1, CDH1, IL1B, NRG1, SOX9, TP53	6
												Cell Cycle	S phase	S phase of tumor cell lines	0.014	BHLHB2, CCNA2, CCND1, CDH1, IL1B, MYC, NRG1, SHC1, SOX9, TP53	10
												Cell Cycle	S phase	entry into S phase of cell lines	0.0212	BHLHB2, CCND1, CDH1, DDX3X, FN1, HMGA1, IL1B, MYC, NRG1, TP53	10
												Cell Cycle	S phase	entry into S phase of tumor cell lines	0.0276	BHLHB2, CCND1, CDH1, IL1B, NRG1, TP53	6
												Cell Cycle	cytokinesis	cytokinesis	0.0167	ANLN, CCNB1, CFL1, ECT2, NUSAP1, PRC1, RACGAP1, TOP2A, TP53, TPM1, VAV3	11
												Gene Expression	transcription	transcription	2.06e-05	ABT1, ACTR3, AGRN, APEX1, ARID5B, BASP1, BCLAF1, BDNF, BHLHB2, BLM, CALR, CBX3, CBX8, CCNA2, CCNB1, CCND1, CD3E, CDC2, CDH1, CHD4, CRABP2, CREBL1, CTBP2, CTNNB1, CYP2S1, DDX5, DKK1, ECT2, EHF, EIF2S1, ENO1, ESR1, ETV5, ETV6, F2R, FGF7, FHL2, FN1, FOXA1, FOXP4, FUS, GATA3, GJA1, GLI3, GSTP1, HDAC2, HDAC1 (includes EG:3065), HES1, HEY1, HMGA1, HNRNPAB, IGF2BP2, IKZF3, IL1B, ILF3, IRF8, ITGB3, JARID…	118
												Gene Expression	transcription	transcription of DNA	0.00038	ABT1, ACTR3, AGRN, APEX1, ARID5B, BCLAF1, BHLHB2, BLM, CALR, CBX3, CCNA2, CHD4, CRABP2, CTBP2, CTNNB1, DDX5, EHF, ENO1, ESR1, ETV5, ETV6, F2R, FHL2, FOXA1, FOXP4, FUS, GATA3, GLI3, HDAC2, HDAC1 (includes EG:3065), HES1, HEY1, HMGA1, HNRNPAB, IKZF3, ILF3, IRF8, JARID2, KHDRBS1, KLF5, MAFB, MBD2, MKL2, MTA2, MYB, MYC, MYO6, NFE2L3, NME2, NOTCH3, NR2F2, NRG1, PARP1, PFN1, POLR2G, PRDM4, RBAK, RBBP7,…	80
												Gene Expression	expression	expression of DNA	0.000491	ABT1, ACTR3, AGRN, APEX1, ARID5B, BCLAF1, BHLHB2, BLM, CALR, CBX3, CCNA2, CHD4, CRABP2, CTBP2, CTNNB1, DDX5, EHF, ENO1, ESR1, ETV5, ETV6, F2R, FHL2, FOXA1, FOXP4, FUS, GATA3, GLI3, HDAC2, HDAC1 (includes EG:3065), HES1, HEY1, HMGA1, HNRNPAB, IKZF3, IL1B, ILF3, IRF8, JARID2, KHDRBS1, KLF5, MAFB, MBD2, MKL2, MTA2, MYB, MYC, MYO6, NFE2L3, NME2, NOTCH3, NR2F2, NRG1, PARP1, PFN1, POLR2G, PRDM4, RBAK, …	81
												Gene Expression	binding	binding of RNA	0.00691	CCNB1, CDC2, HNRNPA1, KHDRBS1, PARP1	5
												Cardiovascular System Development and Function	angiogenesis	angiogenesis	3e-05	ANGPT1, ANXA2, ARHGAP24, CCL2, COL18A1, COMP, CTNNB1, CXCL6, CXCR4, ECT2, EDNRA, ETV6, F2R, FN1, HDAC1 (includes EG:3065), IL1B, ITGA2, ITGB3, KLF5, LAMA5, LGALS3, MET, MKL2, MYB, MYC, NR2F2, NRG1, PDGFA, PTHLH, SERPINB5, SHC1, SMOC2, THBS1, THBS2, TP53, UBP1	36
												Cardiovascular System Development and Function	angiogenesis	angiogenesis of cells	0.000131	COL18A1, COMP, ECT2, FN1, HDAC1 (includes EG:3065), ITGA2, LAMA5, MET, NRG1, SMOC2, THBS1, THBS2	12
												Cardiovascular System Development and Function	angiogenesis	angiogenesis of blood vessel	0.000721	ANGPT1, ARHGAP24, CCL2, COL18A1, COMP, CXCL6, ETV6, F2R, FN1, ITGA2, ITGB3, KLF5, LGALS3, MET, MYC, NR2F2, NRG1, PTHLH, SERPINB5, SMOC2, THBS1, THBS2, TP53	23
												Cardiovascular System Development and Function	angiogenesis	angiogenesis of endothelial cells	0.0126	COL18A1, COMP, FN1, HDAC1 (includes EG:3065), ITGA2, MET	6
[truncated: 141 more rows]

## Sheet: Effect on function Parenchyma
Function Annotation	Molecules	# Molecules
[truncated: 950 more rows]

## Sheet: Pathways in DEG Parenchyma
DETAILS OF SIGNIFICANT (P < 0.01) CANONICAL PATHWAYS in DEG highly expressed in PARENCHYMA vs. FAT PAD
[truncated: 3 more rows]

## Sheet: IPA analysis in DEG Fat Pad
FUNCTIONS			Category	Function	Function Annotation	B-H P-value	Molecules	# Molecules
[truncated: 446 more rows]

[truncated: 4 more sheets: Effect on function Fat pad, Pathways in DEG Fat Pad, Transcr Factor Parenchyma, Transcr Factor Fat pad]
