# Supplementary material for: Functional and gene network analyses of transcriptional signatures characterizing pre-weaned bovine mammary parenchyma or fat pad uncovered novel inter-tissue signaling networks during development
Source: BMC Genomics. 2010 May 26;11:331. doi: 10.1186/1471-2164-11-331 (PMC2890563; doi:10.1186/1471-2164-11-331)
Supplement: Additional file 4 — GO analysis. This file contains results from GO analysis of analysis of DEG (overall genes with significant ≥ 1.5-fold difference in expression between PAR and MFP), DEG higher in PAR vs. MFP, and DEG higher in MFP vs. PAR. DEG are classified according to significant biological process, molecular function, and cellular components. Analysis of GO was conducted using DAVID http://david.abcc.ncifcrf.gov:8080/. [file 1471-2164-11-331-S4.XLS]

## Sheet: Biological process
Overall						Enriched by more highly DEG in MFP vs. PAR				Enriched by more highly DEG in PAR vs. MFP
Term	# Genes	Pre	Benjamini corrected P-value	MFP	PAR		# Genes	Benjamini corrected P-value			# Genes	Benjamini corrected P-value
GO:0042592~homeostatic process	82	0	0.000198343	41	41	GO:0009605~response to external stimulus	58	0.18079		GO:0022607~cellular component assembly	59	0.0001507
GO:0007010~cytoskeleton organization	65	-1	0.000656061	29	36	GO:0009790~embryonic development	52	0.798586		GO:0044085~cellular component biogenesis	61	0.000122528
GO:0065003~macromolecular complex assembly	62	-1	0.000923193		39	GO:0048519~negative regulation of biological process	98	0.70302		GO:0006996~organelle organization	78	0.00119851
GO:0043933~macromolecular complex subunit organization	66	-1	0.00115442		41	GO:0050896~response to stimulus	164	0.639206		GO:0048856~anatomical structure development	198	0.00280038
GO:0030036~actin cytoskeleton organization	40	-1	0.00394014		27	GO:0051128~regulation of cellular component organization	28	0.740947		GO:0048869~cellular developmental process	135	0.00420256
GO:0030029~actin filament-based process	40	-1	0.00394014		27	GO:0048522~positive regulation of cellular process	120	0.405992		GO:0016043~cellular component organization	147	0.00394207
GO:0048878~chemical homeostasis	57	0	0.00400257	30	27	GO:0009056~catabolic process	62	0.000479955		GO:0030154~cell differentiation	129	0.00473563
GO:0008219~cell death	39	-1	0.00432135		22	GO:0006629~lipid metabolic process	63	0.000660928		GO:0006325~chromatin organization	18	0.00734698
GO:0016265~death	39	-1	0.00432135		22	GO:0044255~cellular lipid metabolic process	55	0.00374631		GO:0048731~system development	184	0.00733487
GO:0008284~positive regulation of cell proliferation	48	0	0.00434463	23	25	GO:0032879~regulation of localization	53	0.0038814		GO:0007517~muscle organ development	39	0.00835154
GO:0008104~protein localization	71	-1	0.0055854		39	GO:0044248~cellular catabolic process	43	0.00439885		GO:0007049~cell cycle	45	0.0108592
GO:0070271~protein complex biogenesis	54	-1	0.00599675		32	GO:0042221~response to chemical stimulus	104	0.00564577		GO:0032502~developmental process	230	0.0149594
GO:0006461~protein complex assembly	54	-1	0.00599675		32	GO:0006082~organic acid metabolic process	48	0.0427698		GO:0016481~negative regulation of transcription	32	0.0179328
GO:0012501~programmed cell death	36	0	0.00971972	17	19	GO:0055114~oxidation reduction	59	0.0471329		GO:0048513~organ development	161	0.0199393
GO:0006915~apoptosis	36	0	0.00971972	17	19	GO:0050953~sensory perception of light stimulus	15	0.0473447		GO:0010926~anatomical structure formation	80	0.023998
GO:0043068~positive regulation of programmed cell death	35	0	0.0129307	17	18	GO:0007601~visual perception	15	0.0473447		GO:0051253~negative regulation of RNA metabolic process	28	0.0249212
GO:0043065~positive regulation of apoptosis	35	0	0.0129307	17	18	GO:0042180~cellular ketone metabolic process	47	0.0546134		GO:0045892~negative regulation of transcription, DNA-dependent	28	0.0249212
GO:0010942~positive regulation of cell death	35	0	0.0129307	17	18	GO:0008610~lipid biosynthetic process	20	0.107476		GO:0006974~response to DNA damage stimulus	22	0.0290605
GO:0009611~response to wounding	74	0	0.0245173	35	39	GO:0019752~carboxylic acid metabolic process	45	0.110048		GO:0045934~negative regulation of nucleobase, nucleoside, nucleotide and nucleic acid metabolic process	32	0.0317017
GO:0015031~protein transport	51	-1	0.028027		30	GO:0043436~oxoacid metabolic process	45	0.110048		GO:0040011~locomotion	36	0.0370601
GO:0045184~establishment of protein localization	51	-1	0.028027		30	GO:0051049~regulation of transport	32	0.120008		GO:0055002~striated muscle cell development	9	0.0499509
GO:0030155~regulation of cell adhesion	32	0	0.0292343	16	16	GO:0046395~carboxylic acid catabolic process	8	0.122911		GO:0055001~muscle cell development	9	0.0499509
GO:0010033~response to organic substance	117	1	0.029729	71		GO:0016054~organic acid catabolic process	8	0.122911		GO:0030850~prostate gland development	9	0.0499509
GO:0010647~positive regulation of cell communication	46	0	0.0401689	23	23	GO:0044242~cellular lipid catabolic process	8	0.122911		GO:0009607~response to biotic stimulus	29	0.0634945
GO:0051336~regulation of hydrolase activity	26	-1	0.0447612		15	GO:0065008~regulation of biological quality	88	0.124359		GO:0006457~protein folding	10	0.0627604
GO:0019725~cellular homeostasis	45	-1	0.0463435		28	GO:0016042~lipid catabolic process	12	0.129437		GO:0030705~cytoskeleton-dependent intracellular transport	10	0.0627604
GO:0048545~response to steroid hormone stimulus	34	0	0.0465877	17	17	GO:0030336~negative regulation of cell migration	12	0.129437		GO:0065009~regulation of molecular function	48	0.0632324
GO:0042060~wound healing	34	1	0.0465877	19		GO:0051271~negative regulation of cell motion	12	0.129437		GO:0009892~negative regulation of metabolic process	48	0.0632324
GO:0050801~ion homeostasis	38	-1	0.0478312		22	GO:0065007~biological regulation	383	0.135739		GO:0007018~microtubule-based movement	11	0.0675348
GO:0001775~cell activation	25	-1	0.0537229		17	GO:0048518~positive regulation of biological process	139	0.149102		GO:0006281~DNA repair	11	0.0675348
GO:0046907~intracellular transport	44	-1	0.0544964		27	GO:0032787~monocarboxylic acid metabolic process	33	0.177919		GO:0006333~chromatin assembly or disassembly	12	0.069727
GO:0055080~cation homeostasis	24	-1	0.0717728		14	GO:0048589~developmental growth	14	0.178386		GO:0007275~multicellular organismal development	208	0.0813482
GO:0035239~tube morphogenesis	39	-1	0.0810084		21	GO:0007186~G-protein coupled receptor protein signaling pathway	35	0.200093		GO:0034984~cellular response to DNA damage stimulus	19	0.11307
GO:0014706~striated muscle tissue development	39	-1	0.0810084		27	GO:0045834~positive regulation of lipid metabolic process	7	0.208995		GO:0022402~cell cycle process	34	0.11268
GO:0060537~muscle tissue development	39	-1	0.0810084		27	GO:0001659~temperature homeostasis	7	0.208995		GO:0001889~liver development	12	0.117324
GO:0043009~chordate embryonic development	80	0	0.0867684	39	41	GO:0051971~positive regulation of transmission of nerve impulse	7	0.208995		GO:0016071~mRNA metabolic process	18	0.116566
GO:0001701~in utero embryonic development	45	-1	0.0895798		30	GO:0031646~positive regulation of neurological system process	7	0.208995		GO:0006397~mRNA processing	18	0.116566
GO:0055082~cellular chemical homeostasis	34	-1	0.115047		20	GO:0021953~central nervous system neuron differentiation	10	0.225188		GO:0006139~nucleobase, nucleoside, nucleotide and nucleic acid metabolic process	125	0.125483
GO:0009792~embryonic development ending in birth or egg hatching	80	0	0.13207	39	41	GO:0001702~gastrulation with mouth forming second	9	0.226324		GO:0022610~biological adhesion	70	0.144918
GO:0010627~regulation of protein kinase cascade	26	-1	0.133318		15	GO:0051129~negative regulation of cellular component organization	9	0.226324		GO:0007155~cell adhesion	70	0.144918
GO:0006873~cellular ion homeostasis	33	-1	0.136716		20	GO:0051188~cofactor biosynthetic process	8	0.227537		GO:0033036~macromolecule localization	52	0.148462
GO:0035295~tube development	52	0	0.13775	25	27	GO:0032147~activation of protein kinase activity	11	0.326192		GO:0009653~anatomical structure morphogenesis	117	0.146668
GO:0009967~positive regulation of signal transduction	39	-1	0.154468		23	GO:0002526~acute inflammatory response	14	0.333852		GO:0035023~regulation of Rho protein signal transduction	14	0.165158
GO:0034622~cellular macromolecular complex assembly	25	-1	0.155253		19	GO:0006631~fatty acid metabolic process	27	0.343427		GO:0031032~actomyosin structure organization	7	0.179634
GO:0045321~leukocyte activation	21	-1	0.156916		15	GO:0008015~blood circulation	18	0.349523		GO:0060740~prostate gland epithelium morphogenesis	7	0.179634
GO:0045785~positive regulation of cell adhesion	21	-1	0.156916			GO:0003013~circulatory system process	18	0.349523		GO:0008088~axon cargo transport	7	0.179634
GO:0050865~regulation of cell activation	21	-1	0.156916		12	GO:0048771~tissue remodeling	20	0.351275		GO:0002064~epithelial cell development	7	0.179634
GO:0060429~epithelium development	50	-1	0.187226		32	GO:0050890~cognition	28	0.355408		GO:0060512~prostate gland morphogenesis	7	0.179634
GO:0043285~biopolymer catabolic process	38	1	0.190557	19		GO:0007178~transmembrane receptor protein serine/threonine kinase signaling pathway	13	0.358283		GO:0050866~negative regulation of cell activation	7	0.179634
GO:0012502~induction of programmed cell death	24	1	0.193363	13		GO:0045333~cellular respiration	9	0.3635		GO:0008380~RNA splicing	17	0.18134
GO:0042692~muscle cell differentiation	24	-1	0.193363		20	GO:0007565~female pregnancy	9	0.3635		GO:0001764~neuron migration	12	0.187799
GO:0006917~induction of apoptosis	24	1	0.193363	13		GO:0045765~regulation of angiogenesis	9	0.3635		GO:0045454~cell redox homeostasis	8	0.197952
GO:0009617~response to bacterium	20	-1	0.19463		13	GO:0030258~lipid modification	8	0.367945		GO:0030262~apoptotic nuclear changes	8	0.197952
GO:0002694~regulation of leukocyte activation	20	-1	0.19463		11	GO:0031649~heat generation	6	0.37235		GO:0051592~response to calcium ion	8	0.197952
GO:0055066~di-, tri-valent inorganic cation homeostasis	20	-1	0.19463		12	GO:0014075~response to amine stimulus	6	0.37235		GO:0034728~nucleosome organization	8	0.197952
GO:0010817~regulation of hormone levels	20	1	0.19463	11		GO:0050994~regulation of lipid catabolic process	6	0.37235		GO:0050808~synapse organization	10	0.201413
GO:0070727~cellular macromolecule localization	31	1	0.197607	17		GO:0033189~response to vitamin A	6	0.37235		GO:0055007~cardiac muscle cell differentiation	9	0.202032
GO:0034613~cellular protein localization	31	1	0.197607	17		GO:0050806~positive regulation of synaptic transmission	6	0.37235		GO:0035051~cardiac cell differentiation	9	0.202032
GO:0034621~cellular macromolecular complex subunit organization	27	-1	0.225973		21	GO:0032526~response to retinoic acid	6	0.37235		GO:0006997~nucleus organization	9	0.202032
GO:0002696~positive regulation of leukocyte activation	19	-1	0.243245			GO:0050789~regulation of biological process	357	0.373575		GO:0031324~negative regulation of cellular metabolic process	42	0.203594
GO:0030003~cellular cation homeostasis	19	-1	0.243245		12	GO:0019395~fatty acid oxidation	7	0.377694		GO:0002376~immune system process	58	0.214979
GO:0050867~positive regulation of cell activation	19	-1	0.243245			GO:0034470~ncRNA processing	7	0.377694		GO:0050790~regulation of catalytic activity	42	0.238497
GO:0030005~cellular di-, tri-valent inorganic cation homeostasis	19	-1	0.243245		12	GO:0010565~regulation of cellular ketone metabolic process	7	0.377694		GO:0046578~regulation of Ras protein signal transduction	15	0.291268
GO:0051249~regulation of lymphocyte activation	19	-1	0.243245			GO:0034440~lipid oxidation	7	0.377694		GO:0030030~cell projection organization	38	0.29653
GO:0014020~primary neural tube formation	23	-1	0.245984			GO:0003002~regionalization	20	0.397942		GO:0022604~regulation of cell morphogenesis	14	0.320247
GO:0032868~response to insulin stimulus	23	1	0.245984	19		GO:0015980~energy derivation by oxidation of organic compounds	11	0.406919		GO:0006396~RNA processing	21	0.332016
GO:0070482~response to oxygen levels	26	-1	0.28096			GO:0032269~negative regulation of cellular protein metabolic process	16	0.409106		GO:0051250~negative regulation of lymphocyte activation	6	0.330271
GO:0009991~response to extracellular stimulus	29	1	0.303306	20		GO:0001558~regulation of cell growth	19	0.434532		GO:0030239~myofibril assembly	6	0.330271
GO:0035148~tube lumen formation	22	-1	0.304868		14	GO:0045926~negative regulation of growth	10	0.439393		GO:0002695~negative regulation of leukocyte activation	6	0.330271
GO:0032101~regulation of response to external stimulus	22	-1	0.304868		13	GO:0043434~response to peptide hormone stimulus	22	0.442971		GO:0030217~T cell differentiation	6	0.330271
GO:0051173~positive regulation of nitrogen compound metabolic process	93	1	0.30496	46		GO:0044057~regulation of system process	26	0.458263		GO:0050868~negative regulation of T cell activation	6	0.330271
GO:0051251~positive regulation of lymphocyte activation	18	-1	0.309743			GO:0051179~localization	151	0.462826		GO:0016568~chromatin modification	9	0.328817
GO:0042445~hormone metabolic process	18	-1	0.309743			GO:0008217~regulation of blood pressure	14	0.481221		GO:0048468~cell development	76	0.336667
GO:0046649~lymphocyte activation	18	-1	0.309743		13	GO:0006979~response to oxidative stress	19	0.500846		GO:0080134~regulation of response to stress	16	0.337909
GO:0019882~antigen processing and presentation	18	-1	0.309743		18	GO:0007179~transforming growth factor beta receptor signaling pathway	11	0.516875		GO:0051656~establishment of organelle localization	7	0.339293
GO:0046486~glycerolipid metabolic process	18	1	0.309743	12		GO:0007218~neuropeptide signaling pathway	8	0.519113		GO:0010970~microtubule-based transport	7	0.339293
GO:0043627~response to estrogen stimulus	25	-1	0.334932			GO:0031329~regulation of cellular catabolic process	8	0.519113		GO:0007157~heterophilic cell adhesion	7	0.339293
GO:0051259~protein oligomerization	28	-1	0.355729		17	GO:0019915~lipid storage	8	0.519113		GO:0006800~oxygen and reactive oxygen species metabolic process	7	0.339293
GO:0060562~epithelial tube morphogenesis	31	1	0.362986	18		GO:0001839~neural plate morphogenesis	7	0.561733		GO:0008637~apoptotic mitochondrial changes	7	0.339293
GO:0010810~regulation of cell-substrate adhesion	21	1	0.363853	13		GO:0048660~regulation of smooth muscle cell proliferation	7	0.561733		GO:0031349~positive regulation of defense response	7	0.339293
GO:0014070~response to organic cyclic substance	17	1	0.379179	13		GO:0030799~regulation of cyclic nucleotide metabolic process	7	0.561733		GO:0065004~protein-DNA complex assembly	7	0.339293
GO:0030855~epithelial cell differentiation	17	-1	0.379179		16	GO:0006140~regulation of nucleotide metabolic process	7	0.561733		GO:0051640~organelle localization	7	0.339293
GO:0030879~mammary gland development	24	-1	0.39818		16	GO:0019229~regulation of vasoconstriction	6	0.595073		GO:0006334~nucleosome assembly	7	0.339293
GO:0001666~response to hypoxia	24	1	0.39818	13		GO:0051187~cofactor catabolic process	6	0.595073		GO:0031497~chromatin assembly	7	0.339293
GO:0043062~extracellular structure organization	36	-1	0.413766			GO:0009108~coenzyme biosynthetic process	6	0.595073		GO:0048523~negative regulation of cellular process	99	0.357922
GO:0051050~positive regulation of transport	36	1	0.413766	19		GO:0050871~positive regulation of B cell activation	6	0.595073		GO:0051056~regulation of small GTPase mediated signal transduction	15	0.36809
GO:0006886~intracellular protein transport	27	-1	0.416167			GO:0009060~aerobic respiration	6	0.595073		GO:0009987~cellular process	527	0.379471
GO:0009057~macromolecule catabolic process	47	1	0.418263	26		GO:0009064~glutamine family amino acid metabolic process	6	0.595073		GO:0009966~regulation of signal transduction	56	0.377188
GO:0048732~gland development	44	-1	0.428481		27	GO:0019217~regulation of fatty acid metabolic process	6	0.595073		GO:0009888~tissue development	72	0.393731
GO:0001843~neural tube closure	20	-1	0.433493		12	GO:0006084~acetyl-CoA metabolic process	6	0.595073		GO:0048741~skeletal muscle fiber development	11	0.390794
GO:0060606~tube closure	20	-1	0.433493		12	GO:0010827~regulation of glucose transport	6	0.595073		GO:0048747~muscle fiber development	11	0.390794
GO:0007584~response to nutrient	20	1	0.433493	13		GO:0001525~angiogenesis	20	0.601131		GO:0051707~response to other organism	20	0.413648
GO:0045935~positive regulation of nucleobase, nucleoside, nucleotide and nucleic acid metabolic process	89	1	0.440191	44		GO:0009062~fatty acid catabolic process	5	0.60508		GO:0043549~regulation of kinase activity	27	0.416467
GO:0055065~metal ion homeostasis	16	-1	0.450709		10	GO:0050996~positive regulation of lipid catabolic process	5	0.60508		GO:0051338~regulation of transferase activity	27	0.416467
GO:0050671~positive regulation of lymphocyte proliferation	16	-1	0.450709			GO:0045598~regulation of fat cell differentiation	5	0.60508		GO:0044257~cellular protein catabolic process	10	0.415267
GO:0032944~regulation of mononuclear cell proliferation	16	-1	0.450709			GO:0051966~regulation of synaptic transmission, glutamatergic	5	0.60508		GO:0051603~proteolysis involved in cellular protein catabolic process	10	0.415267
GO:0043408~regulation of MAPKKK cascade	16	-1	0.450709		10	GO:0051968~positive regulation of synaptic transmission, glutamatergic	5	0.60508		GO:0031347~regulation of defense response	10	0.415267
GO:0050878~regulation of body fluid levels	16	-1	0.450709			GO:0010639~negative regulation of organelle organization	5	0.60508		GO:0043632~modification-dependent macromolecule catabolic process	10	0.415267
GO:0033273~response to vitamin	16	1	0.450709	10		GO:0051494~negative regulation of cytoskeleton organization	5	0.60508		GO:0019941~modification-dependent protein catabolic process	10	0.415267
GO:0051345~positive regulation of hydrolase activity	16	-1	0.450709			GO:0045923~positive regulation of fatty acid metabolic process	5	0.60508		GO:0000902~cell morphogenesis	39	0.419236
GO:0070663~regulation of leukocyte proliferation	16	-1	0.450709			GO:0046700~heterocycle catabolic process	5	0.60508		GO:0006950~response to stress	102	0.427294
GO:0050670~regulation of lymphocyte proliferation	16	-1	0.450709			GO:0006733~oxidoreduction coenzyme metabolic process	5	0.60508		GO:0006350~transcription	69	0.457092
GO:0070665~positive regulation of leukocyte proliferation	16	-1	0.450709			GO:0048706~embryonic skeletal system development	9	0.626527		GO:0019932~second-messenger-mediated signaling	11	0.507696
GO:0010811~positive regulation of cell-substrate adhesion	16	1	0.450709	10		GO:0009894~regulation of catabolic process	9	0.626527		GO:0032989~cellular component morphogenesis	42	0.510593
GO:0032946~positive regulation of mononuclear cell proliferation	16	-1	0.450709			GO:0042472~inner ear morphogenesis	9	0.626527		GO:0006260~DNA replication	7	0.512101
GO:0044087~regulation of cellular component biogenesis	23	-1	0.453658			GO:0048583~regulation of response to stimulus	23	0.657673		GO:0060070~Wnt receptor signaling pathway through beta-catenin	7	0.512101
GO:0001841~neural tube formation	23	-1	0.453658			GO:0032870~cellular response to hormone stimulus	23	0.657673		GO:0032844~regulation of homeostatic process	7	0.512101
GO:0001838~embryonic epithelial tube formation	23	-1	0.453658			GO:0016311~dephosphorylation	8	0.677728		GO:0001824~blastocyst development	6	0.532844
GO:0016477~cell migration	46	-1	0.45376		29	GO:0030308~negative regulation of cell growth	8	0.677728		GO:0050905~neuromuscular process	6	0.532844
GO:0030198~extracellular matrix organization	26	1	0.457024	17		GO:0001974~blood vessel remodeling	8	0.677728		GO:0034645~cellular macromolecule biosynthetic process	99	0.532324
GO:0031667~response to nutrient levels	26	1	0.457024	18		GO:0048511~rhythmic process	8	0.677728		GO:0009059~macromolecule biosynthetic process	99	0.532324
GO:0032504~multicellular organism reproduction	35	-1	0.458526		19	GO:0021545~cranial nerve development	8	0.677728		GO:0010467~gene expression	109	0.528586
GO:0048609~reproductive process in a multicellular organism	35	-1	0.458526		19	GO:0002682~regulation of immune system process	25	0.687051		GO:0030183~B cell differentiation	5	0.527838
GO:0048870~cell motility	48	-1	0.491193		30	GO:0051047~positive regulation of secretion	12	0.687501		GO:0002902~regulation of B cell apoptosis	5	0.527838
GO:0051186~cofactor metabolic process	19	1	0.491746	18		GO:0044270~nitrogen compound catabolic process	12	0.687501		GO:0042990~regulation of transcription factor import into nucleus	5	0.527838
GO:0010605~negative regulation of macromolecule metabolic process	73	-1	0.493636		45	GO:0003007~heart morphogenesis	10	0.690608		GO:0002065~columnar/cuboidal epithelial cell differentiation	5	0.527838
GO:0010648~negative regulation of cell communication	50	1	0.509982	27		GO:0048514~blood vessel morphogenesis	24	0.722595		GO:0034762~regulation of transmembrane transport	5	0.527838
GO:0033043~regulation of organelle organization	25	-1	0.511523			GO:0021602~cranial nerve morphogenesis	7	0.725533		GO:0032319~regulation of Rho GTPase activity	5	0.527838
GO:0006357~regulation of transcription from RNA polymerase II promoter	84	-1	0.511573		45	GO:0048854~brain morphogenesis	7	0.725533		GO:0070230~positive regulation of lymphocyte apoptosis	5	0.527838
GO:0006508~proteolysis	31	-1	0.512913			GO:0006470~protein amino acid dephosphorylation	7	0.725533		GO:0050881~musculoskeletal movement	5	0.527838
GO:0030163~protein catabolic process	31	-1	0.512913			GO:0007389~pattern specification process	21	0.727809		GO:0070228~regulation of lymphocyte apoptosis	5	0.527838
GO:0002684~positive regulation of immune system process	34	1	0.513734	19		GO:0008361~regulation of cell size	11	0.729496		GO:0007512~adult heart development	5	0.527838
GO:0002237~response to molecule of bacterial origin	15	-1	0.514349			GO:0050794~regulation of cellular process	332	0.729855		GO:0000281~cytokinesis after mitosis	5	0.527838
GO:0007596~blood coagulation	15	-1	0.514349			GO:0042471~ear morphogenesis	9	0.730422		GO:0007009~plasma membrane organization	5	0.527838
GO:0050817~coagulation	15	-1	0.514349			GO:0007165~signal transduction	173	0.743594		GO:0045730~respiratory burst	5	0.527838
GO:0019637~organophosphate metabolic process	15	1	0.514349	10		GO:0032355~response to estradiol stimulus	6	0.744662		GO:0051928~positive regulation of calcium ion transport	5	0.527838
GO:0048002~antigen processing and presentation of peptide antigen	15	-1	0.514349		15	GO:0030808~regulation of nucleotide biosynthetic process	6	0.744662		GO:0046641~positive regulation of alpha-beta T cell proliferation	5	0.527838
GO:0007599~hemostasis	15	-1	0.514349			GO:0031128~developmental induction	6	0.744662		GO:0002904~positive regulation of B cell apoptosis	5	0.527838
GO:0050863~regulation of T cell activation	15	-1	0.514349		10	GO:0030802~regulation of cyclic nucleotide biosynthetic process	6	0.744662		GO:0034765~regulation of ion transmembrane transport	5	0.527838
GO:0006644~phospholipid metabolic process	15	1	0.514349	10		GO:0045168~cell-cell signaling involved in cell fate specification	6	0.744662		GO:0035136~forelimb morphogenesis	5	0.527838
GO:0051260~protein homooligomerization	15	-1	0.514349		9	GO:0010596~negative regulation of endothelial cell migration	6	0.744662		GO:0042306~regulation of protein import into nucleus	5	0.527838
GO:0006874~cellular calcium ion homeostasis	15	-1	0.514349		9	GO:0018193~peptidyl-amino acid modification	6	0.744662		GO:0046640~regulation of alpha-beta T cell proliferation	5	0.527838
GO:0006875~cellular metal ion homeostasis	15	-1	0.514349		9	GO:0051339~regulation of lyase activity	6	0.744662		GO:0050879~multicellular organismal movement	5	0.527838
GO:0055074~calcium ion homeostasis	15	-1	0.514349		9	GO:0051235~maintenance of location	6	0.744662		GO:0035115~embryonic forelimb morphogenesis	5	0.527838
GO:0044092~negative regulation of molecular function	15	-1	0.514349		9	GO:0048853~forebrain morphogenesis	6	0.744662		GO:0007159~leukocyte adhesion	5	0.527838
GO:0045941~positive regulation of transcription	82	1	0.514494	42		GO:0010594~regulation of endothelial cell migration	6	0.744662		GO:0002521~leukocyte differentiation	10	0.535309
GO:0002009~morphogenesis of an epithelium	39	-1	0.522322		21	GO:0001759~induction of an organ	6	0.744662		GO:0051674~localization of cell	42	0.58834
GO:0010628~positive regulation of gene expression	88	1	0.541747	48		GO:0031279~regulation of cyclase activity	6	0.744662		GO:0006928~cell motion	42	0.58834
GO:0009891~positive regulation of biosynthetic process	106	-1	0.560494		55	GO:0040008~regulation of growth	31	0.749968		GO:0016044~membrane organization	22	0.603689
GO:0031328~positive regulation of cellular biosynthetic process	106	-1	0.560494		55	GO:0003008~system process	54	0.755638		GO:0032501~multicellular organismal process	231	0.607179
GO:0006954~inflammatory response	38	-1	0.581885		22	GO:0051605~protein maturation by peptide bond cleavage	10	0.756777		GO:0007059~chromosome segregation	8	0.625142
GO:0051046~regulation of secretion	27	1	0.585086	20		GO:0001503~ossification	10	0.756777		GO:0030856~regulation of epithelial cell differentiation	8	0.625142
GO:0032535~regulation of cellular component size	24	1	0.585807	15		GO:0048704~embryonic skeletal system morphogenesis	8	0.762334		GO:0002697~regulation of immune effector process	8	0.625142
GO:0007600~sensory perception	24	1	0.585807	18		GO:0007266~Rho protein signal transduction	8	0.762334		GO:0006986~response to unfolded protein	8	0.625142
GO:0019216~regulation of lipid metabolic process	14	1	0.603521	11		GO:0006725~cellular aromatic compound metabolic process	17	0.770769		GO:0006984~ER-nuclear signaling pathway	8	0.625142
GO:0018904~organic ether metabolic process	14	1	0.603521	13		GO:0009109~coenzyme catabolic process	5	0.779687		GO:0050727~regulation of inflammatory response	8	0.625142
GO:0019748~secondary metabolic process	14	1	0.603521	9		GO:0046324~regulation of glucose import	5	0.779687		GO:0048608~reproductive structure development	16	0.651547
GO:0050870~positive regulation of T cell activation	14	-1	0.603521		9	GO:0031331~positive regulation of cellular catabolic process	5	0.779687		GO:0001655~urogenital system development	28	0.659785
GO:0002474~antigen processing and presentation of peptide antigen via MHC class I	14	-1	0.603521		14	GO:0043255~regulation of carbohydrate biosynthetic process	5	0.779687		GO:0022403~cell cycle phase	25	0.665835
GO:0030900~forebrain development	29	-1	0.647069		18	GO:0046356~acetyl-CoA catabolic process	5	0.779687		GO:0034961~cellular biopolymer biosynthetic process	90	0.66834
GO:0007626~locomotory behavior	17	-1	0.65219		10	GO:0045907~positive regulation of vasoconstriction	5	0.779687		GO:0043284~biopolymer biosynthetic process	90	0.66834
GO:0043623~cellular protein complex assembly	17	-1	0.65219		12	GO:0042246~tissue regeneration	5	0.779687		GO:0048644~muscle organ morphogenesis	7	0.670129
GO:0010740~positive regulation of protein kinase cascade	17	-1	0.65219			GO:0008033~tRNA processing	5	0.779687		GO:0048015~phosphoinositide-mediated signaling	7	0.670129
GO:0010557~positive regulation of macromolecule biosynthetic process	103	-1	0.683056		54	GO:0006099~tricarboxylic acid cycle	5	0.779687		GO:0051169~nuclear transport	7	0.670129
GO:0007507~heart development	44	-1	0.697452		27	GO:0001501~skeletal system development	33	0.783049		GO:0015931~nucleobase, nucleoside, nucleotide and nucleic acid transport	7	0.670129
GO:0044093~positive regulation of molecular function	61	-1	0.700986		34	GO:0006006~glucose metabolic process	14	0.783764		GO:0016202~regulation of striated muscle tissue development	7	0.670129
GO:0009968~negative regulation of signal transduction	46	-1	0.724522			GO:0006633~fatty acid biosynthetic process	11	0.784425		GO:0032386~regulation of intracellular transport	7	0.670129
GO:0007017~microtubule-based process	25	-1	0.729739		19	GO:0009755~hormone-mediated signaling	9	0.799725		GO:0048634~regulation of muscle development	7	0.670129
GO:0001944~vasculature development	58	1	0.730648	37		GO:0044262~cellular carbohydrate metabolic process	20	0.801557		GO:0006913~nucleocytoplasmic transport	7	0.670129
GO:0001568~blood vessel development	58	1	0.730648	37		GO:0001840~neural plate development	7	0.801816		GO:0045859~regulation of protein kinase activity	24	0.706568
GO:0001763~morphogenesis of a branching structure	19	-1	0.733217		12	GO:0034284~response to monosaccharide stimulus	7	0.801816		GO:0051649~establishment of localization in cell	36	0.70708
GO:0048871~multicellular organismal homeostasis	22	1	0.73381	14		GO:0009743~response to carbohydrate stimulus	7	0.801816		GO:0051789~response to protein stimulus	9	0.705107
GO:0060341~regulation of cellular localization	33	1	0.734058	19		GO:0051302~regulation of cell division	7	0.801816		GO:0009887~organ morphogenesis	67	0.708199
GO:0009719~response to endogenous stimulus	74	1	0.735287	48		GO:0009746~response to hexose stimulus	7	0.801816		GO:0046822~regulation of nucleocytoplasmic transport	6	0.709821
GO:0051146~striated muscle cell differentiation	16	-1	0.735764		14	GO:0046504~glycerol ether biosynthetic process	4	0.807263		GO:0043270~positive regulation of ion transport	6	0.709821
GO:0051493~regulation of cytoskeleton organization	16	-1	0.735764			GO:0046326~positive regulation of glucose import	4	0.807263		GO:0000302~response to reactive oxygen species	6	0.709821
GO:0006732~coenzyme metabolic process	16	1	0.735764	15		GO:0050805~negative regulation of synaptic transmission	4	0.807263		GO:0006511~ubiquitin-dependent protein catabolic process	6	0.709821
GO:0016192~vesicle-mediated transport	45	-1	0.757863			GO:0045017~glycerolipid biosynthetic process	4	0.807263		GO:0006259~DNA metabolic process	19	0.724682
GO:0048598~embryonic morphogenesis	64	1	0.760138	37		GO:0006953~acute-phase response	4	0.807263		GO:0006952~defense response	34	0.723985
GO:0006091~generation of precursor metabolites and energy	35	1	0.760672	27		GO:0034656~nucleobase, nucleoside and nucleotide catabolic process	4	0.807263		GO:0060041~retina development in camera-type eye	8	0.744378
GO:0021915~neural tube development	24	-1	0.785155			GO:0046463~acylglycerol biosynthetic process	4	0.807263		GO:0048663~neuron fate commitment	5	0.742515
GO:0006662~glycerol ether metabolic process	12	1	0.789408	11		GO:0050714~positive regulation of protein secretion	4	0.807263		GO:0006650~glycerophospholipid metabolic process	5	0.742515
GO:0055088~lipid homeostasis	12	-1	0.789408			GO:0016197~endosome transport	4	0.807263		GO:0048489~synaptic vesicle transport	5	0.742515
GO:0034097~response to cytokine stimulus	12	1	0.789408	11		GO:0001660~fever	4	0.807263		GO:0001667~ameboidal cell migration	5	0.742515
GO:0052547~regulation of peptidase activity	12	-1	0.789408		8	GO:0009404~toxin metabolic process	4	0.807263		GO:0007492~endoderm development	5	0.742515
GO:0006638~neutral lipid metabolic process	12	1	0.789408	11		GO:0007612~learning	4	0.807263		GO:0010552~positive regulation of specific transcription from RNA polymerase II promoter	5	0.742515
GO:0006639~acylglycerol metabolic process	12	1	0.789408	11		GO:0006749~glutathione metabolic process	4	0.807263		GO:0042542~response to hydrogen peroxide	5	0.742515
GO:0034754~cellular hormone metabolic process	12	-1	0.789408			GO:0070555~response to interleukin-1	4	0.807263		GO:0010551~regulation of specific transcription from RNA polymerase II promoter	5	0.742515
GO:0006766~vitamin metabolic process	12	-1	0.789408			GO:0006081~cellular aldehyde metabolic process	4	0.807263		GO:0050885~neuromuscular process controlling balance	5	0.742515
GO:0048738~cardiac muscle tissue development	15	-1	0.80799		12	GO:0009164~nucleoside catabolic process	4	0.807263		GO:0070647~protein modification by small protein conjugation or removal	5	0.742515
GO:0022900~electron transport chain	15	1	0.80799	12		GO:0046460~neutral lipid biosynthetic process	4	0.807263		GO:0050729~positive regulation of inflammatory response	5	0.742515
GO:0034962~cellular biopolymer catabolic process	18	-1	0.810428		13	GO:0042147~retrograde transport, endosome to Golgi	4	0.807263		GO:0007268~synaptic transmission	18	0.754742
GO:0045444~fat cell differentiation	18	1	0.810428	11		GO:0051970~negative regulation of transmission of nerve impulse	4	0.807263		GO:0007399~nervous system development	79	0.756581
GO:0022612~gland morphogenesis	18	-1	0.810428			GO:0046339~diacylglycerol metabolic process	4	0.807263		GO:0009605~response to external stimulus	61	0.103462
GO:0048729~tissue morphogenesis	46	-1	0.82468			GO:0006635~fatty acid beta-oxidation	4	0.807263		GO:0009790~embryonic development	58	0.392058
GO:0006955~immune response	69	-1	0.830297		44	GO:0031645~negative regulation of neurological system process	4	0.807263		GO:0048519~negative regulation of biological process	105	0.41555
GO:0019226~transmission of nerve impulse	41	-1	0.831332		25	GO:0034655~nucleobase, nucleoside, nucleotide and nucleic acid catabolic process	4	0.807263		GO:0050896~response to stimulus	174	0.41614
GO:0051276~chromosome organization	31	-1	0.832782		27	GO:0010828~positive regulation of glucose transport	4	0.807263		GO:0051128~regulation of cellular component organization	30	0.529982
GO:0040007~growth	23	1	0.839778	16		GO:0050708~regulation of protein secretion	4	0.807263		GO:0048522~positive regulation of cellular process	119	0.751563
GO:0043085~positive regulation of catalytic activity	57	-1	0.848983			GO:0030282~bone mineralization	4	0.807263
GO:0009890~negative regulation of biosynthetic process	57	-1	0.848983		38	GO:0045944~positive regulation of transcription from RNA polymerase II promoter	34	0.815753
GO:0000122~negative regulation of transcription from RNA polymerase II promoter	20	-1	0.850521		19	GO:0016053~organic acid biosynthetic process	13	0.820484
GO:0007519~skeletal muscle tissue development	20	-1	0.850521		12	GO:0046394~carboxylic acid biosynthetic process	13	0.820484
GO:0060538~skeletal muscle organ development	20	-1	0.850521		12	GO:0006605~protein targeting	10	0.823597
GO:0016331~morphogenesis of embryonic epithelium	28	-1	0.850726
GO:0051130~positive regulation of cellular component organization	28	-1	0.850726
GO:0009628~response to abiotic stimulus	28	-1	0.850726
GO:0051270~regulation of cell motion	33	1	0.851067	23
GO:0010035~response to inorganic substance	17	-1	0.861911
GO:0006323~DNA packaging	17	-1	0.861911		14
GO:0015674~di-, tri-valent inorganic cation transport	17	-1	0.861911
GO:0045893~positive regulation of transcription, DNA-dependent	70	1	0.862149	37
GO:0051254~positive regulation of RNA metabolic process	70	1	0.862149	37
GO:0042330~taxis	11	-1	0.862724
GO:0010243~response to organic nitrogen	11	1	0.862724	8
GO:0031960~response to corticosteroid stimulus	11	-1	0.862724
GO:0045619~regulation of lymphocyte differentiation	11	-1	0.862724
GO:0043269~regulation of ion transport	11	-1	0.862724
GO:0050864~regulation of B cell activation	11	-1	0.862724
GO:0006936~muscle contraction	11	-1	0.862724
GO:0006935~chemotaxis	11	-1	0.862724
GO:0042129~regulation of T cell proliferation	11	-1	0.862724
GO:0042102~positive regulation of T cell proliferation	11	-1	0.862724
GO:0009636~response to toxin	11	-1	0.862724
GO:0050873~brown fat cell differentiation	11	1	0.862724	9
GO:0032970~regulation of actin filament-based process	11	-1	0.862724
GO:0003012~muscle system process	11	-1	0.862724
GO:0032956~regulation of actin cytoskeleton organization	11	-1	0.862724
GO:0051384~response to glucocorticoid stimulus	11	-1	0.862724
GO:0032869~cellular response to insulin stimulus	14	1	0.865198	13
GO:0031099~regeneration	14	-1	0.865198
GO:0031327~negative regulation of cellular biosynthetic process	56	-1	0.870574		37
GO:0042127~regulation of cell proliferation	122	-1	0.871624		65
GO:0051248~negative regulation of protein metabolic process	27	1	0.884497	16
GO:0030334~regulation of cell migration	32	1	0.884784	22
GO:0010629~negative regulation of gene expression	44	-1	0.885587		34
GO:0040012~regulation of locomotion	34	1	0.901208	23
GO:0009725~response to hormone stimulus	68	1	0.91201	43
GO:0010038~response to metal ion	16	-1	0.912094
GO:0030031~cell projection assembly	13	-1	0.920694		11
GO:0008360~regulation of cell shape	13	-1	0.920694		9
GO:0043281~regulation of caspase activity	10	-1	0.920735		7
GO:0032496~response to lipopolysaccharide	10	1	0.920735	7
GO:0050900~leukocyte migration	10	-1	0.920735		7
GO:0006641~triglyceride metabolic process	10	1	0.920735	9
GO:0007595~lactation	10	-1	0.920735		8
GO:0051480~cytosolic calcium ion homeostasis	10	-1	0.920735
GO:0042110~T cell activation	10	-1	0.920735		8
GO:0030098~lymphocyte differentiation	10	-1	0.920735		10
GO:0043086~negative regulation of catalytic activity	10	-1	0.920735
GO:0043087~regulation of GTPase activity	10	-1	0.920735
GO:0002683~negative regulation of immune system process	10	-1	0.920735		10
GO:0052548~regulation of endopeptidase activity	10	-1	0.920735		7
GO:0010959~regulation of metal ion transport	10	-1	0.920735
GO:0042113~B cell activation	10	-1	0.920735
GO:0051172~negative regulation of nitrogen compound metabolic process	45	-1	0.921235		33
GO:0010558~negative regulation of macromolecule biosynthetic process	54	-1	0.922904		36

## Sheet: Cell component
Overall						Enriched by more highly DEG in MFP vs. PAR				Enriched by more highly DEG in PAR vs. MFP
Term	# Genes	Pre	Benjamini corrected P-value	MFP	PAR		# Genes	Benjamini corrected P-value			# Genes	Benjamini corrected P-value
GO:0005856~cytoskeleton	145	-1	5.40622e-05		98	GO:0044444~cytoplasmic part	204	7.49617e-07		GO:0044422~organelle part	181	8.83272e-10
GO:0005739~mitochondrion	105	1	7.99675e-05	76		GO:0005737~cytoplasm	301	6.03213e-05		GO:0044446~intracellular organelle part	180	1.18157e-09
GO:0031090~organelle membrane	89	1	0.000185749	60		GO:0016020~membrane	310	0.0310797		GO:0044428~nuclear part	76	8.33374e-07
GO:0019866~organelle inner membrane	43	1	0.000191893	37		GO:0044455~mitochondrial membrane part	7	0.0967131		GO:0032991~macromolecular complex	163	2.67213e-05
GO:0005743~mitochondrial inner membrane	38	1	0.000229201	37		GO:0009986~cell surface	47	0.100641		GO:0005623~cell	639	3.82958e-05
GO:0043228~non-membrane-bounded organelle	207	-1	0.000310807		147	GO:0005615~extracellular space	39	0.217587		GO:0044464~cell part	639	3.82958e-05
GO:0043232~intracellular non-membrane-bounded organelle	207	-1	0.000310807		147	GO:0044425~membrane part	257	0.295209		GO:0043234~protein complex	135	6.11656e-05
GO:0005829~cytosol	76	-1	0.0012362		42	GO:0005604~basement membrane	15	0.347362		GO:0043226~organelle	385	0.000174171
GO:0042995~cell projection	76	-1	0.0012362		51	GO:0005777~peroxisome	7	0.371815		GO:0043229~intracellular organelle	384	0.00020041
GO:0043233~organelle lumen	110	-1	0.00126536		70	GO:0042579~microbody	7	0.371815		GO:0005622~intracellular	483	0.000555522
GO:0031974~membrane-enclosed lumen	111	-1	0.0012755		71	GO:0005614~interstitial matrix	5	0.409304		GO:0005737~cytoplasm	305	0.00244114
GO:0070013~intracellular organelle lumen	108	-1	0.00184147		68	GO:0005746~mitochondrial respiratory chain	5	0.409304		GO:0000228~nuclear chromosome	13	0.00280703
GO:0031967~organelle envelope	62	1	0.00340489	47		GO:0005887~integral to plasma membrane	36	0.651283		GO:0044424~intracellular part	452	0.00493956
GO:0031975~envelope	62	1	0.00340489	47		GO:0005578~proteinaceous extracellular matrix	45	0.694698		GO:0044454~nuclear chromosome part	12	0.00634715
GO:0005740~mitochondrial envelope	47	1	0.00548508	44		GO:0016021~integral to membrane	186	0.695112		GO:0030018~Z disc	9	0.00820652
GO:0031981~nuclear lumen	85	-1	0.00692242		56					GO:0031674~I band	9	0.00820652
GO:0031966~mitochondrial membrane	45	1	0.00878935	43						GO:0005634~nucleus	225	0.00923229
GO:0044429~mitochondrial part	57	1	0.0214446	49						GO:0000790~nuclear chromatin	10	0.0105127
GO:0015630~microtubule cytoskeleton	48	-1	0.0227642		39					GO:0005720~nuclear heterochromatin	8	0.0198515
GO:0045177~apical part of cell	27	-1	0.0228558		18					GO:0000793~condensed chromosome	10	0.0269364
GO:0044430~cytoskeletal part	95	-1	0.0317152		71					GO:0016585~chromatin remodeling complex	10	0.0269364
GO:0000267~cell fraction	89	0	0.036316	43	46					GO:0000118~histone deacetylase complex	7	0.0477083
GO:0031252~cell leading edge	20	-1	0.0523667		15					GO:0000775~chromosome, centromeric region	7	0.0477083
GO:0005654~nucleoplasm	58	-1	0.0542312		38					GO:0005884~actin filament	8	0.055062
GO:0044427~chromosomal part	33	-1	0.0761261		31					GO:0044441~cilium part	8	0.055062
GO:0012505~endomembrane system	50	-1	0.0843702		26					GO:0005874~microtubule	14	0.0649627
GO:0044432~endoplasmic reticulum part	22	-1	0.0911931		13					GO:0005938~cell cortex	17	0.0661803
GO:0045121~membrane raft	22	-1	0.0911931							GO:0000803~sex chromosome	6	0.10413
GO:0048471~perinuclear region of cytoplasm	22	-1	0.0911931		14					GO:0001739~sex chromatin	6	0.10413
GO:0005625~soluble fraction	21	-1	0.112947							GO:0016328~lateral plasma membrane	6	0.10413
GO:0015629~actin cytoskeleton	31	-1	0.113049		25					GO:0031965~nuclear membrane	7	0.10838
GO:0043005~neuron projection	37	-1	0.116689		23					GO:0034399~nuclear periphery	7	0.10838
GO:0044463~cell projection part	24	-1	0.121549		18					GO:0005635~nuclear envelope	12	0.117449
GO:0005783~endoplasmic reticulum	78	1	0.124002	42						GO:0043296~apical junction complex	15	0.1176
GO:0005626~insoluble fraction	77	-1	0.138034		41					GO:0043227~membrane-bounded organelle	312	0.161539
GO:0005886~plasma membrane	329	-1	0.194731		168					GO:0043231~intracellular membrane-bounded organelle	311	0.162419
GO:0045202~synapse	34	-1	0.195775							GO:0030054~cell junction	42	0.163338
GO:0030425~dendrite	15	1	0.199424	9						GO:0016327~apicolateral plasma membrane	15	0.163761
GO:0042611~MHC protein complex	15	-1	0.199424		15					GO:0005913~cell-cell adherens junction	9	0.164002
GO:0005624~membrane fraction	73	-1	0.227857							GO:0000786~nucleosome	7	0.198719
GO:0016324~apical plasma membrane	18	-1	0.229829							GO:0005902~microvillus	7	0.198719
GO:0000785~chromatin	24	-1	0.230776		22					GO:0032993~protein-DNA complex	7	0.198719
GO:0043025~cell soma	21	-1	0.2332							GO:0016342~catenin complex	6	0.205907
GO:0005813~centrosome	14	-1	0.243173		12					GO:0016604~nuclear body	6	0.205907
GO:0030016~myofibril	14	-1	0.243173		10					GO:0017053~transcriptional repressor complex	5	0.206816
GO:0030027~lamellipodium	14	-1	0.243173		10					GO:0031528~microvillus membrane	5	0.206816
GO:0005730~nucleolus	32	-1	0.24804		22					GO:0032153~cell division site	5	0.206816
GO:0043292~contractile fiber	17	-1	0.265363		10					GO:0032155~cell division site part	5	0.206816
GO:0005819~spindle	20	-1	0.270622		16					GO:0043034~costamere	5	0.206816
GO:0005694~chromosome	39	-1	0.278431		36					GO:0005875~microtubule associated complex	8	0.26635
GO:0005768~endosome	13	-1	0.298251		10					GO:0031594~neuromuscular junction	6	0.342053
GO:0030141~secretory granule	13	-1	0.298251		8					GO:0044459~plasma membrane part	117	0.368449
GO:0030426~growth cone	13	-1	0.298251		8					GO:0005637~nuclear inner membrane	5	0.371193
GO:0030427~site of polarized growth	13	-1	0.298251		8					GO:0005876~spindle microtubule	5	0.371193
GO:0042612~MHC class I protein complex	13	-1	0.298251		13
GO:0044451~nucleoplasm part	37	-1	0.379182		22
GO:0000792~heterochromatin	12	-1	0.384616		12
GO:0005901~caveola	12	-1	0.384616
GO:0030017~sarcomere	12	-1	0.384616		9
GO:0005815~microtubule organizing center	15	-1	0.400272		13
GO:0042470~melanosome	15	-1	0.400272
GO:0044449~contractile fiber part	15	-1	0.400272
GO:0048770~pigment granule	15	-1	0.400272
GO:0042175~nuclear envelope-endoplasmic reticulum network	14	-1	0.496767
GO:0005911~cell-cell junction	32	-1	0.521713		24
GO:0005788~endoplasmic reticulum lumen	10	-1	0.590507		7
GO:0014069~postsynaptic density	10	-1	0.590507
GO:0031253~cell projection membrane	10	-1	0.590507		8
GO:0070469~respiratory chain	10	1	0.590507	10
GO:0005789~endoplasmic reticulum membrane	13	-1	0.593526
GO:0005929~cilium	13	-1	0.593526		11
GO:0012506~vesicle membrane	13	-1	0.593526
GO:0044433~cytoplasmic vesicle part	13	-1	0.593526
GO:0009897~external side of plasma membrane	33	-1	0.600453

## Sheet: Molecular function
Overall						Enriched by more highly DEG in MFP vs. PAR				Enriched by more highly DEG in PAR vs. MFP
Term	# Genes	Pre	Benjamini corrected P-value	MFP	PAR		# Genes	Benjamini corrected P-value			# Genes	Benjamini corrected P-value
GO:0043169~cation binding	317	0	1.17952e-15	167	150	GO:0003824~catalytic activity	268	5.81156e-22		GO:0005488~binding	634	4.48475e-20
GO:0046872~metal ion binding	314	0	1.9986e-15	165	149	GO:0016491~oxidoreductase activity	65	2.9935e-08		GO:0005515~protein binding	462	7.57594e-12
GO:0043167~ion binding	323	0	1.12688e-13	172	151	GO:0016787~hydrolase activity	86	9.88224e-07		GO:0003676~nucleic acid binding	174	9.84124e-12
GO:0019899~enzyme binding	72	-1	1.243e-09	32	40	GO:0008324~cation transmembrane transporter activity	31	9.19075e-06		GO:0016787~hydrolase activity	81	0.000177761
GO:0005509~calcium ion binding	104	0	9.43723e-09	54	50	GO:0030234~enzyme regulator activity	54	2.65335e-05		GO:0016818~hydrolase activity, acting on acid anhydrides, in phosphorus-containing anhydrides	37	0.0016651
GO:0030246~carbohydrate binding	45	1	8.64903e-08	27	18	GO:0005215~transporter activity	52	8.52034e-05		GO:0016462~pyrophosphatase activity	36	0.0017162
GO:0008092~cytoskeletal protein binding	68	-1	1.00265e-06		43	GO:0016740~transferase activity	101	0.00162855		GO:0016817~hydrolase activity, acting on acid anhydrides	37	0.00201415
GO:0019904~protein domain specific binding	32	0	2.01402e-06	15	17	GO:0022857~transmembrane transporter activity	41	0.00205296		GO:0017111~nucleoside-triphosphatase activity	35	0.00217571
GO:0046914~transition metal ion binding	180	0	2.07357e-06	95	85	GO:0016788~hydrolase activity, acting on ester bonds	31	0.00274827		GO:0003723~RNA binding	44	0.00254039
GO:0008047~enzyme activator activity	32	1	9.00537e-06	22		GO:0042578~phosphoric ester hydrolase activity	22	0.00348751		GO:0003824~catalytic activity	208	0.00365042
GO:0046983~protein dimerization activity	77	1	9.39732e-06	44	32	GO:0022892~substrate-specific transporter activity	40	0.00393078		GO:0030234~enzyme regulator activity	48	0.00430659
GO:0042802~identical protein binding	77	0	9.39732e-06	37	40	GO:0004930~G-protein coupled receptor activity	18	0.00492938		GO:0005524~ATP binding	85	0.0210811
GO:0003779~actin binding	43	-1	2.67507e-05		30	GO:0016746~transferase activity, transferring acyl groups	14	0.00954611		GO:0042623~ATPase activity, coupled	20	0.031581
GO:0000166~nucleotide binding	232	-1	0.000134555		134	GO:0015075~ion transmembrane transporter activity	33	0.0139696		GO:0016853~isomerase activity	11	0.0324686
GO:0008233~peptidase activity	34	1	0.000137075	21		GO:0022891~substrate-specific transmembrane transporter activity	36	0.0141496		GO:0005089~Rho guanyl-nucleotide exchange factor activity	9	0.0373427
GO:0030528~transcription regulator activity	136	-1	0.000154024	57	76	GO:0005267~potassium channel activity	8	0.0201854		GO:0032559~adenyl ribonucleotide binding	85	0.0406352
GO:0016564~transcription repressor activity	24	-1	0.00022857		19	GO:0015291~secondary active transmembrane transporter activity	12	0.0245936		GO:0031072~heat shock protein binding	8	0.0498435
GO:0060589~nucleoside-triphosphatase regulator activity	40	1	0.000266338	22	18	GO:0016747~transferase activity, transferring acyl groups other than amino-acyl groups	12	0.0366638		GO:0005088~Ras guanyl-nucleotide exchange factor activity	9	0.0624147
GO:0030695~GTPase regulator activity	39	0	0.000403678	21	18	GO:0004091~carboxylesterase activity	8	0.0391437		GO:0005178~integrin binding	8	0.144395
GO:0008289~lipid binding	49	0	0.000414323	26	23	GO:0016616~oxidoreductase activity, acting on the CH-OH group of donors, NAD or NADP as acceptor	9	0.0480937		GO:0016538~cyclin-dependent protein kinase regulator activity	6	0.175529
GO:0070011~peptidase activity, acting on L-amino acid peptides	30	1	0.000968313	20		GO:0016614~oxidoreductase activity, acting on CH-OH group of donors	9	0.0480937		GO:0008094~DNA-dependent ATPase activity	5	0.232314
GO:0046982~protein heterodimerization activity	30	0	0.000968313	15	15	GO:0046906~tetrapyrrole binding	14	0.0656153		GO:0019787~small conjugating protein ligase activity	5	0.232314
GO:0032561~guanyl ribonucleotide binding	36	1	0.0017163	18		GO:0020037~heme binding	14	0.0656153		GO:0004842~ubiquitin-protein ligase activity	5	0.232314
GO:0005525~GTP binding	36	1	0.0017163	18		GO:0009055~electron carrier activity	19	0.0673178		GO:0015171~amino acid transmembrane transporter activity	8	0.269375
GO:0030247~polysaccharide binding	26	1	0.00286817	15		GO:0008415~acyltransferase activity	11	0.0726967		GO:0005275~amine transmembrane transporter activity	8	0.269375
GO:0008134~transcription factor binding	26	-1	0.00286817		19	GO:0016627~oxidoreductase activity, acting on the CH-CH group of donors	5	0.0910533		GO:0016758~transferase activity, transferring hexosyl groups	6	0.269708
GO:0001871~pattern binding	26	1	0.00286817	15		GO:0016247~channel regulator activity	5	0.0910533		GO:0016835~carbon-oxygen lyase activity	6	0.269708
GO:0008022~protein C-terminus binding	17	-1	0.00304559		13	GO:0008173~RNA methyltransferase activity	5	0.0910533		GO:0070279~vitamin B6 binding	7	0.270185
GO:0008270~zinc ion binding	126	-1	0.00361431	56	70	GO:0016298~lipase activity	7	0.0917925		GO:0030170~pyridoxal phosphate binding	7	0.270185
GO:0004175~endopeptidase activity	23	1	0.00426403	15		GO:0004725~protein tyrosine phosphatase activity	6	0.134755		GO:0016829~lyase activity	12	0.270281
GO:0005506~iron ion binding	40	1	0.00439637	29		GO:0016775~phosphotransferase activity, nitrogenous group as acceptor	6	0.134755		GO:0004428~inositol or phosphatidylinositol kinase activity	4	0.301989
GO:0015267~channel activity	21	1	0.00445543	13		GO:0022843~voltage-gated cation channel activity	6	0.134755		GO:0008013~beta-catenin binding	4	0.301989
GO:0022803~passive transmembrane transporter activity	21	1	0.00445543	13		GO:0016702~oxidoreductase activity, acting on single donors with incorporation of molecular oxygen, incorporation of two atoms of oxygen	9	0.151903		GO:0043130~ubiquitin binding	4	0.301989
GO:0005516~calmodulin binding	16	0	0.00495432	8	8	GO:0051213~dioxygenase activity	9	0.151903		GO:0004020~adenylylsulfate kinase activity	4	0.301989
GO:0050840~extracellular matrix binding	16	0	0.00495432	8	8	GO:0016701~oxidoreductase activity, acting on single donors with incorporation of molecular oxygen	9	0.151903		GO:0001972~retinoic acid binding	4	0.301989
GO:0031406~carboxylic acid binding	16	1	0.00495432	10		GO:0046332~SMAD binding	8	0.15424		GO:0051219~phosphoprotein binding	4	0.301989
GO:0050662~coenzyme binding	28	1	0.00542851	20		GO:0030551~cyclic nucleotide binding	5	0.195451		GO:0032182~small conjugating protein binding	4	0.301989
GO:0019900~kinase binding	28	-1	0.00542851		20	GO:0030552~cAMP binding	5	0.195451		GO:0001727~lipid kinase activity	4	0.301989
GO:0019001~guanyl nucleotide binding	36	1	0.00579792	18		GO:0016829~lyase activity	12	0.203151		GO:0005496~steroid binding	9	0.327177
GO:0005096~GTPase activator activity	18	1	0.00594491	14		GO:0008757~S-adenosylmethionine-dependent methyltransferase activity	6	0.218828		GO:0016881~acid-amino acid ligase activity	5	0.355376
GO:0003677~DNA binding	173	-1	0.00601269		106	GO:0016208~AMP binding	6	0.218828		GO:0004518~nuclease activity	5	0.355376
GO:0022838~substrate specific channel activity	20	1	0.00602244	13		GO:0016428~tRNA (cytosine-5-)-methyltransferase activity	4	0.263956		GO:0019840~isoprenoid binding	5	0.355376
GO:0005216~ion channel activity	20	1	0.00602244	13		GO:0016411~acylglycerol O-acyltransferase activity	4	0.263956		GO:0019966~interleukin-1 binding	5	0.355376
GO:0005539~glycosaminoglycan binding	24	0	0.00610799	13	11	GO:0016676~oxidoreductase activity, acting on heme group of donors, oxygen as acceptor	4	0.263956		GO:0016769~transferase activity, transferring nitrogenous groups	6	0.363452
GO:0032403~protein complex binding	27	-1	0.00758387	12	15	GO:0016427~tRNA (cytosine)-methyltransferase activity	4	0.263956		GO:0005215~transporter activity	38	0.375814
GO:0008201~heparin binding	17	1	0.00965616	10		GO:0042169~SH2 domain binding	4	0.263956		GO:0005342~organic acid transmembrane transporter activity	8	0.422287
GO:0000287~magnesium ion binding	31	1	0.0112739	21		GO:0004806~triacylglycerol lipase activity	4	0.263956		GO:0046943~carboxylic acid transmembrane transporter activity	8	0.422287
GO:0005125~cytokine activity	14	-1	0.0141055		8	GO:0004875~complement receptor activity	4	0.263956		GO:0008415~acyltransferase activity	9	0.465977
GO:0004867~serine-type endopeptidase inhibitor activity	16	-1	0.0166809		11	GO:0015002~heme-copper terminal oxidase activity	4	0.263956		GO:0016810~hydrolase activity, acting on carbon-nitrogen (but not peptide) bonds	6	0.467961
GO:0004857~enzyme inhibitor activity	37	1	0.0198799	20		GO:0004129~cytochrome-c oxidase activity	4	0.263956		GO:0016409~palmitoyltransferase activity	4	0.471622
GO:0042803~protein homodimerization activity	42	1	0.0243133	25		GO:0008175~tRNA methyltransferase activity	4	0.263956		GO:0070035~purine NTP-dependent helicase activity	4	0.471622
GO:0019901~protein kinase binding	19	-1	0.0267962		11	GO:0016675~oxidoreductase activity, acting on heme group of donors	4	0.263956		GO:0019209~kinase activator activity	4	0.471622
GO:0048037~cofactor binding	37	1	0.0325215	22		GO:0042577~lipid phosphatase activity	4	0.263956		GO:0051087~chaperone binding	4	0.471622
GO:0017076~purine nucleotide binding	190	0	0.0390825	84	100	GO:0004888~transmembrane receptor activity	46	0.295102		GO:0004065~arylsulfatase activity	4	0.471622
GO:0016791~phosphatase activity	29	1	0.0429566	21		GO:0016705~oxidoreductase activity, acting on paired donors, with incorporation or reduction of molecular oxygen	10	0.297059		GO:0004383~guanylate cyclase activity	4	0.471622
GO:0005529~sugar binding	18	1	0.0430961	11		GO:0004673~protein histidine kinase activity	5	0.305255		GO:0030296~protein tyrosine kinase activator activity	4	0.471622
GO:0003712~transcription cofactor activity	12	-1	0.043697		9	GO:0008603~cAMP-dependent protein kinase regulator activity	5	0.305255		GO:0008026~ATP-dependent helicase activity	4	0.471622
GO:0015293~symporter activity	16	1	0.0446213	12		GO:0005249~voltage-gated potassium channel activity	5	0.305255		GO:0016454~C-palmitoyltransferase activity	4	0.471622
GO:0019902~phosphatase binding	14	1	0.0451835	9		GO:0000155~two-component sensor activity	5	0.305255		GO:0016645~oxidoreductase activity, acting on the CH-NH group of donors	4	0.471622
GO:0005083~small GTPase regulator activity	19	0	0.0564772	9	10	GO:0016757~transferase activity, transferring glycosyl groups	11	0.31783		GO:0004758~serine C-palmitoyltransferase activity	4	0.471622
GO:0003700~transcription factor activity	97	0	0.0604909	45	49	GO:0003705~RNA polymerase II transcription factor activity, enhancer binding	5	0.435405		GO:0004386~helicase activity	4	0.471622
GO:0046873~metal ion transmembrane transporter activity	25	1	0.06121	17		GO:0016504~peptidase activator activity	4	0.436781		GO:0030295~protein kinase activator activity	4	0.471622
GO:0005261~cation channel activity	15	1	0.0705425	11		GO:0050431~transforming growth factor beta binding	4	0.436781		GO:0043560~insulin receptor substrate binding	5	0.478554
GO:0019903~protein phosphatase binding	13	1	0.0741402	8		GO:0003899~DNA-directed RNA polymerase activity	4	0.436781		GO:0022857~transmembrane transporter activity	31	0.484597
GO:0016563~transcription activator activity	34	-1	0.0787108		25	GO:0034062~RNA polymerase activity	4	0.436781		GO:0022891~substrate-specific transmembrane transporter activity	29	0.519959
GO:0019838~growth factor binding	36	1	0.0960831	21		GO:0005100~Rho GTPase activator activity	4	0.436781		GO:0016747~transferase activity, transferring acyl groups other than amino-acyl groups	9	0.52991
GO:0003682~chromatin binding	19	-1	0.107146		16	GO:0016655~oxidoreductase activity, acting on NADH or NADPH, quinone or similar compound as acceptor	4	0.436781
GO:0043566~structure-specific DNA binding	10	-1	0.123409		9	GO:0031420~alkali metal ion binding	11	0.502308
GO:0047485~protein N-terminus binding	10	-1	0.123409		9	GO:0001664~G-protein-coupled receptor binding	6	0.518887
GO:0050660~FAD binding	10	1	0.123409	7		GO:0016763~transferase activity, transferring pentosyl groups	6	0.518887
GO:0032553~ribonucleotide binding	179	-1	0.129956		96
GO:0032555~purine ribonucleotide binding	179	-1	0.129956		96
GO:0022890~inorganic cation transmembrane transporter activity	15	1	0.150701	12
GO:0004721~phosphoprotein phosphatase activity	13	1	0.175505	9
GO:0003924~GTPase activity	11	1	0.197385	7
GO:0003713~transcription coactivator activity	9	-1	0.206518		7
GO:0005518~collagen binding	9	-1	0.206518
GO:0051540~metal cluster binding	9	1	0.206518	7
GO:0033293~monocarboxylic acid binding	9	-1	0.206518
GO:0015077~monovalent inorganic cation transmembrane transporter activity	9	1	0.206518	8
GO:0051536~iron-sulfur cluster binding	9	1	0.206518	7
GO:0015294~solute:cation symporter activity	9	1	0.206518	6
GO:0015078~hydrogen ion transmembrane transporter activity	9	1	0.206518	8
GO:0022836~gated channel activity	12	1	0.270264	7
GO:0008237~metallopeptidase activity	15	1	0.276583	13
GO:0005543~phospholipid binding	15	1	0.276583	9
GO:0019842~vitamin binding	23	-1	0.297502		13
GO:0003777~microtubule motor activity	10	-1	0.300393		9
GO:0030414~peptidase inhibitor activity	28	1	0.300925	16
GO:0019887~protein kinase regulator activity	16	-1	0.311986		11
GO:0019207~kinase regulator activity	16	-1	0.311986		11
GO:0030165~PDZ domain binding	8	-1	0.321975
GO:0043498~cell surface binding	8	-1	0.321975		6
GO:0016651~oxidoreductase activity, acting on NADH or NADPH	8	1	0.321975	6
GO:0008009~chemokine activity	8	-1	0.321975		5
GO:0001848~complement binding	8	1	0.321975	7
GO:0008144~drug binding	8	-1	0.321975		6
GO:0042379~chemokine receptor binding	8	-1	0.321975		5
GO:0043176~amine binding	8	1	0.321975	8
GO:0001882~nucleoside binding	163	-1	0.322926		89
GO:0004866~endopeptidase inhibitor activity	27	1	0.371223	15
GO:0043565~sequence-specific DNA binding	61	-1	0.377921		31
GO:0001883~purine nucleoside binding	161	-1	0.386606		89
GO:0030554~adenyl nucleotide binding	160	-1	0.424702		89
GO:0016849~phosphorus-oxygen lyase activity	9	-1	0.430539
GO:0051015~actin filament binding	9	-1	0.430539		9
GO:0030145~manganese ion binding	12	1	0.432405	8
GO:0051020~GTPase binding	12	1	0.432405	8
GO:0043499~eukaryotic cell surface binding	7	-1	0.485469		5
GO:0015457~auxiliary transport protein activity	7	1	0.485469	6
GO:0008195~phosphatidate phosphatase activity	7	1	0.485469	7
GO:0015296~anion:cation symporter activity	7	1	0.485469	5
GO:0015631~tubulin binding	7	1	0.485469	5
GO:0016765~transferase activity, transferring alkyl or aryl (other than methyl) groups	7	1	0.485469	6
GO:0004364~glutathione transferase activity	7	1	0.485469	6
GO:0008236~serine-type peptidase activity	7	-1	0.485469
GO:0017171~serine hydrolase activity	7	-1	0.485469
GO:0016836~hydro-lyase activity	7	-1	0.485469
GO:0004222~metalloendopeptidase activity	10	1	0.513737	9
GO:0016887~ATPase activity	31	-1	0.522934		21
GO:0003702~RNA polymerase II transcription factor activity	11	1	0.577806	9
GO:0017016~Ras GTPase binding	8	-1	0.596898
GO:0042153~RPTP-like protein binding	8	-1	0.596898
GO:0031267~small GTPase binding	8	-1	0.596898
GO:0003774~motor activity	16	-1	0.599921		14
GO:0005085~guanyl-nucleotide exchange factor activity	17	-1	0.62652		12
GO:0005244~voltage-gated ion channel activity	9	1	0.668472	6
GO:0015179~L-amino acid transmembrane transporter activity	9	-1	0.668472		7
GO:0022832~voltage-gated channel activity	9	1	0.668472	6
GO:0019841~retinol binding	6	-1	0.675323		5
GO:0016918~retinal binding	6	-1	0.675323		5
GO:0003690~double-stranded DNA binding	6	-1	0.675323		5
GO:0008238~exopeptidase activity	6	-1	0.675323
GO:0051539~4 iron, 4 sulfur cluster binding	6	-1	0.675323
GO:0005501~retinoid binding	6	-1	0.675323		5
GO:0008374~O-acyltransferase activity	6	1	0.675323	5
GO:0004252~serine-type endopeptidase activity	6	-1	0.675323
GO:0003729~mRNA binding	6	-1	0.675323		6
GO:0051082~unfolded protein binding	6	-1	0.675323		6
GO:0005099~Ras GTPase activator activity	6	1	0.675323	5
